# Supplementary material for: Reproducibility across single-cell RNA-seq protocols for spatial ordering analysis
Source: PLoS One. 2020 Sep 28;15(9):e0239711. doi: 10.1371/journal.pone.0239711 (PMC7521718; doi:10.1371/journal.pone.0239711)
Supplement: S1 Table — (XLSX) [file pone.0239711.s007.xlsx]

## Sheet: Sheet1
Name in manuscript	Ensembl ID	ENTREZ ID	Comment
Romo1 variant 1	ENSMUST00000109597	NM_025946.6	This variant (1) represents the longest transcript
Romo1 variant 3	ENSMUST00000088610	NM_001164216.1	Transcript Variant: This variant (3) differs in the 5' UTR compared to variant 1. Variants 1, 2 and 3 encode the same protein.
Mup1 variant 3	ENSMUST00000107499	NM_001163010.1	Transcript Variant: This variant (3) differs in the 3' UTR and coding sequence compared to variant 1. The resulting isoform (b) has a shorter and distinct C-terminus compared to isoform a. Variants 2 and 3 both encode isoform b.
Mup1 variant 2	ENSMUST00000103012	NM_031188.2	Transcript Variant: This variant (2) uses an alternate splice junction at the 5' end of a coding exon compared to variant 1, that causes a frameshift. The resulting isoform (b) has a shorter and distinct C-terminus compared to isoform a. Variants 2 and 3 both encode isoform b.
Nadk2 variant 2	ENSMUST00000100790	NM_001040395.4	Transcript Variant: This variant (2) lacks an in-frame exon in the central coding region, compared to variant 1. The encoded isoform (2) is shorter, compared to isoform 1.
Nadk2 variant 1	ENSMUST00000067760	NM_001085410.2	Transcript Variant: This variant (1) represents the longest transcript and encodes the longest isoform (1).
