# Supplementary material for: Reproducibility across single-cell RNA-seq protocols for spatial ordering analysis
Source: PLoS One. 2020 Sep 28;15(9):e0239711. doi: 10.1371/journal.pone.0239711 (PMC7521718; doi:10.1371/journal.pone.0239711)
Supplement: S2 Table — (CSV) [file pone.0239711.s008.csv]

Gene	MSE	Slope	Std.Error	pvalue	FDR.adjusted.pvalue	ZonationAxis
Cyp2e1	0.21	-7.1344730012232	0.469362849290418	6.44960570344765e-23	3.35587175731223e-19	PV
Lect2	0.21	-7.14162782137581	0.467659599444254	5.10584256083015e-23	3.35587175731223e-19	PV
Sds	0.21	7.12913250212394	0.470629063182328	7.66881114559468e-23	3.35587175731223e-19	PP
Ctsc	0.22	7.11904365666293	0.473009272744192	1.06056678049076e-22	3.48078017357069e-19	PP
Cyp2c50	0.23	-7.07491162729132	0.483244656366249	4.19922540578211e-22	1.10254862254215e-18	PV
Oat	0.23	-7.06815821895091	0.484786347784335	5.15347859552465e-22	1.12758111670079e-18	PV
Cyp2c54	0.23	-7.06252075065674	0.486068421214785	6.1072159065086e-22	1.14536472029493e-18	PV
Cyp2c29	0.24	-7.01296402928448	0.497153389369828	2.60336058969233e-21	4.27211472768512e-18	PV
Hal	0.24	6.99795799168087	0.50044642487155	3.9804122974089e-21	5.80609473782045e-18	PP
Cyp2c37	0.25	-6.96539045253152	0.507495933539478	9.78751473824077e-21	1.28490493483625e-17	PV
Tbx3	0.25	-6.95103276264219	0.51056255023067	1.44205527926452e-20	1.72102742783497e-17	PV
Cyp1a2	0.26	-6.92269300570225	0.516543826020618	3.05078322859814e-20	3.09557326067675e-17	PV
Hsd17b13	0.26	6.92250986048151	0.516582175692072	3.06539094978654e-20	3.09557326067675e-17	PP
Mup19	0.26	-6.9110811352022	0.518967688400678	4.12318086498123e-20	3.86636559967668e-17	PV
Plbd1	0.27	-6.87916522289743	0.525551582804892	9.28032932860877e-20	8.1221442283984e-17	PV
Apoc2	0.27	6.8722885103914	0.526955445073728	1.10186199103689e-19	9.04077763645765e-17	PP
Cyp2f2	0.27	6.86064369534082	0.529321028617976	1.47004237793499e-19	1.06278821583418e-16	PP
Cyp3a11	0.27	-6.85983068443037	0.529485643410005	1.49976035008721e-19	1.06278821583418e-16	PV
Rgn	0.27	-6.85880282023843	0.529693659596773	1.53816088519572e-19	1.06278821583418e-16	PV
Cyp7a1	0.28	-6.83400189548535	0.534678906162713	2.81112633255349e-19	1.84522332468811e-16	PV
Cdh1	0.28	6.82982904309898	0.535511368373168	3.10724827442676e-19	1.94247406412736e-16	PP
Slco1b2	0.29	-6.78076004437348	0.545167594939679	9.81982274371952e-19	5.85975604452499e-16	PV
Aldh3a2	0.29	-6.7557786643385	0.549992253332785	1.73196145344683e-18	9.88573476558696e-16	PV
Hrsp12	0.3	6.73854777250238	0.55328527222773	2.54403552986528e-18	1.39158743483631e-15	PP
Gls2	0.31	6.69311757638232	0.561835400561216	6.8324434988958e-18	3.58785273014016e-15	PP
Gstm2	0.32	-6.6355574643612	0.572404155966858	2.2707091602459e-17	1.14653345598878e-14	PV
Ahr	0.32	-6.61299313622963	0.576469884569273	3.58346206706136e-17	1.74235888949561e-14	PV
Uox	0.32	6.60283141793093	0.578287034946533	4.38953770138944e-17	2.05806610513716e-14	PP
Sfxn1	0.33	6.55749559045376	0.58629199717882	1.06510464192511e-16	4.82161853075615e-14	PP
Cyb5	0.34	-6.54744721411395	0.588044096167427	1.291124742565e-16	5.64996187346443e-14	PV
Aldh1a1	0.34	-6.53361148304705	0.590443702182357	1.6789453609014e-16	7.11006280577859e-14	PV
Gsta3	0.34	-6.50843321037987	0.59477276577415	2.68957514460734e-16	1.10339820307516e-13	PV
Mup17	0.35	-6.45746008558033	0.603391576361499	6.80498562269606e-16	2.70714700771981e-13	PV
Susd4	0.35	-6.45527228612676	0.603757242606195	7.07630871114702e-16	2.73228766940995e-13	PV
Akr1c6	0.36	-6.43249274120938	0.607544200221893	1.05941397879549e-15	3.97371048960778e-13	PV
Gulo	0.36	-6.42597699010007	0.608620619242609	1.18764804097493e-15	4.33095652275525e-13	PV
Pon1	0.36	-6.41724486424338	0.610058505805257	1.38305685144869e-15	4.7780974594259e-13	PV
Sepp1	0.36	6.41866050858011	0.609825759894709	1.34940553469412e-15	4.7780974594259e-13	PP
Ly6e	0.37	6.38557539128752	0.615228957916574	2.38488565164353e-15	8.02789200891701e-13	PP
Hsd11b1	0.37	6.36304971998334	0.618864866371034	3.48907848122182e-15	1.145115557537e-12	PP
Mup2	0.37	-6.35562156294564	0.62005638035762	3.95054417762529e-15	1.26494497472841e-12	PV
Cyp2c67	0.38	-6.34328074637754	0.622027799979581	4.84945369816756e-15	1.47921078348933e-12	PV
Mup15	0.38	-6.34194528544388	0.622240533229969	4.95774485630183e-15	1.47921078348933e-12	PV
Uroc1	0.38	6.34209020911151	0.622217453190251	4.94588179903183e-15	1.47921078348933e-12	PP
Hpx	0.38	6.33302807238521	0.623658002163206	5.74263786928365e-15	1.67531888773235e-12	PP
Cyp2c40	0.38	-6.32601827255838	0.624768617360378	6.44203429062198e-15	1.83850056885403e-12	PV
Fitm1	0.38	-6.32351374048175	0.625164652985747	6.71120095401665e-15	1.87456693881554e-12	PV
Etnppl	0.38	6.31827192956489	0.625992210216014	7.30991460134957e-15	1.99926164346911e-12	PP
Orm1	0.38	6.31058468843329	0.627202629863739	8.28148653520141e-15	2.21876235171682e-12	PP
Pck1	0.39	6.28805967711108	0.630727574624756	1.18948829995393e-14	3.12312048035905e-12	PP
Gc	0.4	6.2373316238778	0.638549310617605	2.63801395731106e-14	6.79055828070188e-12	PP
Apoc3	0.4	6.23201245016472	0.639360286010947	2.86356819834994e-14	7.22940832844961e-12	PP
Aldob	0.4	6.21978104513161	0.641218612177986	3.454530625742e-14	8.5568071801398e-12	PP
Mgst1	0.41	-6.17106221630439	0.648531889184386	7.19202306111861e-14	1.74846071752528e-11	PV
Cyp2c38	0.41	-6.16937466816194	0.648782708759279	7.37414332394119e-14	1.76014097375818e-11	PV
Amdhd1	0.41	6.15587645578767	0.650783002681663	8.99869857688808e-14	2.10955205209619e-11	PP
Rasgef1b	0.41	6.14435075918386	0.652482683535988	1.06525057140577e-13	2.45344026340612e-11	PP
Mup3	0.43	6.05358793948638	0.66560678447969	3.86464848366121e-13	8.74743194715592e-11	PP
Nxpe2	0.43	-6.03883167993431	0.667697910049684	4.73479894337779e-13	1.05353289031633e-10	PV
Avpr1a	0.44	-6.01066225306031	0.671657689038332	6.94349574789364e-13	1.51923686963913e-10	PV
Cyp2a5	0.44	-5.9939809231376	0.673982945503151	8.68523127238292e-13	1.86917567448923e-10	PV
Lhpp	0.45	-5.96489953062356	0.678002276793362	1.27657796039372e-12	2.70305088129819e-10	PV
Gldc	0.45	5.95555036163048	0.679285238896407	1.44290758209681e-12	3.0067445615503e-10	PP
Fbp1	0.45	5.95425378538409	0.679462814693058	1.4675509107104e-12	3.01031380559471e-10	PP
Mup20	0.45	5.94804409226465	0.6803121006714	1.59126560677034e-12	3.21386690548939e-10	PP
Pigr	0.45	5.93496710861077	0.682094263780999	1.88523335916564e-12	3.74990053623129e-10	PP
Ugt2b38	0.46	5.90025094450191	0.686784159051085	2.93923085428623e-12	5.75913770971189e-10	PP
Gm20594	0.46	5.87887386138921	0.689642594504062	3.84741876610801e-12	7.42778140609794e-10	PP
Slc3a1	0.47	5.85729875129278	0.692505091792022	5.0327983510575e-12	9.57544590618592e-10	PP
Cldn2	0.47	-5.82114221309658	0.697252457584691	7.8387362407701e-12	1.47009899098328e-09	PV
Sord	0.47	-5.81566175334604	0.697966671512107	8.37701319556266e-12	1.52740873932426e-09	PV
Tm4sf4	0.47	5.8164509591989	0.697863908644109	8.29737852322940e-12	1.52740873932426e-09	PP
Alb	0.47	5.81275423837854	0.698345009694934	8.67674492757005e-12	1.53538472118535e-09	PP
Gapdh	0.47	5.81328768097875	0.69827562540452	8.62099619827556e-12	1.53538472118535e-09	PP
Pparg	0.47	-5.81185387434711	0.698462088976969	8.77162203602234e-12	1.53538472118535e-09	PV
Hsd17b6	0.48	5.79595143293852	0.700523765958126	1.06200569938191e-11	1.83447510809022e-09	PP
Ambp	0.48	5.78417671233344	0.702042775589782	1.2222674410691e-11	2.08388661900716e-09	PP
Hp	0.49	5.73618393428476	0.708168785848991	2.14817069148626e-11	3.61553651767073e-09	PP
Slc25a47	0.49	5.72697313176463	0.709332639132178	2.38984673900203e-11	3.97138075817957e-09	PP
B2m	0.49	5.71780961799516	0.710486773851673	2.65591304066006e-11	4.35835329972316e-09	PP
Igf1	0.49	5.71545621251474	0.710782582383085	2.72867897370765e-11	4.42248118109062e-09	PP
Sult5a1	0.49	5.69734497556306	0.713050886041654	3.35592899103518e-11	5.3727604627207e-09	PP
Bdh2	0.5	5.67747007700073	0.715523557490875	4.20206353968022e-11	6.64634821071349e-09	PP
Glul	0.5	-5.65433524052057	0.718380263463917	5.44356770040535e-11	8.50751866320493e-09	PV
Cfh	0.5	5.64823155159443	0.719130120566391	5.82536745481231e-11	8.99710869962071e-09	PP
Npr2	0.5	-5.62918367344269	0.721460012434056	7.18806591483583e-11	1.09726662011587e-08	PV
Csad	0.51	-5.60795923480847	0.724038081922387	9.06363982324265e-11	1.36767199539689e-08	PV
Nr1i3	0.51	-5.60093974435817	0.724886564186824	9.78065409018747e-11	1.4590957601816e-08	PV
Abhd2	0.51	5.57812323247618	0.727630370656496	1.25039148624803e-10	1.8239043812738e-08	PP
Gas2	0.51	5.57826659351307	0.727613197934007	1.24847402652297e-10	1.8239043812738e-08	PP
Serpina7	0.51	-5.57220909249749	0.728338067854313	1.33198669474336e-10	1.92157377237262e-08	PV
Ftcd	0.51	5.56904112153474	0.728716562125828	1.37775713630708e-10	1.96599953102601e-08	PP
2810007J24Rik	0.52	-5.54841049764815	0.731171373439435	1.71460362113493e-10	2.42035659551176e-08	PV
Fgg	0.52	5.54451632755771	0.731632791832826	1.78642770557254e-10	2.49491733178259e-08	PP
Cfi	0.52	5.52801787659785	0.733580882938432	2.12379478806188e-10	2.9348608397554e-08	PP
H2-Q10	0.52	5.52476492501644	0.733963688254869	2.19711783771092e-10	3.00455864306969e-08	PP
Aldh1b1	0.53	5.50308509269282	0.736504141860617	2.75104797688105e-10	3.72327400417469e-08	PP
Apoa4	0.53	5.48704758199067	0.738371400797161	3.24390638451346e-10	4.34022239604214e-08	PP
C8a	0.53	5.48617449549959	0.73847276317548	3.27301963138461e-10	4.34022239604214e-08	PP
Mup6	0.53	-5.48428182996285	0.738692392101782	3.33698782990397e-10	4.38079762309793e-08	PV
Cyp2d26	0.53	5.47188984146388	0.740126905956045	3.78618396448917e-10	4.88787221731974e-08	PP
Slc7a2	0.53	5.4715907460772	0.740161455227025	3.79770693301808e-10	4.88787221731974e-08	PP
Tsc22d1	0.53	-5.46623158105475	0.740779913147704	4.00992300575154e-10	5.11089992422391e-08	PV
Azgp1	0.53	5.46497581372863	0.740924668861496	4.0612581801927e-10	5.12655744130479e-08	PP
Gm2a	0.53	5.46021765283728	0.741472597096104	4.26150568184093e-10	5.32809967535312e-08	PP
Ctnnbip1	0.53	5.45893941962763	0.741619642371045	4.31688166258726e-10	5.34641721381561e-08	PP
Otc	0.54	5.44705051314685	0.742984277121944	4.86582751523366e-10	5.96996108598014e-08	PP
Apom	0.54	5.41155960986863	0.747025587212782	6.92780261788765e-10	8.42112895996566e-08	PP
Serpind1	0.54	5.40795308552371	0.747433561269564	7.17864684503007e-10	8.64598860381236e-08	PP
Cyp2c68	0.54	-5.40692350094843	0.747549938286856	7.25182862121618e-10	8.65472783084782e-08	PV
Plxna2	0.54	5.38913447152459	0.749554343091461	8.63408415685988e-10	1.02115546676808e-07	PP
Serpina1b	0.55	5.37843799708272	0.750753836898463	9.58228524935418e-10	1.12318072101359e-07	PP
Apof	0.55	5.37395846026308	0.751254892531561	1.00081194312939e-09	1.162713202602e-07	PP
Kng1	0.55	5.36819887525032	0.751898023709844	1.05821348282199e-09	1.21861636863922e-07	PP
Cyp2a12	0.55	5.35394134836872	0.753484738131642	1.21408379415778e-09	1.38595583040899e-07	PP
Apoa5	0.55	5.34229903455276	0.754774811465073	1.35732041039617e-09	1.53611227135181e-07	PP
Ifitm2	0.56	5.31498302522228	0.757782078684226	1.75910088559768e-09	1.97380140394242e-07	PP
Tsku	0.56	-5.30236831352063	0.759161649738673	1.98067060436092e-09	2.20357997407205e-07	PV
Mme	0.56	-5.29302083710777	0.760180184417063	2.16170032188449e-09	2.38477326266383e-07	PV
Cyp2c69	0.56	-5.28874522866954	0.760645017261515	2.24964801810026e-09	2.46111493180169e-07	PV
Mug2	0.56	5.26923541155558	0.762757724657795	2.69593645243748e-09	2.92497964856192e-07	PP
Gnmt	0.57	5.25149573087019	0.76466692696735	3.17368132880806e-09	3.41508922004854e-07	PP
Atp5h	0.57	5.21400522639691	0.768665132501486	4.46090258603804e-09	4.76119749182987e-07	PP
Arg1	0.58	5.18566689537499	0.771654663391962	5.74809689093931e-09	6.08556580518155e-07	PP
Pcp4l1	0.58	-5.17124005126947	0.773165938004118	6.53184362798211e-09	6.86000345185193e-07	PV
Itih4	0.58	5.1638558176348	0.77393670096744	6.97123046888772e-09	7.26335822186968e-07	PP
Gstp1	0.58	5.14197557476861	0.776209612359991	8.44380397465305e-09	8.7283668172634e-07	PP
Uqcrh	0.58	5.14033440020855	0.776379440234773	8.56540714948765e-09	8.78489570769327e-07	PP
Fgb	0.59	5.12710499162494	0.77774508200043	9.60813667327262e-09	9.77795490284674e-07	PP
Serpina1c	0.59	5.09561789474127	0.780971733151165	1.25952426433963e-08	1.27192573401928e-06	PP
Serpina1d	0.59	5.09388297890331	0.781148555386145	1.27831145808486e-08	1.28104372685023e-06	PP
Elovl5	0.59	5.09283527506841	0.781255288592289	1.28978524612722e-08	1.28275005387562e-06	PP
Ctsl	0.59	5.08572375657015	0.781978798784073	1.37028549386926e-08	1.35256450853501e-06	PP
Cp	0.59	5.08400650059981	0.782153256859898	1.39042611850284e-08	1.3622025435601e-06	PP
Sox9	0.6	5.06863621810353	0.783710394618617	1.58362372686851e-08	1.53998609528369e-06	PP
Ass1	0.6	5.06546112051504	0.784031086323179	1.6265840694487e-08	1.57013203409725e-06	PP
Asl	0.6	5.06127422457595	0.78445346443841	1.68492471937702e-08	1.61457603766289e-06	PP
G6pc	0.6	5.05405836380374	0.785180055537278	1.79015154729237e-08	1.70297895020683e-06	PP
Vtn	0.6	5.02863719588097	0.787726236869868	2.21265646170153e-08	2.08976647692214e-06	PP
Tenm3	0.6	-5.00955834663727	0.789623379090833	2.59005287006047e-08	2.42410834072299e-06	PV
Tstd1	0.6	5.00892408628173	0.789686246020639	2.6035898540672e-08	2.42410834072299e-06	PP
Apoa1	0.61	5.00094153027899	0.790476357674706	2.77979108990218e-08	2.55196485512139e-06	PP
Cfhr2	0.61	5.00116899181439	0.790453871947494	2.77461766619855e-08	2.55196485512139e-06	PP
Serpina1a	0.61	4.99459666799047	0.791102910144464	2.92783513381367e-08	2.66920969699346e-06	PP
Serping1	0.61	4.9783649078901	0.792699923953419	3.34128163596158e-08	3.02512726323473e-06	PP
Zfp575	0.61	-4.97695716240652	0.792838033226705	3.37963122089257e-08	3.03889031971765e-06	PV
Ak4	0.61	4.96779474553977	0.793735387327969	3.63959830154253e-08	3.25038411582655e-06	PP
Cyp3a41a	0.61	-4.95801987591157	0.794689787256498	3.93775182221817e-08	3.49289229203244e-06	PV
Elovl2	0.61	4.95026729411639	0.79544458595494	4.19050286902492e-08	3.69214239359458e-06	PP
Ccl9	0.62	4.94029287398541	0.796412918176411	4.53831111956229e-08	3.97192989184092e-06	PP
Tdo2	0.62	4.93856714913019	0.796580136755832	4.60119190021803e-08	4.00029452093128e-06	PP
Slc16a10	0.62	-4.92597701775825	0.797797264548198	5.08551613250163e-08	4.39227998601851e-06	PV
Cyp4v3	0.62	4.92294505039937	0.798089633424995	5.20915290870624e-08	4.46965747617617e-06	PP
Clu	0.62	4.91851401046167	0.798516397069555	5.39496363262717e-08	4.59903133565776e-06	PP
Scp2	0.62	4.91734466355667	0.798628917463694	5.44503414090978e-08	4.61176827108797e-06	PP
C8g	0.62	4.9117080147836	0.799170706669485	5.69261731012725e-08	4.7905564132917e-06	PP
Aox3	0.62	4.91064204928216	0.799273055108339	5.74061973080784e-08	4.80018189974811e-06	PP
Blvrb	0.62	-4.90931580949572	0.799400344424606	5.80087718050885e-08	4.81986807757723e-06	PV
Rmdn2	0.62	-4.90794327188152	0.799532019762117	5.86386759089279e-08	4.84156312787676e-06	PV
Ifitm3	0.62	4.90299549542172	0.800006202826289	6.09634739602131e-08	5.00205303843548e-06	PP
Pdcd4	0.62	4.90218170039842	0.800084122298623	6.13540962975778e-08	5.0028358769851e-06	PP
Uqcr10	0.62	4.89851906956521	0.800434558977048	6.31416379457763e-08	5.11681125279106e-06	PP
Mup9	0.62	-4.88640442123881	0.801590721550923	6.94113716123922e-08	5.59038335292935e-06	PV
Cryl1	0.62	4.88547751738779	0.801678994235482	6.99145552452898e-08	5.59657488573271e-06	PP
Id2	0.63	4.87033079451388	0.803117732963328	7.86419099632717e-08	6.25703632725958e-06	PP
Serpinc1	0.63	4.85245562735531	0.804806599288649	9.0265206883003e-08	7.13856407204858e-06	PP
Fga	0.63	4.8482168045673	0.805205659054638	9.32502823203006e-08	7.33047728323896e-06	PP
Aspg	0.63	4.83965889544388	0.80600967131053	9.95634410135355e-08	7.78017174777199e-06	PP
Calr	0.63	4.83686837489284	0.806271359445379	1.0170782040659e-07	7.89885602845109e-06	PP
Spin1	0.63	4.83612598698345	0.806340939038268	1.02285612799869e-07	7.89885602845109e-06	PP
Atp5j2	0.63	4.82483202377012	0.807397400045379	1.11467036794382e-07	8.50778638974794e-06	PP
Ugt2b1	0.63	-4.82489156648428	0.807391840392462	1.11416652691898e-07	8.50778638974794e-06	PV
Ces2c	0.63	-4.81908322647236	0.807933676659291	1.1643419868384e-07	8.83553849896795e-06	PV
Fxyd1	0.63	4.81142037002073	0.808646960427471	1.23380735924387e-07	9.30886380008821e-06	PP
Ahsg	0.64	4.80191339067317	0.809529452333207	1.32543311632015e-07	9.94302054345769e-06	PP
Slc16a12	0.64	-4.79666163027666	0.810015790785816	1.37876482714919e-07	1.02843321879628e-05	PV
Cml5	0.64	-4.78058471151387	0.811499478358195	1.55489765235474e-07	1.15325968249226e-05	PV
Rarres2	0.64	4.77945507490921	0.811603439831114	1.56804015275227e-07	1.15647365872651e-05	PP
S100a1	0.64	4.77084434213244	0.812394649546394	1.67172025303121e-07	1.2260527084801e-05	PP
Atp5g1	0.64	4.7609839762027	0.813297988692694	1.79838363756035e-07	1.31162113299401e-05	PP
Aadac	0.64	4.74630120321458	0.814637811472488	2.00388009714048e-07	1.45342198426852e-05	PP
Rdh9	0.64	-4.74517720221396	0.814740116919853	2.02049139871615e-07	1.45741819133767e-05	PV
Lpl	0.64	-4.73998850761158	0.815211906382612	2.09887126643144e-07	1.50568207572197e-05	PV
Myh9	0.65	4.71859866580776	0.817148496975891	2.45328216344279e-07	1.74090206711768e-05	PP
Rdh7	0.65	4.71902855734735	0.817109706860676	2.44563459762659e-07	1.74090206711768e-05	PP
Cpox	0.65	-4.71496056925167	0.81747655576477	2.51891089842048e-07	1.77786356314323e-05	PV
Hc	0.65	4.70503722856819	0.81836942183248	2.70643587323845e-07	1.90000482052804e-05	PP
Mup16	0.65	-4.70391508292914	0.818470208802219	2.72845057970759e-07	1.90527123459581e-05	PV
Tmem256	0.66	4.65788429418706	0.822573267082156	3.79174171211115e-07	2.63375583050768e-05	PP
Gcnt2	0.66	4.64872109893878	0.823382810273811	4.04544906344648e-07	2.79519238446976e-05	PP
Mdh1	0.66	4.64652430762478	0.823576535782461	4.10860495192564e-07	2.82396679627643e-05	PP
Lgals9	0.66	4.63852733065137	0.824280597350656	4.34643987768922e-07	2.97187826637001e-05	PP
Apon	0.66	4.62966048133252	0.825059125036541	4.62527411996671e-07	3.13487674798858e-05	PP
Cml1	0.66	4.6294347563889	0.825078915130419	4.63258751607088e-07	3.13487674798858e-05	PP
Cyp3a13	0.67	4.59378496977158	0.828186456696014	5.93468094162519e-07	3.99540981546951e-05	PP
Syt1	0.67	-4.58502617990484	0.828944499514172	6.3035846698454e-07	4.22211528294543e-05	PV
Chpt1	0.67	-4.58173464072194	0.829228817957616	6.44771170940408e-07	4.29672889954603e-05	PV
Celf2	0.67	-4.57627598272067	0.829699664505684	6.69358293787661e-07	4.43804832365879e-05	PV
Pde4b	0.67	-4.57306754242639	0.829976028008549	6.84218511718587e-07	4.51377920695558e-05	PV
Rdh16	0.67	-4.56718870603315	0.830481668629372	7.12255173222791e-07	4.6752429570344e-05	PV
Itih2	0.67	4.5611874654896	0.83099684965427	7.41987282669477e-07	4.84617365516661e-05	PP
Tat	0.67	4.54864454829227	0.832070391903637	8.07937294953671e-07	5.25079247928307e-05	PP
Lgr5	0.67	-4.54592210078311	0.832302831884335	8.22961532659251e-07	5.32208817770968e-05	PV
Fam89a	0.67	-4.54455248386907	0.832419691334391	8.30618874222345e-07	5.34527675528968e-05	PV
St3gal5	0.67	4.54051704251038	0.832763706231704	8.53571627519453e-07	5.46618942735384e-05	PP
Cd36	0.67	-4.53713377497118	0.833051779490775	8.7327294416382e-07	5.56520738397215e-05	PV
Copz1	0.67	4.53368042256577	0.833345496197067	8.93822506537349e-07	5.64139512779919e-05	PP
Mup11	0.67	-4.53378020826089	0.83333701375087	8.93222398956889e-07	5.64139512779919e-05	PV
Gm11127	0.67	-4.53210290597988	0.833479559302528	9.03360115600368e-07	5.67431176918738e-05	PV
Ptma	0.67	4.52526493694862	0.834059886661543	9.45818679983666e-07	5.91271791944074e-05	PP
Serpinf2	0.68	4.51884272457549	0.834603764805409	9.87396825753809e-07	6.14338650639621e-05	PP
Car3	0.68	-4.4964155815045	0.836494236740491	1.14645733874268e-06	7.09938299198772e-05	PV
Esco2	0.68	-4.47884252831107	0.837966004741841	1.28758220095502e-06	7.93585874842137e-05	PV
Agxt	0.68	4.47778050663697	0.838054683239536	1.29661324298554e-06	7.95417694108139e-05	PP
Acly	0.68	4.47296485168956	0.838456407591036	1.33831495116627e-06	8.1350755692917e-05	PP
Sdc4	0.68	4.47294435940987	0.838458115732603	1.33849506624544e-06	8.1350755692917e-05	PP
9030619P08Rik	0.68	-4.45923353645719	0.839598455618588	1.46424127173305e-06	8.85832231120347e-05	PV
Elovl3	0.69	-4.41419987971048	0.843308582885403	1.95971531962358e-06	0.000118014416128525	PV
Herpud1	0.69	4.39119218533205	0.845183330625289	2.26979054342225e-06	0.000136063060520764	PP
Tars	0.69	4.38703416588049	0.845520653460389	2.33051599004326e-06	0.000139068245078581	PP
Gm4788	0.69	4.38153976174115	0.845965695561526	2.41309522621497e-06	0.000143344407826924	PP
Sat1	0.69	4.37987641694595	0.846100268994099	2.43863038485302e-06	0.00014420873735293	PP
Gjb2	0.69	4.37868126023789	0.84619691876767	2.45713412232781e-06	0.000144651375596052	PP
Trf	0.7	4.34669785994666	0.848769492728436	3.00401908032075e-06	0.000176056975385941	PP
Cox7a2	0.7	4.33341619727127	0.849829983559461	3.2630160736419e-06	0.000190386111176759	PP
Dak	0.7	4.31626451728623	0.851192735012317	3.62845248290448e-06	0.000210771345998097	PP
Aqp8	0.7	4.31225404273303	0.851510285747226	3.71925564302587e-06	0.000215094220623981	PP
Mup18	0.7	4.30989976898773	0.851696505339486	3.77354573208258e-06	0.000217276791099913	PP
Ndufa12	0.7	4.30391161342396	0.852169518272282	3.91499360927627e-06	0.00022443683887589	PP
Serpina12	0.71	4.29001549085757	0.853263652544252	4.26257254569517e-06	0.000242246979999507	PP
Slc13a3	0.71	-4.29028806662186	0.853242238330889	4.25548570351596e-06	0.000242246979999507	PV
Por	0.71	-4.27645423757097	0.854326664268795	4.62942293524485e-06	0.000261961484025407	PV
Phldb2	0.71	-4.27494240975696	0.854444880035985	4.67209998376304e-06	0.000263241753591593	PV
Tnfaip8l1	0.71	-4.26342640449219	0.855343455262625	5.00946059627785e-06	0.000281043584221947	PV
Agt	0.71	4.2536248918739	0.856105601685903	5.31439237794924e-06	0.000294376975264631	PP
Atp5o	0.71	4.25411945963006	0.856067203327199	5.29859957528783e-06	0.000294376975264631	PP
Slc25a51	0.71	4.25477628036703	0.856016198043535	5.27769341132142e-06	0.000294376975264631	PP
Itih3	0.71	4.24089563300338	0.857091778103913	5.73632763289278e-06	0.00031641390405301	PP
Tspan31	0.72	4.21945859759374	0.858743350985834	6.51834305702667e-06	0.000358045220303958	PP
Ncald	0.72	-4.2175082605768	0.858893038232629	6.59422366097818e-06	0.000360704034255506	PV
Cyp39a1	0.72	4.21347425329601	0.859202343717813	6.75379679242542e-06	0.000367899768842161	PP
Nnmt	0.72	4.2071884984558	0.859683489525917	7.00964350827964e-06	0.000380258677589649	PP
Sc5d	0.72	4.20295762465631	0.860006787812452	7.18691460035712e-06	0.000388270843100775	PP
Cib3	0.72	4.1925118877758	0.860803077717062	7.6426640768035e-06	0.000410763146065541	PP
Maob	0.72	4.1919966674809	0.86084228320862	7.66582653763388e-06	0.000410763146065541	PP
Zap70	0.72	4.18700737075753	0.861221600377392	7.89354101175337e-06	0.000421245554480887	PP
Acaa1b	0.72	-4.1808748057072	0.861686988730199	8.18208071962857e-06	0.000433748443440464	PV
Hpgd	0.72	-4.18062777537064	0.861705715824357	8.19390721916782e-06	0.000433748443440464	PV
Lpin1	0.72	4.17786344457854	0.861915173451454	8.32734086678848e-06	0.000439041489555017	PP
Ndufa13	0.72	4.17589392118584	0.862064291749417	8.42364286809417e-06	0.000442342334289361	PP
Hmgcs2	0.72	4.17355628685006	0.862241156091337	8.53929206282806e-06	0.000446628789644649	PP
Cyp2a4	0.72	-4.16894264709951	0.862589825079784	8.77189991266977e-06	0.00045697421449813	PV
C9	0.72	4.16173749833067	0.863133291008228	9.14701544140127e-06	0.000474632485038403	PP
Tiam2	0.72	4.16061857434831	0.863217573590842	9.20659342885215e-06	0.000475843143834532	PP
Zfp750	0.72	4.15200128376389	0.863865633898935	9.67769942728931e-06	0.00049823073757433	PP
Ndufb4	0.72	4.14186508054921	0.864625584199303	1.02605834635379e-05	0.000525593431128758	PP
Tpi1	0.72	4.14138023747639	0.864661871490816	1.02892681139618e-05	0.000525593431128758	PP
Endog	0.73	4.13401728661419	0.865212230773965	1.07341700069466e-05	0.000546194511051141	PP
Alcam	0.73	4.12776843822556	0.865678272010495	1.11257491797829e-05	0.000558399708292159	PP
Egln3	0.73	-4.12897423360258	0.865588417803227	1.1049167804597e-05	0.000558399708292159	PV
Ndufa5	0.73	4.12747947981022	0.865699799509637	1.11441745561049e-05	0.000558399708292159	PP
Tmem243	0.73	-4.1280204799483	0.865659493149654	1.11097009697692e-05	0.000558399708292159	PV
F10	0.73	4.11730600822315	0.866456425933468	1.18113007621072e-05	0.000588480370402241	PP
H2-D1	0.73	4.11696702263864	0.866481593631195	1.18341573572663e-05	0.000588480370402241	PP
AI182371	0.73	4.1026751425732	0.867540134829075	1.28361575520676e-05	0.00063589840129639	PP
Sdsl	0.73	4.08642336431303	0.868737806457562	1.40713181582082e-05	0.000694467160830665	PP
Irf2	0.73	4.07930536170715	0.869260351588019	1.464639485401e-05	0.000720141841361211	PP
Fam25c	0.73	-4.0741593434349	0.869637367350449	1.50756925595988e-05	0.000738483925083632	PV
Cyp27a1	0.73	-4.06227514862399	0.870505605747961	1.6112253544716e-05	0.000786325890464801	PV
Lap3	0.74	4.05984751120944	0.87068254642664	1.63319904509227e-05	0.000791167419334737	PP
Slc19a2	0.74	-4.06023295590341	0.870654462385515	1.62969168780704e-05	0.000791167419334737	PV
Fam46c	0.74	4.05613072987966	0.870953173092972	1.66738210167482e-05	0.00080180923922297	PP
Slc38a3	0.74	4.0562008147981	0.870948073133088	1.66673142414448e-05	0.00080180923922297	PP
Sdhb	0.74	4.04416656632773	0.871822057387188	1.78198803251617e-05	0.00085379339017782	PP
Mt2	0.74	4.03270920606251	0.872650922292052	1.89856698275428e-05	0.000906341358167206	PP
Tead1	0.74	4.02351767216995	0.873313602945486	1.99717466369234e-05	0.000949960470469314	PP
Cib2	0.74	-4.02102232036273	0.873493162351107	2.02475497001201e-05	0.00095908539426223	PV
Plin2	0.74	4.02003389911208	0.873564245723284	2.03577721060115e-05	0.00095908539426223	PP
Rhbg	0.74	-4.01981054427551	0.873580305303727	2.03827563223006e-05	0.00095908539426223	PV
Aldh1l1	0.74	4.01375217811441	0.874015459072752	2.1071405588624e-05	0.000986502855058987	PP
Cox5b	0.74	4.01207340913919	0.874135885457732	2.12660198036025e-05	0.000986502855058987	PP
Frmd4b	0.74	4.01274188121222	0.874087940680575	2.1188326776257e-05	0.000986502855058987	PP
Ndufb9	0.74	4.01216132580425	0.874129580423084	2.12557866125393e-05	0.000986502855058987	PP
Serpina6	0.74	-3.99992188021539	0.875005579912335	2.27252908317115e-05	0.00105048457055883	PV
D630039A03Rik	0.74	-3.998079696201	0.87513712088829	2.29544682010572e-05	0.00105735529313502	PV
Tlr5	0.74	-3.99713519149439	0.875204531996282	2.30728002253688e-05	0.00105908993482043	PV
Hsp90b1	0.74	3.99558155072906	0.875315372375451	2.32686808765232e-05	0.00106435973012891	PP
Ndufs6	0.74	3.98905361750371	0.875780466540065	2.41087108319577e-05	0.00109895540209007	PP
Fau	0.74	3.98517483279833	0.876056340511546	2.46210904690804e-05	0.00111842794352279	PP
BC089597	0.74	3.98037325272974	0.87639735537877	2.5269373300202e-05	0.00114391838856914	PP
Clstn3	0.74	-3.97940464082728	0.876466081636242	2.54020558339711e-05	0.00114597315803565	PV
Atp5l	0.75	3.97730125449382	0.876615247797975	2.56924124167761e-05	0.00115510270618985	PP
Atp5c1	0.75	3.9666952273678	0.877365810369824	2.72040084707142e-05	0.00121888813380047	PP
Slc22a1	0.75	-3.96529844238725	0.877464460309516	2.74091200586054e-05	0.0012239011160863	PV
Slc1a2	0.75	-3.95585998009333	0.878129864914425	2.8833174964081e-05	0.00128312515568968	PV
Cdo1	0.75	-3.95393554985934	0.878265279431905	2.91318263446706e-05	0.00128768557660888	PV
Sqrdl	0.75	3.95412442749983	0.878251992702062	2.91023880073711e-05	0.00128768557660888	PP
Acaca	0.75	3.95016777859165	0.878530151383694	2.97248717764064e-05	0.00130949032443176	PP
Prodh	0.75	-3.94801718684371	0.878681187671924	3.00683747283089e-05	0.00132019272051251	PV
Atp5e	0.75	3.94685605465137	0.878762689131907	3.02553635058905e-05	0.00132397470701777	PP
Cox6b1	0.75	3.94371467257124	0.878983029036133	3.07666720538209e-05	0.00133994418792292	PP
Cyp2a22	0.75	3.94336285517299	0.879007691523177	3.08244321109629e-05	0.00133994418792292	PP
Foxq1	0.75	3.93850986078198	0.879347592647909	3.1631509017732e-05	0.00137048993526332	PP
Tgoln1	0.75	3.93261108964999	0.8797599993887	3.26388813727523e-05	0.00140948432454438	PP
Trib1	0.75	3.93155888594101	0.879833477909122	3.28216695261294e-05	0.00141259146936912	PP
Veph1	0.75	3.93096054859696	0.8798752500832	3.29260351635399e-05	0.00141259146936912	PP
Gjb1	0.75	3.92341525295614	0.880401300126035	3.42688078123995e-05	0.00146541012690938	PP
Jund	0.75	3.9220191602979	0.880498489016451	3.45227561331833e-05	0.00147147643674165	PP
Jun	0.75	3.92008683410586	0.880632933011375	3.48771238251922e-05	0.00148176984329166	PP
Smoc1	0.75	3.91225407203523	0.881177018926992	3.63483813660244e-05	0.00153929532442957	PP
4430402I18Rik	0.75	3.90681821568763	0.881553772374126	3.74030014393447e-05	0.0015687750891237	PP
Ak2	0.75	3.90696484546366	0.881543618605944	3.73741853304959e-05	0.0015687750891237	PP
Serpina1e	0.75	3.90797822752258	0.881473430658235	3.71755942024558e-05	0.0015687750891237	PP
Pter	0.75	3.90404204604823	0.881745921654585	3.79524819352733e-05	0.00158675217466964	PP
Psen2	0.75	3.90223154841769	0.881871136973588	3.83148483609574e-05	0.00159681691835762	PP
H2-K1	0.75	3.9014861867556	0.881922664680654	3.84649598898008e-05	0.00159799997921932	PP
Fgfr2	0.75	3.89888331717583	0.882102503247284	3.89934467722441e-05	0.00161421189604748	PP
Sult1d1	0.75	-3.89835706675268	0.882138844124922	3.91011108274755e-05	0.00161421189604748	PV
Sptan1	0.75	3.89584266194142	0.882312391118832	3.96193372218142e-05	0.00163047855500933	PP
Cyp2c55	0.76	-3.89023771744527	0.882698724984974	4.07975134196878e-05	0.00167371798804269	PV
Mycn	0.76	-3.88962617023062	0.882740833426077	4.09280070998027e-05	0.00167384073896015	PV
Cxcl1	0.76	3.88772614242603	0.882871605910732	4.1335910764652e-05	0.00168527278421848	PP
Cfb	0.76	3.88448725330847	0.883094335798879	4.20399348098943e-05	0.00170866954855818	PP
Rnase4	0.76	-3.88351614766787	0.883161069068829	4.22531737636139e-05	0.00171203600360717	PV
Myl12b	0.76	3.8818063977117	0.883278508338082	4.26310426508502e-05	0.00171674947214835	PP
Ppib	0.76	3.88187906009906	0.883273518675385	4.26149202075198e-05	0.00171674947214835	PP
Mt1	0.76	3.880155609691	0.883391833755903	4.29988472182319e-05	0.00172626564611911	PP
Hrg	0.76	3.86357373654146	0.884526691781287	4.68598853845576e-05	0.00186707241822922	PP
Krt18	0.76	3.8637829747446	0.884512410915558	4.68092278315265e-05	0.00186707241822922	PP
Spcs2	0.76	3.86327290270652	0.88454722244644	4.69328075880288e-05	0.00186707241822922	PP
Cpb2	0.76	3.85319587584933	0.885233739810581	4.94370252121466e-05	0.00196075307246242	PP
Snx19	0.76	-3.84331518003112	0.885904626170885	5.2011977981542e-05	0.00205666640645085	PV
Rnf150	0.76	-3.84145708215077	0.886030539523696	5.25098501381011e-05	0.00207011805589487	PV
Ugt1a5	0.76	-3.84018984835019	0.886116367998478	5.28519261188681e-05	0.00207736552721108	PV
Ppia	0.76	3.83268069318857	0.886624204356576	5.4921593776493e-05	0.00215227069581433	PP
Sort1	0.76	-3.82883922420205	0.886883502383592	5.60091140892658e-05	0.00218835610048774	PV
Creb3l3	0.76	3.82734376501094	0.886984354643163	5.6437836658206e-05	0.0021985635597891	PP
Prlr	0.76	-3.8216726197698	0.887366348979716	5.80913754939715e-05	0.00225628277362384	PV
Ces3b	0.77	3.80916521301716	0.888206236431924	6.18976717919245e-05	0.00238997833907172	PP
Ppa1	0.76	3.80924443131099	0.888200927987003	6.18728551013613e-05	0.00238997833907172	PP
Slc43a3	0.77	-3.79933931666157	0.888863571829833	6.50481451794216e-05	0.00250425821089574	PV
Tcn2	0.77	3.79159182556088	0.889380327007412	6.76359546562408e-05	0.00259627138224307	PP
C3	0.77	3.77701942181986	0.890348635079221	7.27627558689828e-05	0.00278492553658311	PP
2010107E04Rik	0.77	3.7757939192151	0.89042984949351	7.32098624550776e-05	0.0027857944182906	PP
Gsto1	0.77	3.77582502698086	0.89042778839044	7.31984819429603e-05	0.0027857944182906	PP
Tnfrsf19	0.77	-3.77414648879553	0.890538971995264	7.38148999255036e-05	0.00280069943994801	PV
Amy1	0.77	-3.76163679756672	0.891365600875911	7.8562041160928e-05	0.00297222615665897	PV
Rcan2	0.77	-3.75956798988741	0.891501967620988	7.93737263332284e-05	0.00299430540029489	PV
Cox7b	0.77	3.75317043921926	0.891923059796313	8.19329887227685e-05	0.00308199506003583	PP
F2	0.77	3.75004448677326	0.892128479634709	8.32109788959974e-05	0.00312112494556187	PP
Comt	0.77	3.73844471636069	0.892888843014582	8.81157638603182e-05	0.00329568019361327	PP
Cadm1	0.77	3.73627661832581	0.893030628598411	8.90615639973886e-05	0.00331218190412951	PP
Serpina3k	0.77	3.73660246904122	0.893009325857266	8.89188213829092e-05	0.00331218190412951	PP
Ang	0.77	-3.73546549654567	0.893083646034528	8.94178031826402e-05	0.00331603649768842	PV
6430573F11Rik	0.77	-3.73027248195475	0.89342273038134	9.17298502701982e-05	0.00338266706277293	PV
Chmp2a	0.77	3.73027565343438	0.893422523478837	9.1728421590838e-05	0.00338266706277293	PP
Pdk4	0.77	-3.72253144296855	0.893927077354035	9.52787961064065e-05	0.00350369757782886	PV
Senp7	0.77	-3.72166972701594	0.893983137800753	9.5681587869041e-05	0.00350868124453846	PV
Slc22a23	0.78	-3.7128463685211	0.89455620844011	9.98971516449493e-05	0.00365306352867659	PV
Insig1	0.78	3.7106357664525	0.894699514927389	0.00010097979326271	0.00368239646098017	PP
Tox	0.78	-3.69860187806488	0.89547773691246	0.000107065377023739	0.00389350213176634	PV
Hip1r	0.78	-3.69588691838632	0.895652868429827	0.000108484233903162	0.00393420172011246	PV
Mup1	0.78	3.69449340164091	0.895742695557294	0.000109219201217906	0.00394994400437651	PP
Mup13	0.78	-3.69109185654739	0.895961781642791	0.000111032539548071	0.00400449225051394	PV
Mup14	0.78	3.68289773955686	0.896488498949922	0.000115515172705948	0.00414613930799086	PP
Nfia	0.78	3.68276052467865	0.8964973065167	0.000115591635186217	0.00414613930799086	PP
Csrp3	0.78	-3.6734912685194	0.897091323215895	0.000120866097977312	0.00432351535216934	PV
Cs	0.78	-3.66167929277056	0.897845552880054	0.000127908325986574	0.00456299049878192	PV
B4galt5	0.78	3.66021475256561	0.89793885479731	0.000128807294980906	0.00458260750273534	PP
Hspa8	0.78	3.65895820960085	0.898018868297691	0.000129583218868931	0.004597752695436	PP
Gstm1	0.78	-3.65038217433799	0.898564045273029	0.000134994855157297	0.00477685298788409	PV
Rassf3	0.78	3.64689232555485	0.898785433635731	0.000137255907809332	0.00484380526269061	PP
Pzp	0.78	3.64507783123713	0.898900435986096	0.000138445218134693	0.00487267781145374	PP
Arhgap11a	0.78	-3.63904333383529	0.899282384168665	0.000142469016005791	0.005000891021722	PV
Notum	0.79	-3.62326121656675	0.900277545369025	0.000153506151515715	0.00537394335226214	PV
Btg2	0.79	3.61745391941693	0.900642367466958	0.000157761374261051	0.00550822159919967	PP
Ept1	0.79	-3.61454521698167	0.900824820601887	0.000159933170281085	0.00556923782347502	PV
Cps1	0.79	3.60936878635976	0.901149066505265	0.000163866222121589	0.00569109990479423	PP
C8b	0.79	3.60833791063424	0.901213570022041	0.00016466000915687	0.00570357942008283	PP
Mfsd2a	0.79	3.6075994438896	0.901259762884426	0.000165230806734247	0.00570828955475578	PP
Cyb5r3	0.79	3.60176391184148	0.901624373729129	0.000169805695666402	0.00585094271052107	PP
Arhgap26	0.79	3.59704321085951	0.901918789124137	0.000173591366736737	0.00595610875819118	PP
Eif1	0.79	3.59682870903096	0.901932155481798	0.000173765208286656	0.00595610875819118	PP
Ndufa1	0.79	3.59619210552587	0.901971818609039	0.000174282080652251	0.00595826863229882	PP
Ndufa2	0.79	3.5921275547192	0.902224850981477	0.000177615589209188	0.00604077060916637	PP
Usp22	0.79	-3.59247847476595	0.902203019076286	0.000177325493543791	0.00604077060916637	PV
Foxp1	0.79	3.58633400133736	0.902584902783143	0.000182468348100665	0.00618977900223651	PP
Cyp2c39	0.79	-3.58452458468435	0.902697204058772	0.000184008689593443	0.00622594349737814	PV
Ces1g	0.79	-3.58358159479266	0.902755702639349	0.000184816169962992	0.00623718940687444	PV
Slc25a21	0.79	-3.58059277327748	0.902940988104576	0.000187397024078111	0.00630807213358318	PV
1100001G20Rik	0.79	3.57520265710807	0.903274649890326	0.000192135148736009	0.00645102361280389	PP
Pdia6	0.79	3.57159955249788	0.903497342246687	0.000195363433132824	0.00654268150552989	PP
Smim1	0.79	3.56572334210309	0.90385992629857	0.000200735250042327	0.00670547674950551	PP
Cox6c	0.79	3.56253263399542	0.904056493945809	0.000203708496358271	0.00678752573652634	PP
Fst	0.79	3.5586285863371	0.904296710368274	0.000207401376896185	0.00689307664783066	PP
Fabp2	0.79	-3.55662384768403	0.904419935010879	0.000209321436999238	0.0069218433877229	PV
Plg	0.79	3.55703942159513	0.904394398143882	0.000208922082899552	0.0069218433877229	PP
Ceacam1	0.79	3.55301940729377	0.904641271197058	0.000212814666986332	0.00701967574923759	PP
Cyp2c44	0.79	3.54957292632072	0.904852647195344	0.000216204704927084	0.00711362247188662	PP
Dbf4	0.8	-3.53339572858243	0.90584141328342	0.000232788195462616	0.00764010857508306	PV
Ctsz	0.8	3.52906453977924	0.906105190793203	0.000237421712937778	0.00777274874675098	PP
Eef1a1	0.8	3.52590513805608	0.906297351844216	0.000240854761370521	0.00786552563998058	PP
Tmed10	0.8	3.50868551478036	0.907340946447111	0.000260378110512257	0.00848199462730748	PP
Mrpl50	0.8	3.50812924184039	0.907374554195926	0.000261032295320294	0.00848225735882382	PP
Tcf7l1	0.8	3.50138157136488	0.907781697770952	0.000269088331219169	0.0087224484252969	PP
Tpm2	0.8	-3.49082508561674	0.908416722084614	0.000282148994884008	0.00912328080009176	PV
Slc16a11	0.8	-3.48811078049953	0.908579619369595	0.00028559959720691	0.00921216587747499	PV
Atp5b	0.8	3.48691214984169	0.908651504800576	0.000287135623285921	0.00921642166869822	PP
Khk	0.8	3.48733518439909	0.908626137635587	0.000286592650736206	0.00921642166869822	PP
Atp5k	0.8	3.48432286140925	0.908806688375106	0.000290479573443723	0.0093010142443151	PP
Rrbp1	0.8	3.48183428694978	0.908955702288182	0.000293726976779884	0.00938211131670637	PP
Hes1	0.8	3.47774600493288	0.909200221392865	0.000299134007257016	0.00953162924094686	PP
Slc2a1	0.8	-3.46396309469228	0.910021974997462	0.000318040253527746	0.0101095216666156
Ranbp1	0.8	3.46114616517914	0.910189431032644	0.000322036153816163	0.0102118131094169
Dad1	0.8	3.4597335892659	0.910273340569549	0.000324057155110927	0.0102511381501114
Foxa3	0.8	3.45751900798524	0.910404806163006	0.000327248934139828	0.0103272211716049
Ccbl2	0.8	3.45595515043247	0.910497580294349	0.000329520125083307	0.0103692804575301
Hsd3b5	0.8	-3.45551535545187	0.910523661384586	0.000330161428340004	0.0103692804575301
Gpx1	0.8	3.4525966987464	0.910696642993407	0.00033444634409164	0.010478786647339
Calm1	0.8	3.4504817314097	0.910821880065677	0.00033758302451748	0.0105518808234892
Krtcap2	0.8	3.44785433301825	0.910977329732052	0.000341517095967125	0.0106494927217492
Acot4	0.8	-3.44567704520672	0.911106038869581	0.000344808877205166	0.0107266609951408
Sdhd	0.81	3.44439623156767	0.911181706974198	0.000346758811942399	0.0107618195819854
Saa1	0.81	3.43821984639682	0.911546113478384	0.000356303959525857	0.0110319773128666
Hibadh	0.81	-3.43548294363058	0.911707335031569	0.000360609830232205	0.0111133669094196
Yae1d1	0.81	-3.43547290628017	0.911707926008713	0.000360625708669466	0.0111133669094196
Exoc5	0.81	-3.43463704798375	0.911757132106543	0.000361950223740452	0.0111280621481608
Crim1	0.81	-3.43301931414283	0.911852324844208	0.000364526332228087	0.0111810787137624
Tram2	0.81	3.43186587432812	0.911920163554475	0.000366373297349115	0.011211535309089
Cfl1	0.81	3.43011840179962	0.912022886822506	0.000369187742295624	0.0112713876298999
Gda	0.81	-3.42646174416023	0.912237632793384	0.000375141024103038	0.0114265692910085
Ppap2b	0.81	-3.42278742055293	0.912453134701523	0.000381211172732221	0.0115845839713625
Sdhc	0.81	3.41624533811325	0.912836134920134	0.000392241238161385	0.0118922470544634
Vamp8	0.81	3.41517954003107	0.91289844647893	0.000394065518075444	0.0119200279292498
Dym	0.81	-3.41360372351006	0.912990532696998	0.000396776955757713	0.0119744548854879
Rps6	0.81	3.40778470593867	0.9133301309457	0.000406937554264366	0.0122529270926206
F12	0.81	3.40631558253174	0.913415757543162	0.000409540025645061	0.0123030696948933
Krt8	0.81	3.40557183959015	0.91345908882622	0.000410863302709868	0.0123073490748508
Vnn1	0.81	-3.40518256781907	0.913481763636914	0.000411557453066691	0.0123073490748508
Aspdh	0.81	3.40367123248184	0.913569767973891	0.000414262615624221	0.012334851744512
Atf5	0.81	3.40309632950463	0.913603231818525	0.000415295892068425	0.012334851744512
Pdgfc	0.81	-3.40328533942661	0.913592230723415	0.000414955924492365	0.012334851744512
Serpina3n	0.81	3.39618226683563	0.914005145725662	0.000427907953090503	0.012680757580524
Psg28	0.81	3.39390911296651	0.914137066898023	0.000432130081803153	0.0127770353916932
Sdc1	0.81	3.39238220586106	0.91422561979864	0.000434987418609442	0.0128326175988871
Cxadr	0.81	3.39088429994474	0.914312443728109	0.000437807203460528	0.0128868452175556
Ctsb	0.81	3.38970724773127	0.914380637155198	0.000440034661371366	0.0129234340816181
Rps21	0.81	3.38785407535984	0.914487943845384	0.000443562545044581	0.0129979667217528
Rnd3	0.81	3.38422545965858	0.914697850028552	0.000450545069456222	0.0131731752156376
Rasgrp2	0.81	3.38178024918515	0.914839145237953	0.000455306689176602	0.0132828138122454
Acot1	0.81	-3.38035235028466	0.914921598313936	0.000458108426802689	0.0133349166897244
Pglyrp2	0.81	3.37938062639721	0.914977685707512	0.000460024054793978	0.0133610526356977
Slc25a37	0.81	-3.37611507832787	0.915166028122487	0.000466515239418312	0.0135196734284406
Fh1	0.81	3.37397620658179	0.915289269143743	0.000470811933992022	0.0135544277838756
Flcn	0.81	3.3749374904036	0.915233892031399	0.000468876410411701	0.0135544277838756
Lrg1	0.81	3.37428506325773	0.915271478782694	0.000470189266145672	0.0135544277838756
Etfb	0.81	3.37242073137632	0.91537883560052	0.000473959264734026	0.0136151799287271
Olfm3	0.81	3.36750005134771	0.915661845710635	0.000484042290226915	0.013874469838644
Col18a1	0.81	3.36281398183024	0.915930897055755	0.000493825712545982	0.0141240609026223
Atp5g2	0.81	3.3615253318065	0.91600480555869	0.000496547485876002	0.0141710334664786
Prdx6	0.81	-3.35980538620089	0.916103396924778	0.000500201476434351	0.0142443492031023
9130409I23Rik	0.81	-3.35541173802069	0.916354974105568	0.000509647065980201	0.0144539087628704
Atp5f1	0.81	3.35535858559118	0.916358015138082	0.000509762321542429	0.0144539087628704
Fitm2	0.82	-3.34696626673991	0.916837437960184	0.000528260563691362	0.0149461307761642
Park7	0.82	3.34127464482409	0.917161754305229	0.000541151228067812	0.0152779211227403
Mettl7b	0.82	3.33591031916817	0.91746681089893	0.000553561803191391	0.0155613690627336
Uqcrq	0.82	3.33631698771533	0.917443705336005	0.000552611972540055	0.0155613690627336
Endod1	0.82	-3.33199721283767	0.917688967032489	0.000562777555809727	0.0157866319501498
Ttc39b	0.82	-3.3219771393958	0.918256397041865	0.000587015129895078	0.0164314171114341
Insig2	0.82	3.31668266793793	0.918555388233681	0.000600201413092554	0.0167647747895299
Rnf43	0.82	-3.3118546824138	0.918827535525691	0.000612459858962165	0.0170708556867416
Apob	0.82	3.30776588457526	0.919057642819875	0.000623018850019208	0.0172917367083555
Esd	0.82	3.30814365463238	0.919036397200856	0.000622036403261293	0.0172917367083555
Mid1ip1	0.82	3.30563199864479	0.919177596835342	0.000628594845287388	0.0174096901454279
Slc11a1	0.82	-3.30270268546338	0.919342113377083	0.000636323159997267	0.0175866325146192
Smim22	0.82	3.29914086636999	0.91954191672953	0.000645836373779202	0.017812058644902
Grk4	0.82	3.29540432440722	0.919751243022724	0.000655954864611369	0.0180154298381131
Serpina10	0.82	3.29575103224529	0.919731831954413	0.00065500996548593	0.0180154298381131
Mif	0.82	3.28856205005937	0.920133818757064	0.000674857398137306	0.0184958829284897
Slc38a4	0.82	3.28311508881727	0.920437695759302	0.00069025711656108	0.0188785321379456
Gm5506	0.82	3.28231953376564	0.920482027919514	0.000692532808965285	0.0189013944201585
Ces1d	0.82	-3.28162474137638	0.920520734564023	0.000694525834538142	0.0189164629788729
Amigo2	0.82	-3.27470278586526	0.920905818205016	0.000714667640570965	0.0194043336105121
Bcap31	0.82	3.27445635499006	0.920919509743398	0.000715394383568543	0.0194043336105121
Gabarap	0.82	3.27208730002509	0.921051069948541	0.00072241517270332	0.0195543636850499
Atf3	0.82	3.26806615587301	0.9212741143455	0.000734475157144482	0.019814500474186
Mapre2	0.82	3.26787786636082	0.92128455032353	0.000735044312227954	0.019814500474186
Vps28	0.82	3.26482788470358	0.921453495869959	0.000744319564560114	0.0200234164826745
Ndufs7	0.82	3.2571913428565	0.921875674203319	0.000768010155272212	0.0206184812237497
Igfbp4	0.82	3.25065560043352	0.922236057831811	0.000788826198364494	0.0211341027186308
Nrn1	0.82	-3.24950091433472	0.922299637859575	0.000792556506344875	0.0211907979944919
Suclg1	0.83	3.24310188863718	0.922651496197897	0.000813520306464848	0.0217071028115255
Atp1b1	0.83	3.24030436164229	0.922805061720123	0.000822842029228564	0.0219112984984028
Cox7c	0.83	3.23079804209362	0.923325714563969	0.000855245659084892	0.0227280668268552
Kng2	0.83	3.2297960726142	0.923380485374646	0.000858727438191491	0.0227744925425816
9930111J21Rik1	0.83	3.22803979457903	0.923476440250155	0.000864861359318432	0.0228909272684121
Ube2e2	0.83	-3.225489131757	0.923615685946723	0.000873840356659749	0.0230820446724933
Pfkfb3	0.83	-3.21381517214662	0.924251318967819	0.000916022019186032	0.0241476647949282
Tmem254a	0.83	-3.21186843346573	0.924357049911133	0.000923232692826527	0.0242403975828533
Tmem254b	0.83	-3.21186843346573	0.924357049911133	0.000923232692826527	0.0242403975828533
Ndufa10	0.83	3.21023827641765	0.924445528146324	0.000929310206516582	0.0243512662497998
Snrpn	0.83	-3.2036597705825	0.924802040256043	0.000954205395150248	0.024953801648471
Tagln	0.83	-3.20202243660186	0.924890638091694	0.000960494577992251	0.0250683356260085
Mmp24	0.83	-3.1982507956787	0.925094520913443	0.000975124698123827	0.025399676660654
Slc39a4	0.83	3.19737344111998	0.9251419070035	0.000978556686618774	0.0254385983800619
Hcrtr2	0.83	-3.19624882907655	0.92520262495766	0.000982971849543441	0.0255028743889452
Tpt1	0.83	3.19526749403444	0.92525558666213	0.000986839217053726	0.0255527125078527
Mettl15	0.83	-3.19236926345312	0.925411888750084	0.000998341340225611	0.0257996557371689
Errfi1	0.83	3.18583884980573	0.925763458778994	0.00102470365954782	0.0264288991012649
Cbs	0.83	3.18502568333808	0.925807176505967	0.00102802994617688	0.0264627002615884
Sept10	0.83	-3.18446577455052	0.925837270821629	0.00103032594032603	0.0264699000872802
Pex11a	0.83	-3.18295480516533	0.925918452033869	0.00103654504413723	0.0265776627723311
Gpcpd1	0.83	-3.17876100795693	0.92614353684962	0.00105398465747309	0.0269721453865627
Pfkfb1	0.83	-3.17489610801576	0.926350658357387	0.00107029074771236	0.0273361418987701
Qsox1	0.83	3.17394126755982	0.926401782689354	0.00107435416929489	0.0273866437563172
Tm6sf2	0.83	3.17127010145001	0.926544706352327	0.00108579568765908	0.0276246623790474
Dsg1b	0.83	-3.1704624679637	0.926587891635501	0.0010892766523106	0.0276596206799489
Aqp9	0.83	-3.16244464933963	0.92701591005649	0.0011243845498858	0.0278962317546858
Atp5j	0.83	3.16218112927191	0.927029955908221	0.00112555557298467	0.0278962317546858
Ces2e	0.83	-3.16639142549077	0.926805377868806	0.00110697703447695	0.0278962317546858
Cox4i1	0.83	3.16510988632672	0.926873772820133	0.00111260249085382	0.0278962317546858
Ddx60	0.83	-3.16409676690759	0.92692781921016	0.00111706793697713	0.0278962317546858
Entpd5	0.83	-3.16253978323064	0.927010838996465	0.00112396206675205	0.0278962317546858
Hist2h2aa1	0.83	3.16356488467988	0.926956185085934	0.00111941874135501	0.0278962317546858
Serpinf1	0.83	3.16345163709705	0.926962223978713	0.00111991984732549	0.0278962317546858
Sh2b1	0.83	3.16203194883731	0.927037906743605	0.00112621898461178	0.0278962317546858
Skiv2l	0.83	3.16461719562853	0.926900058706542	0.00111477206821468	0.0278962317546858
Smim6	0.83	-3.16716034795314	0.926764325239579	0.00110361410103709	0.0278962317546858
Sp5	0.83	-3.16562883835222	0.926846080615877	0.0011103213928351	0.0278962317546858
Yaf2	0.83	-3.16567385281459	0.926843678311016	0.00111012372701087	0.0278962317546858
C4b	0.83	3.1609262069657	0.927096825395323	0.00113114727636808	0.0279380905076458
Olig1	0.83	-3.16069837133773	0.927108962425526	0.00113216515463647	0.0279380905076458
Esr1	0.83	3.15662865644547	0.927325586071541	0.00115048680125135	0.0283369432023034
Ccdc71l	0.83	-3.15393100076185	0.927468995796097	0.00116277849240524	0.0285860600155357
Serinc3	0.83	3.14977882941227	0.927689445997641	0.00118192919774435	0.029002554220538
Cyp2c70	0.83	-3.14882625696146	0.927739972354442	0.00118636258648022	0.0290570299166276
Riok2	0.83	-3.14820173468912	0.927773088483423	0.00118927732359618	0.0290741763578598
Ndufs8	0.83	3.14518501009701	0.927932945215644	0.00120344797009841	0.0293659199841113
Socs2	0.84	-3.14069645672418	0.928170459886008	0.00122481423504412	0.0298318391051191
Itih1	0.84	3.13967047649575	0.928224694132408	0.00122974583765589	0.0298602155001337
St3gal6	0.84	-3.13950801575729	0.928233280038918	0.0012305283809851	0.0298602155001337
Rpl28	0.84	3.13642998014219	0.928395852563587	0.00124543978517797	0.0301662979701409
Clec2h	0.84	3.13242506955041	0.928607098559215	0.00126508516100058	0.0305857053289422
Ccdc157	0.84	-3.1312619186133	0.928668391409864	0.00127084288873849	0.0306121567768054
Eef1d	0.84	3.13161481769994	0.928649798039826	0.00126909350819243	0.0306121567768054
Fam213a	0.84	3.12944112373343	0.928764285329959	0.00127990345523303	0.0307739424181304
Ugt1a1	0.84	-3.1245047188573	0.929023935558835	0.00130476135172455	0.0313142724413891
Mien1	0.84	3.12334166594425	0.929085040827943	0.00131068099398898	0.0313989417684075
Mknk2	0.84	3.12273083169826	0.929117122534555	0.00131379966428449	0.0314163242126171
Wfdc2	0.84	3.12221831694397	0.92914403469453	0.00131642151080832	0.0314217847161667
Ccdc152	0.84	3.12077510864906	0.929219789672669	0.0013238298012873	0.0314841261436589
Paqr9	0.84	-3.12092217732105	0.929212071824041	0.00132307315240308	0.0314841261436589
Ndufb10	0.84	3.11907326615458	0.929309067603789	0.00133261394958183	0.0315786208124734
Zbtb7c	0.84	3.11922522911815	0.929301098020315	0.00133182745587701	0.0315786208124734
Tmem62	0.84	-3.11752517080369	0.929390230283792	0.00134065008207658	0.0317118095090115
Nudcd2	0.84	-3.1152340910127	0.929510258803933	0.00135262313145056	0.0319374756648973
Tcea3	0.84	3.11464767077033	0.929540964392548	0.00135570316546863	0.0319527309807399
Ttr	0.84	3.11403997183585	0.929572776987235	0.00135890162258099	0.0319707177441635
Olfr1033	0.84	-3.11202910770909	0.929677992243579	0.00136953375333289	0.0321632184503653
Ptdss1	0.84	-3.11102423477288	0.929730540689881	0.0013748748767868	0.0322309953258162
Rbm17	0.84	-3.11034609778898	0.929765991661082	0.00137848991630095	0.0322581383622084
Dnajc9	0.84	-3.10739277852646	0.929920276488474	0.00139433357597668	0.0325129861197546
Spred1	0.84	3.10782395217274	0.929897762208814	0.00139201028881133	0.0325129861197546
Ercc6	0.84	3.10004497933561	0.930303387393194	0.00143446587639336	0.0333303858854727
Pttg1	0.84	3.10005781851431	0.930302718892723	0.00143439485404542	0.0333303858854727
Etnk1	0.84	3.09877838864819	0.930369319293142	0.00144148783557986	0.0334343680309052
Slco2a1	0.84	3.09489676425814	0.930571178922055	0.00146320054569622	0.0338781248040564
Marc1	0.84	3.09431478046966	0.930601418769126	0.00146648123907088	0.0338943058213426
Dlgap1	0.84	3.09316556346233	0.93066111243744	0.00147297891615001	0.0339680720589465
Ubc	0.84	3.09283587755895	0.930678232480923	0.00147484773564896	0.0339680720589465
Fbxo3	0.84	-3.09091559483711	0.930777907062091	0.00148577528031418	0.0341598211558049
Cd276	0.84	-3.08114890222494	0.931283736321117	0.00154248871912834	0.0352776711193602
Lifr	0.84	-3.08161334954616	0.93125972447858	0.0015397483021058	0.0352776711193602
Slc16a6	0.84	3.08155745316603	0.931262614535678	0.00154007788029983	0.0352776711193602
Srrd	0.84	-3.08069945613125	0.931306968567835	0.00154514479689458	0.0352776711193602
Cmbl	0.84	-3.07868257992161	0.931411173737927	0.00155711456214248	0.035353621173263
Gstm3	0.84	-3.07811475908129	0.93144049670663	0.00156049947022345	0.035353621173263
Nadk2	0.84	-3.07863610070367	0.931413574220021	0.0015573913870299	0.035353621173263
Nfyb	0.84	-3.0789473628741	0.931397497854792	0.00155553838879065	0.035353621173263
Uqcr11	0.84	3.07787405765995	0.931452924914082	0.00156193634068347	0.035353621173263
Btg3	0.84	-3.07483272203876	0.931609861103011	0.00158019435555565	0.0357053209978221
1700009P17Rik	0.84	-3.07401415920923	0.931652068815301	0.00158514107215424	0.0357555532564277
Gstt3	0.84	-3.07254062697067	0.931728015701996	0.00159408096785274	0.035895531639744
Tmem254c	0.84	-3.06896744026897	0.931912003378077	0.00161594786102259	0.0363256224649051
Bhlhe40	0.84	3.06580761371402	0.932074498059412	0.00163550924071531	0.036577453683323
Cox8a	0.84	3.06609923270308	0.932059509694942	0.00163369506132041	0.036577453683323
Setd7	0.84	3.06643806023905	0.932042092855768	0.00163158946526696	0.036577453683323
Aatk	0.84	-3.06155495986817	0.932292882726729	0.0016621716731813	0.0370475207564076
Slc16a13	0.84	-3.06200190153956	0.932269947786788	0.00165935128637835	0.0370475207564076
Lrp2bp	0.84	-3.0560029632226	0.93257745898778	0.00169756775713802	0.0377557077317686
Siva1	0.84	-3.05567229660849	0.932594388786427	0.00169969708024644	0.0377557077317686
Bet1	0.84	-3.05475173436312	0.932641509381799	0.00170563766508705	0.0377953246970663
Tmsb15b1	0.84	-3.05450415281205	0.932654179449485	0.00170723853940892	0.0377953246970663
Mpst	0.84	3.05354418399668	0.932703294833592	0.00171345850788875	0.0378691637905109
Trim44	0.84	3.04918936708981	0.932925876306186	0.00174193110920473	0.0384337337842685
Cd22	0.84	3.04851481177531	0.932960320719638	0.00174637925987574	0.038467226381961
Dyrk1a	0.84	3.04620883153816	0.933078002455607	0.00176166244736772	0.038738868691865
Znrf3	0.84	-3.04524429824978	0.933127194940296	0.00176809054261314	0.0388152050893399
Ccdc97	0.84	3.04369939207819	0.933205949357701	0.00177843037634383	0.0389644302139871
Slc22a5	0.84	-3.04334289515613	0.93322411582192	0.00178082404999941	0.0389644302139871
Fundc2	0.84	3.03955660943736	0.93341690526348	0.00180642577959738	0.0393279562762096
Mtss1	0.84	3.03982866800592	0.933403061962393	0.00180457525045881	0.0393279562762096
Rpl36	0.84	3.0400309411861	0.933392768652277	0.00180320050062912	0.0393279562762096
Rnf186	0.85	-3.03606797817523	0.933594291166362	0.00183030662418959	0.0397818962952996
Prpf19	0.85	3.03404978694281	0.933696801449354	0.00184425075014174	0.0400187171039022
Cyp2d10	0.85	3.03146957517371	0.933827742871345	0.0018622167391057	0.040341883417458
Vps25	0.85	3.02751454526915	0.934028202182151	0.00189006034890805	0.0408776149266308
0610007P14Rik	0.85	3.02355261311545	0.934228705902986	0.00191832621547803	0.0414207015736769
Chp1	0.85	-3.02175198374719	0.93431973037807	0.00193129734621942	0.0416323014140699
Gvin1	0.85	3.01755005766271	0.934531898612045	0.00196187289055095	0.0422220775527096
Arhgap6	0.85	3.01454284114732	0.934683531493476	0.00198402063293205	0.0426079392021498
Iigp1	0.85	3.01406884928456	0.934707415549885	0.0019875318825548	0.0426079392021498
Sorbs2	0.85	3.01379825361984	0.934721048683092	0.00198953890393951	0.0426079392021498
Lars2	0.85	3.01285835070461	0.934768391756996	0.00199652432542444	0.0426879012120067
Lemd3	0.85	-3.01207585063973	0.934807793329004	0.00200235667153877	0.0427429892422129
Irf6	0.85	3.01008114275367	0.934908179933653	0.00201729328823507	0.0429919257921266
C2cd2	0.85	-3.00859764625708	0.934982788970407	0.00202846652648507	0.0431052867712382
Dnaja4	0.85	-3.00850324437624	0.934987535249281	0.00202917940467895	0.0431052867712382
Proser2	0.85	3.00662604463554	0.935081880002021	0.00204340180277988	0.0433372841145303
Got1	0.85	3.00424352483628	0.935201522763604	0.00206158123509907	0.0436523200877106
Ik	0.85	3.00295188712856	0.935266338767257	0.00207149729261547	0.0437916529105569
Eva1a	0.85	3.00241187703361	0.935293427559029	0.00207565565989689	0.0438090152783382
Cdk8	0.85	-2.99807152269325	0.935510949501794	0.00210935113165833	0.0444487346009801
Gusb	0.85	2.99371359278079	0.935728984906283	0.00214367488814989	0.0450274622906107
Zfp740	0.85	-2.99372376879102	0.935728476209977	0.00214359416140678	0.0450274622906107
Zfp459	0.85	2.99171903159662	0.935828653820895	0.00215955046529968	0.0452884640710132
Sucla2	0.85	2.99121138999681	0.935854008549422	0.00216360776538978	0.04530118459974
2010106E10Rik	0.85	-2.98967571178356	0.935930679343859	0.00217592316101345	0.0454864956334148
Snapc5	0.85	2.98836853719245	0.935995905823029	0.00218645544954937	0.0456340018150781
Tmbim6	0.85	2.98460783033716	0.936183376293493	0.00221701143061014	0.0461982953349999
Cbfb	0.85	-2.98365903957198	0.936230630103205	0.00222478051215414	0.0462134787398094
Slc17a2	0.85	2.98383826886393	0.936221705056947	0.00222331104733518	0.0462134787398094
Pfn1	0.85	2.98245866096046	0.936290389112651	0.00223464458936944	0.0463450460809511
Tlr12	0.85	-2.97840119707044	0.936492177534146	0.00226827693671066	0.0469683590301855
Pinx1	0.85	-2.97744858074915	0.93653950755056	0.0022762384993429	0.0470589905816907
Adipor2	0.85	2.97462008497238	0.936679935914603	0.00230002532880374	0.0474759945228546
Mzt1	0.85	-2.97135670079844	0.936841763558388	0.00232774539276272	0.0479727496329498
Apoc1	0.85	2.96674614687624	0.937070045574194	0.00236741772329339	0.0487138869457613
Ces2a	0.85	-2.96332221839535	0.93723930900448	0.00239726940142485	0.0492509431954701
Lsr	0.85	2.95918261123009	0.937443650584809	0.00243380961871901	0.0499235198039736
Ncbp2	0.85	-2.95867492894784	0.937468688350572	0.00243832499988714	0.0499381132582189
Afm	0.85	NA	0.937511835676923	0.0024461259832464	0.0500198472088142
Dbi	0.85	NA	0.937604298478094	0.00246292732572079	0.0502850854308905
Furin	0.85	NA	0.937730796843994	0.0024861004152073	0.0506008158927774
Ndufa11	0.85	NA	0.937720346962325	0.00248417787615932	0.0506008158927774
Ethe1	0.85	NA	0.937785159437595	0.00249612592857901	0.0506478225508273
Ggact	0.85	NA	0.93776479541014	0.0024923656789863	0.0506478225508273
Tmem144	0.85	NA	0.937814681680027	0.00250158733777106	0.050680306435584
Ndufa6	0.85	NA	0.937846957412085	0.00250757180389247	0.050723270634053
Crcp	0.85	NA	0.938030003437687	0.00254178361419413	0.0513362081340623
Golm1	0.85	NA	0.938147328570319	0.00256395721452435	0.0517045012477352
Eml4	0.85	NA	0.938190410834016	0.0025721479465599	0.0517108089470725
Ppp2r5e	0.85	NA	0.938182331639347	0.00257060995075693	0.0517108089470725
Mtus1	0.85	NA	0.938433721229808	0.00261889966549037	0.052570206129293
Fktn	0.85	NA	0.938560834914681	0.00264366157263393	0.052986242939753
Skint3	0.85	NA	0.938675129936694	0.00266612637959977	0.0533550413283319
Ttf2	0.85	NA	0.938713954880818	0.00267380085393712	0.053427180533465
Gm5460	0.85	NA	0.938779501890848	0.00268680764828582	0.0536054875481706
Enpp1	0.85	NA	0.938832038103314	0.00269727835419423	0.053732731766103
Hpd	0.85	NA	0.938881187220759	0.00270711096969884	0.0538468981972825
Rnf20	0.86	NA	0.939125652855696	0.00275655359254309	0.0547474062978906
Slc12a6	0.86	NA	0.939228011649174	0.00277752295137938	0.0550805457790159
Uhrf2	0.86	NA	0.939294047955553	0.00279113589987485	0.0552670167323636
Papolg	0.86	NA	0.939332553301927	0.00279910432794817	0.055341327736903
Ndufb11	0.86	NA	0.939733039509684	0.00288334476968803	0.0569211280247585
Aqp4	0.86	NA	0.939921624342904	0.00292388718334806	0.0575484122083858
Robo1	0.86	NA	0.939914403717031	0.00292232441783251	0.0575484122083858
Ier2	0.86	NA	0.940018767001249	0.0029449933835678	0.0578727050283881
Psmb3	0.86	NA	0.940037954911557	0.00294918035222362	0.0578727050283881
Gm13152	0.86	NA	0.940074192282709	0.00295710392679822	0.0579415826134432
Reep6	0.86	NA	0.940094358287726	0.00296152260471901	0.0579416821978407
Abca2	0.86	NA	0.940215589699753	0.00298822594832425	0.0582903867007441
Slc51b	0.86	NA	0.94021167314342	0.00298735950076795	0.0582903867007441
Hjurp	0.86	NA	0.940296130227785	0.0030060995843183	0.0585520405681463
Txnip	0.86	NA	0.94068805898801	0.0030946169186538	0.0601868606045734
Col5a3	0.86	NA	0.940741406781431	0.00310686571883712	0.0603356999362333
Gstm6	0.86	NA	0.940809196948146	0.00312250061478894	0.0605497608138098
Smad2	0.86	NA	0.941004265783392	0.00316793172259383	0.0613401292834983
Sowahc	0.86	NA	0.941208190915322	0.00321613356062596	0.0621817398879198
Atp5g3	0.86	NA	0.941402650846801	0.00326278236965682	0.0629908925718451
Cd1d1	0.86	NA	0.941432417044598	0.00326998253846393	0.0630371964243091
Prdx3	0.86	NA	0.941469133494528	0.003278885842736	0.0631161485974168
Sema5b	0.86	NA	0.94159915861631	0.00331061116198075	0.0636335334326257
Fbxl21	0.86	NA	0.941705629047209	0.00333681820132211	0.064043493197305
Abca9	0.86	NA	0.941811825576781	0.00336316490619511	0.0643609750561653
Igfals	0.86	NA	0.941801859915492	0.00336068364906447	0.0643609750561653
Mtf2	0.86	NA	0.941913004189119	0.00338846059833236	0.0647506706476087
Prrc2c	0.86	NA	0.941976317391918	0.00340438644512563	0.0649604436796646
Leprotl1	0.86	NA	0.942043106814844	0.00342126801668853	0.0651878178854675
AW549877	0.86	NA	0.942067828130537	0.00342753778252578	0.0652126318970991
Ccdc151	0.86	NA	0.942215462076917	0.00346522084442254	0.065834181252647
Prdx1	0.86	NA	0.942297253590415	0.00348627631102159	0.0661384904784559
Timm8a1	0.86	NA	0.94243631102094	0.00352236842210194	0.0667267714940177
Tmem98	0.86	NA	0.942612270607531	0.00356857574748171	0.0674483865297269
Wwtr1	0.86	NA	0.942620442815676	0.00357073648980501	0.0674483865297269
Pnpla7	0.86	NA	0.942681910797948	0.00358703079132037	0.067464957347355
Rpl38	0.86	NA	0.9426705649866	0.00358401757609863	0.067464957347355
Srrm4	0.86	NA	0.942676380716695	0.00358556179783124	0.067464957347355
Nup210	0.86	NA	0.942706830975072	0.00359365799823703	0.0674929072973616
Serf2	0.86	NA	0.942730163565001	0.0035998741326393	0.0675130680189838
Bin1	0.86	NA	0.943114024871714	0.00370370173475269	0.0693611931153115
Atxn10	0.86	NA	0.943139647052438	0.00371073802689481	0.0693939726738961
Aes	0.86	NA	0.943221537916728	0.00373331667469328	0.0696178711724053
Ooep	0.86	NA	0.943215853489817	0.00373174494567971	0.0696178711724053
Atp6v1f	0.86	NA	0.943474718586032	0.00380399782547719	0.0707587203246448
Nceh1	0.86	NA	0.943479251637451	0.00380527548363797	0.0707587203246448
Gpr26	0.86	NA	0.943499324945116	0.00381093839774288	0.0707637896542695
Sycp3	0.86	NA	0.943530690494984	0.00381980391041453	0.0708282284405677
Prune	0.86	NA	0.943734390987098	0.00387788564690516	0.0718037838823286
Rpl10a	0.86	NA	0.943772862733813	0.00388895425047806	0.0719073118313747
Wdr53	0.86	NA	0.943799852268106	0.00389673824492001	0.0719499010960758
Car5a	0.86	NA	0.943852906398789	0.00391208505593168	0.072131815469482
Chic1	0.86	NA	0.943906377097957	0.00392761370865883	0.0722883742110129
Golga1	0.86	NA	0.943920031040723	0.0039315889081858	0.0722883742110129
Ascc1	0.86	NA	0.944100292085619	0.00398444991129159	0.0730556682059161
Tgfbr3	0.86	NA	0.944082090481461	0.00397908014459549	0.0730556682059161
Sfxn5	0.86	NA	0.944290799326067	0.0040410907200996	0.0739908493353802
Mfsd8	0.86	NA	0.944409101229073	0.00407666958658202	0.0745383263685916
Sdc2	0.87	NA	0.944645785102023	0.00414879760624231	0.0757516202708611
Spidr	0.87	NA	0.944788999907773	0.00419306188580714	0.0764534950512169
Pggt1b	0.87	NA	0.94498898934609	0.00425566796797874	0.0774873912394243
Ccnc	0.87	NA	0.945025981740858	0.00426735072044128	0.077592493432068
Cass4	0.87	NA	0.945086034276821	0.00428638478964731	0.0778307877157537
Masp2	0.87	NA	0.945154830408677	0.00430829494740195	0.07812057468162
Ddc	0.87	NA	0.945186591217187	0.00431844800517357	0.0781966695336808
AU041133	0.87	NA	0.945237829712443	0.00433487819172416	0.0782782405790299
Klhl42	0.87	NA	0.945231039403618	0.00433269720327713	0.0782782405790299
Efna3	0.87	NA	0.945283732350366	0.00434965065289039	0.078437106828496
Itih5	0.87	NA	0.945454679052358	0.00440511088746596	0.0793282520310743
Tceb2	0.87	NA	0.945539597391143	0.00443292427603718	0.07971976698057
Ghitm	0.87	NA	0.945619972449608	0.00445941197807141	0.0800864028018078
Fmo2	0.87	NA	0.945811933742126	0.00452331777276435	0.0811231089082655
Abhd6	0.87	NA	0.945882559264144	0.00454706038232907	0.0812823656222758
Cyp3a59	0.87	NA	0.945861564288406	0.00453998933438419	0.0812823656222758
Vcl	0.87	NA	0.945893567368853	0.00455077229832212	0.0812823656222758
Clrn1	0.87	NA	0.945983437895507	0.00458119053698457	0.0816036219396654
Mfn2	0.87	NA	0.945972214825307	0.00457738076676078	0.0816036219396654
Ptprk	0.87	NA	0.946053420765165	0.00460501877125672	0.0819169192805667
H3f3b	0.87	NA	0.946309513778744	0.00469328097869792	0.0833740090505363
Mmd2	0.87	NA	0.946414268402671	0.0047298723254957	0.0839104917420372
Glce	0.87	NA	0.946497390180289	0.00475911097244576	0.0843152616009014
Acp1	0.87	NA	0.946517878031619	0.00476634555561143	0.0843296286442949
Sntb2	0.87	NA	0.946547207664441	0.00477672154017141	0.0843697690452325
Upf1	0.87	NA	0.946560602281344	0.00478146771554334	0.0843697690452325
Tdrp	0.87	NA	0.946604865337982	0.0047971853587767	0.0845334891141214
Ssr2	0.87	NA	0.946633755788711	0.00480747222753508	0.0846012002722258
Rhot2	0.87	NA	0.946666001407929	0.0048189799210684	0.0846901852794992
Bmyc	0.87	NA	0.946693561400899	0.00482883735360735	0.0847436372480101
Zfhx2	0.87	NA	0.946710572280337	0.00483493177169101	0.0847436372480101
Nfix	0.87	NA	0.946907098028059	0.00490590301272802	0.0858729263347913
Tmie	0.87	NA	0.947196119326979	0.00501218297683258	0.0876164289212492
Ihh	0.87	NA	0.947309008345135	0.00505432044940892	0.0882355303987239
C330021F23Rik	0.87	NA	0.947355342854545	0.00507171834204883	0.0884216711745246
Slc35b3	0.87	NA	0.947454123265688	0.00510901001956594	0.0889536916934504
Mup21	0.87	NA	0.947617422096852	0.00517126401416879	0.0896807846473023
Necab1	0.87	NA	0.947610214102531	0.00516850011498749	0.0896807846473023
Tmem59	0.87	NA	0.947583906033582	0.00515842489988127	0.0896807846473023
Gpc1	0.87	NA	0.947797289944653	0.00524071727448061	0.090765351423986
Eif1a	0.87	NA	0.94786351186013	0.00526652333134974	0.0909722609131045
Nudt16	0.87	NA	0.947860587094835	0.00526538088660776	0.0909722609131045
Rrp7a	0.87	NA	0.947898221049381	0.0052801001508273	0.0910869313798433
Ccrn4l	0.87	NA	0.947953064625783	0.00530162446740461	0.0912721666803791
Nol12	0.87	NA	0.947960991457816	0.00530474277705128	0.0912721666803791
Pah	0.87	NA	0.948004462928958	0.00532187667944788	0.0914471165547013
Ddrgk1	0.87	NA	0.948058935710332	0.00534342520048248	0.0916973673620052
Akr1b3	0.87	NA	0.94813651785409	0.00537426689820467	0.0919861484219439
Zfp395	0.87	NA	0.948132951820768	0.00537284535575062	0.0919861484219439
Akr1c14	0.87	NA	0.948304016448445	0.00544146526019603	0.0924133970709619
Hdc	0.87	NA	0.948285163239881	0.00543385959299451	0.0924133970709619
Hint1	0.87	NA	0.948289481747562	0.00543560079960633	0.0924133970709619
Olfr221	0.87	NA	0.948280119860824	0.00543182683068134	0.0924133970709619
Rab4a	0.87	NA	0.948233224882594	0.00541296210973619	0.0924133970709619
Zfp36	0.87	NA	0.948242235146499	0.005416581603191	0.0924133970709619
Rab34	0.87	NA	0.94838270246062	0.00547332409899911	0.0928343653380625
Rpl13a	0.87	NA	0.948422949727442	0.00548969206452457	0.0929918418362304
Tuba8	0.87	NA	0.948497810627235	0.00552026789597764	0.0933732497775443
Txnl4a	0.87	NA	0.94851285505265	0.00552643320209872	0.0933732497775443
Hist1h4d	0.87	NA	0.948617158048083	0.00556936808536427	0.09386594405742
Tnfrsf12a	0.87	NA	0.948618431016297	0.00556989415148767	0.09386594405742
Akr1c20	0.87	NA	0.948753873243882	0.00562615337308507	0.0945712438948282
Slc22a28	0.87	NA	0.94873885807105	0.0056198883982397	0.0945712438948282
Otud7b	0.87	NA	0.948846448218638	0.00566493506690142	0.0951013651640433
Gpr89	0.87	NA	0.948944018683021	0.00570610051661568	0.0955480708955748
Ip6k1	0.87	NA	0.948928754961332	0.00569964088401252	0.0955480708955748
Tcf7l2	0.87	NA	0.948963472790296	0.00571434420073522	0.0955642174105121
Cttn	0.87	NA	0.949034689047804	0.00574462442762251	0.0959483835697561
Txn2	0.87	NA	0.949059886749867	0.00575537676990842	0.0960058274909247
Psmb10	0.87	NA	0.949092792224654	0.00576944864884618	0.0961184287589501
Actb	0.87	NA	0.949137822477256	0.00578876173317197	0.0963179518796979
Phyh	0.87	NA	0.949245871447366	0.00583536863290334	0.0969705309022216
Ndufc1	0.87	NA	0.949276009031177	0.0058484356668634	0.0970648083875888
Nfatc1	0.87	NA	0.949338936295344	0.00587581459805052	0.0973960783373829
Ubl5	0.87	NA	0.9493577956707	0.0058840451798332	0.0974095146542879
Sqle	0.87	NA	0.949466106788264	0.00593153923832422	0.0980720996482624
Mrps26	0.87	NA	0.949490155597802	0.00594213677239104	0.098123737796163
Ar	0.87	NA	0.94960516665845	0.00599308241781462	0.0988406859058672
Khsrp	0.87	NA	0.949642498423984	0.00600971329985544	0.0989906100382713
Psmf1	0.87	NA	0.949670782157294	0.0060223442946683	0.099074355764919
Ces2g	0.87	NA	0.949714886333413	0.00604209372893547	0.0992748516564016
Narf	0.87	NA	0.949800876355424	0.00608078683347591	0.0997857119373397
P4hb	0.87	NA	0.949827070582699	0.00609262297274806	0.0998551240776985
Col27a1	0.88	NA	0.949944604355992	0.0061460178935759	0.100479356048399
Selenbp2	0.88	NA	0.949939858758523	0.00614385290084184	0.100479356048399
Galnt4	0.88	NA	0.949970947484602	0.00615804987958248	0.100533294295798
Pak1	0.88	NA	0.949985338798768	0.00616463299117284	0.100533294295798
Topors	0.88	NA	0.950127161302938	0.00622988777995633	0.101471422798098
Fam46a	0.88	NA	0.950176621269397	0.00625280821892874	0.101718545598633
Ebna1bp2	0.88	NA	0.950461584940615	0.00638652739969958	0.103086774729401
Fkbp2	0.88	NA	0.950379009265702	0.00634748526617161	0.103086774729401
Mat1a	0.88	NA	0.95047287173377	0.0063918825891021	0.103086774729401
Ndufv3	0.88	NA	0.950411232164983	0.00636269172721295	0.103086774729401
Nhej1	0.88	NA	0.950395498548449	0.00635526222604229	0.103086774729401
Tcp1	0.88	NA	0.950459315912237	0.00638545137027935	0.103086774729401
Tecr	0.88	NA	0.95046714337228	0.00638916411686942	0.103086774729401
Lman1	0.88	NA	0.950618279103168	0.00646127890727472	0.103843444689099
Lurap1	0.88	NA	0.950620886164316	0.00646253003587707	0.103843444689099
Mpc1	0.88	NA	0.950592707681109	0.00644902010014949	0.103843444689099
Ccdc62	0.88	NA	0.950645616220828	0.00647441012567084	0.103907159082893
Sema4g	0.88	NA	0.950674369301543	0.00648825048408021	0.104002139627601
Gnpnat1	0.88	NA	0.950723410238407	0.00651192520847821	0.104254334313295
Bet1l	0.88	NA	0.950767236731628	0.00653315622105279	0.104339750450099
Gm14288	0.88	NA	0.950761834759564	0.00653053556493808	0.104339750450099
H2-Q1	0.88	NA	0.950786286453434	0.0065424062567977	0.104360521675869
Calm2	0.88	NA	0.951100661472523	0.00669697706776967	0.106696498720486
2410015M20Rik	0.88	NA	0.951189290606453	0.00674121476062894	0.106835762880597
Mdp1	0.88	NA	0.951171515544568	0.00673231911805958	0.106835762880597
Ppp1r3c	0.88	NA	0.95118509826888	0.00673911561256545	0.106835762880597
Prtn3	0.88	NA	0.951199657183949	0.00674640824405964	0.106835762880597
Ralgapa2	0.88	NA	0.951166197267948	0.00672965985106914	0.106835762880597
Fam107b	0.88	NA	0.951233697303001	0.0067634901350774	0.106938314166605
Iyd	0.88	NA	0.951245008143709	0.00676917573678006	0.106938314166605
Rps6ka3	0.88	NA	0.95126931314561	0.00678140938209939	0.107002815346395
Atp5a1	0.88	NA	0.951314857223499	0.00680439346228214	0.107154713321785
Fas	0.88	NA	0.951320725600479	0.00680736067263627	0.107154713321785
Hccs	0.88	NA	0.951415932379922	0.00685568228656878	0.107528550845968
Pank1	0.88	NA	0.951385867747544	0.00684038596118403	0.107528550845968
Rbm10	0.88	NA	0.951413661626514	0.0068545257676689	0.107528550845968
Kifc3	0.88	NA	0.951447203358772	0.0068716289336231	0.107650053270411
Rpl14	0.88	NA	0.951480546862855	0.00688867362573279	0.107788447388105
Uba52	0.88	NA	0.951631684294791	0.00696646837462499	0.108875948597711
Polr2a	0.88	NA	0.95165423609494	0.00697815206830511	0.108928870811783
Nt5dc2	0.88	NA	0.951703064777718	0.00700351704074366	0.109194978278958
Cyp3a25	0.88	NA	0.951725604087103	0.00701525681886197	0.10924826989089
Kmo	0.88	NA	0.951928191274935	0.00712166994654599	0.11064293853048
Mpp1	0.88	NA	0.951920276141697	0.00711748198845826	0.11064293853048
Nabp1	0.88	NA	0.952055440874273	0.00718934054045293	0.111562248953979
1300002K09Rik	0.88	NA	0.95209827767933	0.00721226636954357	0.111664990870132
Ndufa3	0.88	NA	0.952099596219934	0.00721297320672397	0.111664990870132
Itm2b	0.88	NA	0.952199843514398	0.00726691823068982	0.112367611934624
4931406C07Rik	0.88	NA	0.952221179086212	0.00727845168833697	0.112394418527539
Diap2	0.88	NA	0.952234708126846	0.00728577469278915	0.112394418527539
Cap1	0.88	NA	0.952255237787918	0.0072969011804693	0.112433942132865
Cebpa	0.88	NA	0.95234571129709	0.00734613960849308	0.112927541897303
Nfu1	0.88	NA	0.952335679986842	0.00734066380114086	0.112927541897303
Cst3	0.88	NA	0.952393033811559	0.00737202719551259	0.113060716148002
Pnp	0.88	NA	0.952386673889346	0.00736854268530082	0.113060716148002
Orm2	0.88	NA	0.952467343139202	0.00741286348412312	0.113554342846638
Kdm3a	0.88	NA	0.952508633387452	0.00743565277793864	0.113768875316436
Mfsd7b	0.88	NA	0.952524087456243	0.00744420047964796	0.113768875316436
Hdac5	0.88	NA	0.952603978702327	0.00748854682126488	0.114313537987867
Chmp6	0.88	NA	0.952670538270542	0.00752569624793167	0.114747201327348
Psmd14	0.88	NA	0.952811090536271	0.0076047553356314	0.115818129983955
Arsg	0.88	NA	0.952854446694255	0.00762931126475917	0.116057471939465
Ppl	0.88	NA	0.952874740341761	0.00764083256922374	0.116098205982372
Dpm3	0.88	NA	0.952915492054728	0.00766402153045348	0.11631592445294
Rbpjl	0.88	NA	0.952943964750771	0.00768026545184399	0.116427857796545
Btg1	0.88	NA	0.952997006427003	0.00771061881550586	0.116533397477944
Hagh	0.88	NA	0.95297812693789	0.00769980109478576	0.116533397477944
Sgpp1	0.88	NA	0.953002653657957	0.00771385758747205	0.116533397477944
Skp2	0.88	NA	0.953210140119399	0.0078338101185411	0.118209493374951
Axin2	0.88	NA	0.953238461766492	0.00785032874466595	0.118322750585505
Dtnbp1	0.88	NA	0.953430575202534	0.00796331021587131	0.119888000589402
Sept9	0.88	NA	0.953467206385958	0.00798503837705387	0.12007741559446
Nsmce4a	0.88	NA	0.953534525182852	0.0080251252539815	0.120517665312059
Rasl12	0.88	NA	0.953547165648187	0.00803267498080834	0.120517665312059
Gprasp1	0.88	NA	0.953648191973495	0.00809327263792853	0.121288222820463
Prg4	0.88	NA	0.95368181440201	0.00811354216110479	0.121453342635101
Tubgcp5	0.88	NA	0.95375336457897	0.00815684730830007	0.121962518750983
Shb	0.88	NA	0.953838935124764	0.00820894447141447	0.122601846439965
Klf9	0.88	NA	0.953902270971762	0.00824772074996087	0.123040997733507
Arhgef9	0.88	NA	0.95391820206991	0.0082575033429999	0.123047109973783
Pttg1ip	0.88	NA	0.953992594221761	0.0083033395188518	0.123589842634338
Fbxo4	0.88	NA	0.954062114465283	0.00834640593091359	0.124090166547037
Gpr35	0.88	NA	0.954106038386255	0.00837373204436808	0.124355604387403
Tff3	0.88	NA	0.954168262969862	0.00841259804080449	0.124791623818849
Fam126a	0.88	NA	0.954200787926135	0.00843298579151675	0.12495286396279
Foxp4	0.88	NA	0.95426165408387	0.00847127283066642	0.125378658084542
Cd3eap	0.88	NA	0.954392876089762	0.00855441414196386	0.126466609071736
Acpp	0.88	NA	0.954496741044546	0.00862080577279112	0.127304767362432
Cat	0.88	NA	0.954528836974326	0.00864142685011971	0.127465900773451
Agmo	0.88	NA	0.954553491176694	0.00865730055141365	0.127556724622849
Cadps2	0.88	NA	0.954571074509448	0.00866863962458863	0.127560654706656
Nme2	0.88	NA	0.954584024977574	0.00867700065912887	0.127560654706656
B020004J07Rik	0.88	NA	0.954610547676388	0.00869414956419023	0.127669793600324
Atxn7	0.88	NA	0.954666927449358	0.00873071704370947	0.128063523295886
Armcx5	0.88	NA	0.954815247901	0.00882765977528397	0.12934097938608
Jmy	0.88	NA	0.954835063753939	0.00884069351238153	0.129387541171176
Slc25a45	0.88	NA	0.954859720117113	0.0088569381913351	0.129480940507625
Tmem258	0.88	NA	0.954986606505336	0.00894101428515059	0.130564666891498
Lgals1	0.88	NA	0.955006948041859	0.00895456752733663	0.130617291665417
Usmg5	0.88	NA	0.955029857990325	0.00896985690207402	0.130695095905025
Khdrbs3	0.88	NA	0.955057653484895	0.00898844213162699	0.130820696567627
Hectd2	0.88	NA	0.955125954463692	0.00903427636184522	0.131342170629351
Nt5e	0.88	NA	0.955172140134144	0.00906540352281739	0.131503444693422
Pafah2	0.88	NA	0.955171992622061	0.00906530393379759	0.131503444693422
Desi2	0.88	NA	0.955190485373162	0.00907779745950143	0.131537886366815
Clptm1	0.88	NA	0.955228184805748	0.00910332071737672	0.131616204238594
Lamp1	0.88	NA	0.955242865195397	0.00911327922401598	0.131616204238594
Spatc1l	0.88	NA	0.955242614023087	0.0091131087477066	0.131616204238594
Aspscr1	0.88	NA	0.955311979473342	0.00916031122834525	0.132150072313974
Eif4a1	0.89	NA	0.955419797526265	0.00923417100565126	0.133069370979352
Pdilt	0.89	NA	0.955481782694046	0.00927690539190428	0.133538611825569
1110037F02Rik	0.89	NA	0.955540399055638	0.00931750098870735	0.13374893754446
H2-Q7	0.89	NA	0.955527255392001	0.00930838257773992	0.13374893754446
Ncmap	0.89	NA	0.955546995810437	0.00932208088461161	0.13374893754446
2200002D01Rik	0.89	NA	0.955601099766335	0.00935972927833414	0.134142495596038
Cmas	0.89	NA	0.955703345477349	0.00943129718602018	0.135020795483177
Dera	0.89	NA	0.955821761255637	0.00951487473864046	0.136068927634937
Gls	0.89	NA	0.955870488253729	0.00954948307279222	0.136415248944087
Pygl	0.89	NA	0.955939616002907	0.00959879936519543	0.13697069355031
Nrbp2	0.89	NA	0.956018873378425	0.00965565898181353	0.137632455063244
Ptgds	0.89	NA	0.956077945127415	0.0096982585988948	0.137940128804216
Rnaseh1	0.89	NA	0.956070240642376	0.0096926917539141	0.137940128804216
Atp7a	0.89	NA	0.956157091342751	0.00975563280040588	0.138606003683689
Lrrc61	0.89	NA	0.956174132717737	0.00976803114367767	0.138632122004541
Mcts1	0.89	NA	0.95621451896886	0.0097974775290017	0.138899875810728
Rap2a	0.89	NA	0.956415477175545	0.0099453393851338	0.140844029609532
Stxbp2	0.89	NA	0.95645012661773	0.00997106094651206	0.141056129424365
Eif3f	0.89	NA	0.956622689459451	0.0101001656821002	0.142728713750928
Tsc22d4	0.89	NA	0.95664042744443	0.0101135319649614	0.142763922189262
Gng5	0.89	NA	0.956726194970673	0.0101784139635677	0.143525476384229
Ndufb2	0.89	NA	0.95678450159417	0.0102227622995149	0.143996162519347
Cbln3	0.89	NA	0.956811043969531	0.0102430152388242	0.144019216765093
Scd3	0.89	NA	0.956815395840144	0.0102463397668036	0.144019216765093
Rpl3	0.89	NA	0.956833901369074	0.0102604888986857	0.144063848408499
3010026O09Rik	0.89	NA	0.956935335631218	0.0103383961498039	0.145002633178019
2310036O22Rik	0.89	NA	0.95698208688193	0.0103745048798972	0.145353788754845
Bcmo1	0.89	NA	0.957006481307003	0.0103933967329942	0.145463232740669
Stt3a	0.89	NA	0.957074551289706	0.0104462965827097	0.146047903661142
As3mt	0.89	NA	0.957275290951603	0.0106038903443847	0.1480934813203
Scaf1	0.89	NA	0.957297144734648	0.0106211915054163	0.148177472989485
Mc1r	0.89	NA	0.957377992641405	0.0106854456193465	0.148915637039045
Tlcd2	0.89	NA	0.957438093800942	0.0107334658865661	0.149426235587317
Spats2	0.89	NA	0.957510790576833	0.0107918417868816	0.150079765866717
Arpc2	0.89	NA	0.95754589997933	0.0108201497463781	0.150288026446378
Fmo1	0.89	NA	0.957557740032281	0.0108297130574553	0.150288026446378
Acot8	0.89	NA	0.957592565492507	0.0108578914761791	0.150519957021414
Marcksl1	0.89	NA	0.957656219889418	0.0109095881943157	0.151077082083309
Rpl26	0.89	NA	0.957756682368403	0.0109916857046254	0.151574422195716
Rps27a	0.89	NA	0.957737573559956	0.0109760220640453	0.151574422195716
Sec1	0.89	NA	0.957755641514564	0.0109908319263455	0.151574422195716
Usp1	0.89	NA	0.957716682089837	0.0109589230063413	0.151574422195716
Galk1	0.89	NA	0.957809334665612	0.0110349623404714	0.152011527393188
Gyg	0.89	NA	0.957859239107731	0.0110761395870397	0.152309882415408
Nqo2	0.89	NA	0.957869682963464	0.0110847766982086	0.152309882415408
Prkrip1	0.89	NA	0.957877718232795	0.0110914265378679	0.152309882415408
1700019G17Rik	0.89	NA	0.957941869393357	0.0111446618408673	0.15240325067386
Atp6v1g1	0.89	NA	0.957939671089746	0.0111428333251288	0.15240325067386
H2-Eb1	0.89	NA	0.957916369262919	0.0111234698743634	0.15240325067386
Zbtb37	0.89	NA	0.957908806521235	0.0111171926780001	0.15240325067386
Agmat	0.89	NA	0.957995579459359	0.0111894315391135	0.152697356804035
Eif2s2	0.89	NA	0.957983511128715	0.0111793562264596	0.152697356804035
Osgepl1	0.89	NA	0.958116448299451	0.011290847950897	0.153921341536216
Psmb6	0.89	NA	0.958150897593545	0.0113199230588977	0.154157624395445
1600002H07Rik	0.89	NA	0.958185426535676	0.0113491414452419	0.154355115006248
Oaz1	0.89	NA	0.9581958070638	0.0113579403638052	0.154355115006248
Steap2	0.89	NA	0.958244981055951	0.0113997159887428	0.154762638573129
Egr1	0.89	NA	0.95836413005614	0.0115015849541877	0.155972114814377
Map4k3	0.89	NA	0.958376911106902	0.0115125669755584	0.155972114814377
C6	0.89	NA	0.958429860347728	0.0115581764264243	0.156428598068143
Laptm4a	0.89	NA	0.958464506031742	0.0115881185246713	0.156672317190406
Kctd9	0.89	NA	0.958506725358229	0.0116247122426017	0.157005372758102
Ugt2b5	0.89	NA	0.958547051938514	0.0116597746774784	0.157317083212679
Hif1a	0.89	NA	0.958624586049028	0.0117274888346447	0.157728838488445
Pdcd7	0.89	NA	0.958596370906533	0.0117028012643904	0.157728838488445
Vimp	0.89	NA	0.958636981529329	0.0117383512494828	0.157728838488445
Wdr82	0.89	NA	0.958619868355754	0.0117233572976944	0.157728838488445
Klhl5	0.89	NA	0.958713807228712	0.0118059028464578	0.158474327779446
Atp6v0c	0.89	NA	0.958731210597593	0.0118212599629361	0.158518386918718
Nipal1	0.89	NA	0.958761813685172	0.0118483138885789	0.158521137068197
Rnpep	0.89	NA	0.958772403518447	0.0118576901737484	0.158521137068197
Slc10a2	0.89	NA	0.958763032495067	0.0118493926457434	0.158521137068197
Nck2	0.89	NA	0.958793640520893	0.0118765161632813	0.158611296227424
Hpn	0.89	NA	0.958813579297141	0.0118942188661202	0.158686285847994
Six2	0.89	NA	0.958839039685309	0.0119168628080891	0.158826979639182
A530032D15Rik	0.89	NA	0.958903180651754	0.0119741022141679	0.159352725710388
Kcnj15	0.89	NA	0.958910427238558	0.0119805865536375	0.159352725710388
Rpl18	0.89	NA	0.959001061948839	0.0120619887635722	0.160273065271433
Sstr2	0.89	NA	0.959037092388379	0.0120945043987335	0.16054262259512
Baat	0.89	NA	0.959096223629354	0.0121480598984867	0.16092808309519
Hsph1	0.89	NA	0.959093143415206	0.0121452642085923	0.16092808309519
Dph7	0.89	NA	0.959110982410605	0.0121614644365699	0.160943251132349
Fgfr1	0.89	NA	0.95918802207847	0.0122316787236198	0.161546758836701
Ten1	0.89	NA	0.959178228091148	0.0122227297016131	0.161546758836701
Mllt10	0.89	NA	0.959223923806874	0.0122645398794939	0.16181796938492
Hnf4a	0.89	NA	0.959273765400438	0.0123103086635048	0.162258767203304
Lsm5	0.89	NA	0.959338470535454	0.0123699847064017	0.16288180463956
Cndp1	0.89	NA	0.959371405707252	0.0124004725463407	0.163119642874109
Dmxl2	0.89	NA	0.959413889367115	0.0124399118424809	0.163408229970115
Pla2g16	0.89	NA	0.959421838830377	0.0124473057564073	0.163408229970115
Epha2	0.89	NA	0.959457182658882	0.0124802335349792	0.163676829018189
Cml2	0.89	NA	0.959495534350972	0.0125160634419275	0.163895553099393
Pogk	0.89	NA	0.959501749719607	0.012521879932868	0.163895553099393
Ccpg1	0.89	NA	0.959558165449063	0.012574800573815	0.164424284793868
2310044G17Rik	0.89	NA	0.959575465733319	0.0125910744367378	0.164473258910939
Ptms	0.89	NA	0.959608019978579	0.0126217551478891	0.164710140737065
Dock4	0.89	NA	0.95968013557969	0.0126899905575852	0.165436143038708
Pid1	0.89	NA	0.959701903989621	0.0127106610960726	0.165541229036946
Gcc1	0.89	NA	0.959774676704393	0.0127800116832489	0.166279478075017
Onecut1	0.89	NA	0.959813508999329	0.0128171747215285	0.166597890835867
Dio1	0.89	NA	0.959850403095148	0.0128525843658712	0.166727991655294
Tacc3	0.89	NA	0.959849659224843	0.0128518694467996	0.166727991655294
Tulp4	0.89	NA	0.959868389103377	0.0128698826420062	0.166787580774193
C3ar1	0.89	NA	0.959958575039585	0.0129569767140675	0.16725584100519
Hectd1	0.89	NA	0.959957706820028	0.0129561354175027	0.16725584100519
Sult1b1	0.89	NA	0.959953256636196	0.0129518241007467	0.16725584100519
Usp18	0.89	NA	0.959955252396885	0.012953757404208	0.16725584100519
Srd5a1	0.89	NA	0.959992541389167	0.0129899332946621	0.167516546456114
Ndufb6	0.89	NA	0.960021034352516	0.0130176447526371	0.167679781589189
Necab2	0.89	NA	0.960031806033273	0.0130281365951381	0.167679781589189
Cdyl2	0.89	NA	0.960048006397152	0.0130439322364043	0.1677186507341
Ctso	0.89	NA	0.9600882934257	0.0130832970476377	0.167895917538013
Uchl4	0.89	NA	0.960086641553827	0.0130816806230785	0.167895917538013
Ccdc23	0.89	NA	0.960222742318781	0.0132155422757774	0.169097114031584
St5	0.89	NA	0.960202338761183	0.0131953862220244	0.169097114031584
Tmpo	0.89	NA	0.960217906153139	0.0132107619532437	0.169097114031584
Cd320	0.89	NA	0.960275247696594	0.0132675544275384	0.169451169017511
Gpr98	0.89	NA	0.960281160032304	0.0132734242142729	0.169451169017511
Mcat	0.89	NA	0.960291762541029	0.0132839570180498	0.169451169017511
Serpine2	0.89	NA	0.960302712005924	0.0132948433948839	0.169451169017511
Gadd45a	0.89	NA	0.960323913044683	0.0133159480083231	0.169555543601616
Jmjd6	0.89	NA	0.960357154938856	0.0133491071450274	0.169648672410377
Wdr93	0.89	NA	0.960355620200322	0.0133475743847694	0.169648672410377
Ugt1a9	0.89	NA	0.960397769179513	0.0133897339756017	0.170000413570309
Tcf7	0.89	NA	0.960428879834946	0.0134209390881603	0.170231969419679
Hs3st6	0.89	NA	0.960503484268253	0.0134960709434449	0.171019709792997
Cela1	0.89	NA	0.960588402788087	0.0135821092152029	0.171944001713773
Mtcp1	0.89	NA	0.960667734080596	0.0136629893137848	0.172801275251798
Ildr2	0.9	NA	0.960818946706704	0.0138185101972101	0.17460000179882
Adam32	0.9	NA	0.960931512266568	0.013935448288948	0.175898264767004
Sh3bgrl2	0.9	NA	0.960943592314574	0.0139480571010398	0.175898264767004
Ephx2	0.9	NA	0.960972876763065	0.0139786714568051	0.176056583588034
Gadd45gip1	0.9	NA	0.960981245447856	0.0139874327149847	0.176056583588034
Nudt4	0.9	NA	0.96104789107362	0.0140574038950927	0.176767814496913
Ccdc166	0.9	NA	0.961136415333905	0.0141508951500132	0.177773159358252
Gm13154	0.9	NA	0.961156468977211	0.0141721615159236	0.177870111262949
Cox7a1	0.9	NA	0.961325452940387	0.0143526581613665	0.179791694983225
Rnf14	0.9	NA	0.961319037016267	0.0143457626899502	0.179791694983225
Ywhae	0.9	NA	0.961401323256496	0.0144344549139279	0.180643969599662
Fam198a	0.9	NA	0.961415448169161	0.0144497353444174	0.180662976763345
Bcat2	0.9	NA	0.96148479419028	0.0145249929666217	0.181431120519324
Dusp8	0.9	NA	0.961660220574754	0.0147171561164012	0.183656678228246
Fopnl	0.9	NA	0.961685789107948	0.0147453788355832	0.183659709064076
Grlf1	0.9	NA	0.961684615353975	0.0147440820350623	0.183659709064076
Vps13d	0.9	NA	0.961713731891664	0.0147762851364169	0.183870209735433
Kdm6b	0.9	NA	0.961791825227808	0.0148630101483764	0.184774239799134
Cenpw	0.9	NA	0.961835084732283	0.0149112734833369	0.185178446796306
Pfdn4	0.9	NA	0.9618462314132	0.0149237352765457	0.185178446796306
Ezh2	0.9	NA	0.961910170770935	0.014995423031848	0.185541860096231
Tfdp1	0.9	NA	0.961895268253476	0.0149786833707425	0.185541860096231
Tsc22d3	0.9	NA	0.961904409034072	0.0149889487507486	0.185541860096231
A630076J17Rik	0.9	NA	0.961931552880259	0.0150194742742979	0.185664461650643
Rnmtl1	0.9	NA	0.961966754828313	0.015059155890382	0.185863574478292
Smim11	0.9	NA	0.961970954640509	0.01506389726119	0.185863574478292
Ugp2	0.9	NA	0.962003673477573	0.0151008871069184	0.18614501966162
Smc4	0.9	NA	0.962279005747342	0.015415839458325	0.189849099820722
Gjc1	0.9	NA	0.96232992366724	0.0154748118052032	0.190396747309004
Hnrnpf	0.9	NA	0.962361307869114	0.0155112746634629	0.190666679571106
BC021785	0.9	NA	0.962383742800369	0.0155373935732876	0.19078920177131
Gna14	0.9	NA	0.962394821696787	0.0155503081882466	0.19078920177131
Aox1	0.9	NA	0.962608588141557	0.0158016423246282	0.193511157124738
Bag2	0.9	NA	0.962605842570265	0.0157983882029052	0.193511157124738
Fgf21	0.9	NA	0.962627643902671	0.0158242464882171	0.193530578264152
Pdap1	0.9	NA	0.962634773242863	0.0158327118415371	0.193530578264152
Tmem176b	0.9	NA	0.962666643783955	0.0158706111408209	0.193813379587625
Psmc4	0.9	NA	0.962693566545045	0.0159026985799322	0.194024746242891
Tes	0.9	NA	0.962716861071621	0.0159305149907776	0.19418365905193
Gm4070	0.9	NA	0.962742819089758	0.0159615702086735	0.194320934603182
Rps16	0.9	NA	0.962751008844699	0.0159713808986009	0.194320934603182
Alkbh2	0.9	NA	0.962800066913408	0.0160302771573802	0.194856924557488
Armc2	0.9	NA	0.962849937603803	0.0160903753828518	0.195406519913117
Cox6a1	0.9	NA	0.962915647853051	0.0161699115587025	0.196190941721484
Zfp12	0.9	NA	0.962934685133614	0.0161930290374325	0.196290014038241
Mettl21a	0.9	NA	0.962986756990332	0.0162564331414274	0.196876802841936
Slc25a5	0.9	NA	0.963018381254731	0.0162950628808721	0.197162751612985
March2	0.9	NA	0.963046017409109	0.0163288974951451	0.197302894647722
Top1	0.9	NA	0.963052385276773	0.0163367037234974	0.197302894647722
Prosc	0.9	NA	0.963079301932144	0.0163697422117033	0.197520198304449
Ugt1a6b	0.9	NA	0.963093001251514	0.0163865833463327	0.197541842213642
Ywhab	0.9	NA	0.963113475729997	0.0164117863207829	0.197664156714898
Onecut2	0.9	NA	0.963139162544995	0.0164434611718001	0.197864123064521
Ctdp1	0.9	NA	0.963164355873423	0.0164745879020084	0.197913411535423
Nme7	0.9	NA	0.963166879049349	0.0164777086234169	0.197913411535423
AA986860	0.9	NA	0.963247853176334	0.016578179239236	0.198938150870832
Nudt2	0.9	NA	0.96337610123176	0.0167385830687744	0.200679560298512
Dnajc3	0.9	NA	0.963402396065111	0.0167716654225394	0.200892722323994
Slc25a38	0.9	NA	0.96343344117396	0.016810809904032	0.200994820054765
Socs5	0.9	NA	0.963426763487548	0.0168023822327511	0.200994820054765
Cped1	0.9	NA	0.963448108391333	0.0168293359818288	0.201033232729253
Ndufaf6	0.9	NA	0.96349832351798	0.0168929198869859	0.201609320251228
Rpa3	0.9	NA	0.963593933864316	0.0170146612960502	0.202503117771138
Set	0.9	NA	0.963596480042955	0.0170179155431467	0.202503117771138
Slc2a9	0.9	NA	0.963594645642751	0.0170155709496272	0.202503117771138
Srrm2	0.9	NA	0.963605549787107	0.0170295126462017	0.202503117771138
Rbm7	0.9	NA	0.963696014939292	0.0171456278278693	0.203699368438252
Ide	0.9	NA	0.963710531523988	0.0171643352623538	0.203737245320235
Adam1a	0.9	NA	0.963773476997317	0.0172456933827126	0.204518033178186
Cth	0.9	NA	0.963855606276462	0.0173524374958184	0.205598194445039
2410018M08Rik	0.9	NA	0.963902597618441	0.0174138148142667	0.206139369595756
Osgin1	0.9	NA	0.963937959144895	0.0174601476613349	0.20650163828649
Slc15a5	0.9	NA	0.963990509640757	0.0175292345280535	0.207132125008359
Ndufa4	0.9	NA	0.964036452212681	0.0175898621342566	0.207516077334429
Slc29a1	0.9	NA	0.964039084317988	0.0175933420226401	0.207516077334429
Tm9sf1	0.9	NA	0.964082263940196	0.0176505296917083	0.208003728718803
Cyr61	0.9	NA	0.964153286601487	0.0177450051169501	0.208929531098942
Slc25a25	0.9	NA	0.964183400539635	0.0177852184531694	0.209215365459864
Cited2	0.9	NA	0.964223749765952	0.0178392452484305	0.209663036366514
Swsap1	0.9	NA	0.96426305173235	0.0178920304881832	0.210095327592906
Trpv2	0.9	NA	0.964292645770853	0.0179318822853909	0.210375112281154
Pcna	0.9	NA	0.964305993033593	0.017949885491161	0.210398300649966
Cyp2g1	0.9	NA	0.964388256614548	0.0180612523431962	0.211358610382375
Ube2u	0.9	NA	0.96439028916391	0.0180640128617478	0.211358610382375
Vkorc1	0.9	NA	0.964453741883315	0.0181504080346574	0.212180371040946
Araf	0.9	NA	0.964493304337994	0.0182044879316534	0.212270162674186
Gigyf1	0.9	NA	0.964475854921566	0.0181806152462531	0.212270162674186
Man2a1	0.9	NA	0.964494844687158	0.0182065968290017	0.212270162674186
Crls1	0.9	NA	0.964544153750874	0.018274237716303	0.212869736237468
Efcc1	0.9	NA	0.964568689496041	0.0183079905537287	0.21307384750829
Spice1	0.9	NA	0.964612543110469	0.0183684765173159	0.213588449707106
Il1rap	0.9	NA	0.964650332677097	0.0184207618383612	0.21400686850797
Dzip3	0.9	NA	0.964697565398029	0.0184863259260853	0.21403559102681
Ncl	0.9	NA	0.964699092113083	0.0184884491334859	0.21403559102681
Rapgef6	0.9	NA	0.9646972061465	0.0184858263499748	0.21403559102681
Ubac1	0.9	NA	0.964674237966457	0.0184539152789705	0.21403559102681
F9	0.9	NA	0.96477035642744	0.0185878336731684	0.214996546661987
Tmem55a	0.9	NA	0.964816689653644	0.0186527414589541	0.215557385451716
Snap25	0.9	NA	0.964830238786553	0.0186717659315145	0.215587460992896
Adcy9	0.9	NA	0.964914519950794	0.0187905509110852	0.216768323691324
Calu	0.9	NA	0.964930280538559	0.0188128490603513	0.216835015333005
Sgsh	0.9	NA	0.964954435855673	0.0188470764703478	0.217038964826953
Brca2	0.9	NA	0.96500934700487	0.0189251204034781	0.217746696456495
Gbp10	0.9	NA	0.965028949719408	0.0189530610136977	0.217877219779179
Retsat	0.9	NA	0.965131401584122	0.0190997759269746	0.219371704610081
Acp5	0.9	NA	0.965161875665101	0.0191436390021865	0.219491434777907
Kif20b	0.9	NA	0.965160671622075	0.0191419040073675	0.219491434777907
Gm14308	0.9	NA	0.965199721327703	0.0191982554291614	0.219627391989418
Impact	0.9	NA	0.965200372000694	0.0191991958266113	0.219627391989418
Mtmr4	0.9	NA	0.965212524360691	0.0192167678879682	0.219627391989418
Os9	0.9	NA	0.965216427832431	0.0192224157065692	0.219627391989418
Klhdc10	0.9	NA	0.965243479106654	0.019261601937873	0.219883748035128
Cldn1	0.9	NA	0.965320884234013	0.0193741809541498	0.22097675722509
Nup43	0.9	NA	0.965346588279826	0.0194117134780412	0.221212651510178
Kcnn2	0.9	NA	0.965364557721926	0.0194379961240692	0.221320046068327
Sec24a	0.9	NA	0.965504985275432	0.0196446438215282	0.223479102330175
Ubox5	0.9	NA	0.965526654669089	0.0196767306487306	0.223650320308688
4930523C07Rik	0.9	NA	0.965574352971761	0.0197475481230404	0.224067253033081
Wdr45b	0.9	NA	0.9655689166775	0.0197394637685748	0.224067253033081
Cep68	0.9	NA	0.965611900472675	0.019803477604887	0.224315793915255
Tfip11	0.9	NA	0.965612000105963	0.0198036262300259	0.224315793915255
Spryd3	0.9	NA	0.965637018097218	0.0198409821521604	0.224545184218587
Slc7a14	0.9	NA	0.965677244937931	0.0199011981510802	0.225032669532628
Zmat2	0.9	NA	0.965693925845948	0.0199262226442851	0.22512173052855
Igsf11	0.9	NA	0.965766828014177	0.0200359669230602	0.226166959386013
Ap5m1	0.9	NA	0.96580088054616	0.0200874394962792	0.226381175532817
Vmp1	0.9	NA	0.96580219724124	0.0200894324722525	0.226381175532817
AI597479	0.9	NA	0.965853355527568	0.0201670231026999	0.226920612920717
Eci2	0.9	NA	0.965856546893378	0.0201718734977511	0.226920612920717
Zak	0.9	NA	0.965870798590713	0.0201935484631052	0.226969952246271
1110058L19Rik	0.9	NA	0.965884709856447	0.0202147286001586	0.227013650182107
1700029I15Rik	0.9	NA	0.965904679315117	0.0202451720763139	0.227161212835768
C4bp	0.91	NA	0.966079639589796	0.0205139085395447	0.229856409153412
Nras	0.91	NA	0.966083831937606	0.020520392407663	0.229856409153412
Gstt1	0.91	NA	0.966098234593781	0.0205426834405861	0.229909930271112
Tomm6	0.91	NA	0.966229370095861	0.0207467829313856	0.23199639380173
Yipf2	0.91	NA	0.966276233170809	0.0208202218125341	0.232619465493573
2010003K11Rik	0.91	NA	0.966315022091042	0.020881208473326	0.23310247010019
Znrf1	0.91	NA	0.966363577165437	0.0209578073368139	0.233758789054964
Baiap2l1	0.91	NA	0.966413472819219	0.0210368200199688	0.234440894076528
Cyp2b10	0.91	NA	0.966431887879155	0.0210660581422063	0.234474377260786
Eps8l2	0.91	NA	0.966437857881618	0.0210755457927885	0.234474377260786
Etv6	0.91	NA	0.966453313730875	0.0211001288248942	0.234485422955405
Nfkbib	0.91	NA	0.966460935058298	0.0211122615732243	0.234485422955405
Arfgef2	0.91	NA	0.966588017288166	0.0213156230333529	0.236458814591959
D17Wsu92e	0.91	NA	0.966594445418203	0.0213259625591773	0.236458814591959
Ptpre	0.91	NA	0.966617347798598	0.0213628422671171	0.23666784243267
Purb	0.91	NA	0.966708262001379	0.0215098852471341	0.238095930459002
Eif1ad	0.91	NA	0.96674068259286	0.0215625714860906	0.23827730510892
Tnfrsf11a	0.91	NA	0.966732736994762	0.0215496470239062	0.23827730510892
Arf1	0.91	NA	0.966776948032683	0.0216216621875173	0.238729336583454
Col15a1	0.91	NA	0.966791891042339	0.0216460583507997	0.238797860528822
Camta1	0.91	NA	0.966836729838	0.0217194317432659	0.239406129240634
Engase	0.91	NA	0.966848793397601	0.021739215683924	0.239423174075968
Sptlc2	0.91	NA	0.966925926525644	0.0218661481600194	0.240619273298185
Cideb	0.91	NA	0.966955330546509	0.0219147354266504	0.240951965394528
Ddx54	0.91	NA	0.967016739839576	0.0220165644375825	0.241869002457392
Ucp2	0.91	NA	0.96706215811079	0.0220921881058513	0.24249686074717
Dusp7	0.91	NA	0.967105771680151	0.0221650567536131	0.242890538448608
Wiz	0.91	NA	0.96710223811225	0.0221591438061851	0.242890538448608
Rbm25	0.91	NA	0.967137154030466	0.0222176416894247	0.243263719848846
Anks4b	0.91	NA	0.967164274250821	0.0222631876274169	0.243559272643941
Hdgf	0.91	NA	0.967190088914192	0.0223066296693967	0.24361930795182
Saa2	0.91	NA	0.967199174811516	0.0223219404239332	0.24361930795182
Tmem120b	0.91	NA	0.967200602374467	0.0223243470038116	0.24361930795182
Anxa2	0.91	NA	0.967278786880058	0.0224565560403706	0.24465191201968
Tmbim1	0.91	NA	0.967285447182338	0.0224678554658775	0.24465191201968
Tmem14a	0.91	NA	0.967289585137178	0.0224748785721918	0.24465191201968
Ammecr1l	0.91	NA	0.967308044726245	0.0225062362944439	0.244712339849018
Spp1	0.91	NA	0.967314792901649	0.02251771073565	0.244712339849018
Tmem66	0.91	NA	0.967340700777416	0.0225618194832009	0.244988888482598
Aldoa	0.91	NA	0.967422259092372	0.0227012520828724	0.246299204416486
Hnrnpa2b1	0.91	NA	0.967444889959492	0.0227400979120321	0.246313535799635
Slc6a6	0.91	NA	0.967434292329252	0.0227218986491257	0.246313535799635
Actr5	0.91	NA	0.967551467397638	0.0229239538265009	0.247609877070516
Hopx	0.91	NA	0.967544137998868	0.0229112613920872	0.247609877070516
Ptar1	0.91	NA	0.967579719425495	0.022972945633142	0.247609877070516
Slc27a5	0.91	NA	0.967553855356702	0.0229280906456387	0.247609877070516
Smg7	0.91	NA	0.967575538371042	0.0229656885254027	0.247609877070516
Ttc8	0.91	NA	0.967570948161661	0.022957723942714	0.247609877070516
Smco4	0.91	NA	0.967602460086394	0.0230124579736376	0.247832279145131
Cyp2u1	0.91	NA	0.967638160628156	0.0230746286430409	0.248298135103149
Galnt15	0.91	NA	0.967682474692319	0.023152038389696	0.248298496797948
Ndufaf2	0.91	NA	0.967674599980509	0.0231382631139093	0.248298496797948
Npm1	0.91	NA	0.967692295959886	0.0231692305436842	0.248298496797948
Sdr42e1	0.91	NA	0.967682820025614	0.0231526426750813	0.248298496797948
Snrpf	0.91	NA	0.967649833553525	0.0230949936977813	0.248298496797948
Rcl1	0.91	NA	0.96771168741361	0.0232032136945256	0.248459860833386
Idh3a	0.91	NA	0.967790687511314	0.0233421877615099	0.24974428763904
Haus6	0.91	NA	0.967861308394466	0.0234671423156696	0.25067261539472
Pitpnc1	0.91	NA	0.96785083145372	0.0234485615676436	0.25067261539472
Lad1	0.91	NA	0.967903947047949	0.0235429170998479	0.251073448973845
Zfp534	0.91	NA	0.967900556207146	0.0235368819532332	0.251073448973845
Eml3	0.91	NA	0.967954147444246	0.0236324511652878	0.251415574471555
Rhobtb3	0.91	NA	0.967937195796634	0.0236021784403671	0.251415574471555
Sh3rf3	0.91	NA	0.967952441060364	0.0236294020595242	0.251415574471555
Atp6v0e	0.91	NA	0.968010677178806	0.0237336910670396	0.25228817516445
Usp25	0.91	NA	0.968062621452706	0.0238271101383749	0.253076296032836
Hnrnph3	0.91	NA	0.968219834246551	0.0241121492807045	0.255896762940249
Ubxn2a	0.91	NA	0.968274202742681	0.0242115340212009	0.256743956890409
Ttyh2	0.91	NA	0.968307132244633	0.0242719324740914	0.257176698563254
Tdrkh	0.91	NA	0.968328360347683	0.0243109502832902	0.257382383321801
AI317395	0.91	NA	0.968351318413639	0.024353220105507	0.257573755525827
Rbm41	0.91	NA	0.968359480808475	0.0243682666333849	0.257573755525827
Fam177a	0.91	NA	0.968401384502355	0.0244456617664276	0.257702251397309
Rnf8	0.91	NA	0.968408561703995	0.0244589431170816	0.257702251397309
Safb	0.91	NA	0.968399249692162	0.024441712743568	0.257702251397309
Szt2	0.91	NA	0.968384375955271	0.0244142170757703	0.257702251397309
Abcb11	0.91	NA	0.96850267006002	0.024633775127119	0.258300479128449
Cnot6	0.91	NA	0.968462933834314	0.0245597986285036	0.258300479128449
Mrpl34	0.91	NA	0.968488873211779	0.0246080638563766	0.258300479128449
Pla1a	0.91	NA	0.968490761192951	0.0246115806009045	0.258300479128449
Qdpr	0.91	NA	0.968492936090335	0.0246156324226012	0.258300479128449
Rnf167	0.91	NA	0.968472966167633	0.0245784542165131	0.258300479128449
Thpo	0.91	NA	0.968535831098784	0.0246956853550333	0.258742982714187
Pqbp1	0.91	NA	0.968587943612918	0.0247932993737896	0.259351740381761
Shroom2	0.91	NA	0.968581599281861	0.024781394457117	0.259351740381761
Proca1	0.91	NA	0.968612201178149	0.0248388719007376	0.259621584644015
Yes1	0.91	NA	0.968660761587714	0.0249303600328374	0.26037053819498
Gm10639	0.91	NA	0.968684308632267	0.0249748470326592	0.260627815456876
Inmt	0.91	NA	0.968711182323622	0.025025718395737	0.26074415166606
Lipc	0.91	NA	0.968703934986397	0.0250119888849965	0.26074415166606
D1Ertd622e	0.91	NA	0.968751908280253	0.0251030142592362	0.261342086594174
Atp10a	0.91	NA	0.968784530886809	0.0251651067879262	0.261495859931459
Megf8	0.91	NA	0.968773049230055	0.0251432351474343	0.261495859931459
Psph	0.91	NA	0.968791054095254	0.0251775416631143	0.261495859931459
Pdhb	0.91	NA	0.968864110202633	0.0253172358520402	0.262738871356193
Ss18l1	0.91	NA	0.968882509380556	0.0253525428709682	0.262897458775727
Cstf3	0.91	NA	0.968946396313108	0.025475530703661	0.262914262726412
Ifnk	0.91	NA	0.968928519738384	0.0254410552770006	0.262914262726412
Ints6	0.91	NA	0.968931716486597	0.0254472167741663	0.262914262726412
Ngly1	0.91	NA	0.968894868286442	0.0253762872647233	0.262914262726412
Ppcs	0.91	NA	0.968929068321315	0.0254421125215808	0.262914262726412
Rpl34	0.91	NA	0.968952242568303	0.0254868157417249	0.262914262726412
Yod1	0.91	NA	0.968956145411023	0.0254943522585864	0.262914262726412
Mad2l1	0.91	NA	0.968987764300498	0.0255554936421654	0.263337928205924
Cyp4f17	0.91	NA	0.969002197388349	0.0255834528154662	0.263419269459953
Bbs7	0.91	NA	0.969034769626055	0.0256466656715239	0.263863187253735
Eaf2	0.91	NA	0.969052486766462	0.0256811164831547	0.264010726069581
Gas6	0.91	NA	0.969072091143723	0.0257192923002826	0.264196298370978
Eefsec	0.91	NA	0.969108499584341	0.0257903452715095	0.264696091165007
Ubald1	0.91	NA	0.969117669295259	0.0258082721428404	0.264696091165007
Fam81a	0.91	NA	0.969131201957187	0.0258347519658055	0.264760830450504
Samhd1	0.91	NA	0.969154963861552	0.0258813151105189	0.265031126966374
Abca7	0.91	NA	0.969208432309702	0.0259864052409002	0.265073448331421
Cul4a	0.91	NA	0.96917706054671	0.02592469234734	0.265073448331421
Cyp2d40	0.91	NA	0.969178746521771	0.0259280050855787	0.265073448331421
Polr1d	0.91	NA	0.969200991857292	0.02597175515938	0.265073448331421
Sf3b3	0.91	NA	0.969200988047575	0.0259717476603032	0.265073448331421
Ldhd	0.91	NA	0.969226428479322	0.0260218743308202	0.265229166316
Hmgn2	0.91	NA	0.969249371339107	0.0260671649669325	0.265484671594949
Epha10	0.91	NA	0.969262948953958	0.0260940060891281	0.265552024758196
Ppp3r1	0.91	NA	0.969350587343304	0.0262679386327907	0.267115025849169
Chka	0.91	NA	0.969408574252899	0.0263836762303611	0.267142802458104
Edf1	0.91	NA	0.96941311670221	0.0263927646852651	0.267142802458104
Hgfac	0.91	NA	0.969384797672619	0.0263361568005669	0.267142802458104
Maml2	0.91	NA	0.969383708489024	0.0263339820823698	0.267142802458104
Pdgfa	0.91	NA	0.969402903343404	0.0263723344765218	0.267142802458104
Sco2	0.91	NA	0.969397361653665	0.0263612559916001	0.267142802458104
Vmn2r55	0.91	NA	0.969425887012062	0.0264183325097181	0.267195584890277
1810055G02Rik	0.91	NA	0.969460298860299	0.0264873560545077	0.2676874598026
Fam13b	0.91	NA	0.96954422147681	0.0266564654144199	0.268982381214838
Zfp738	0.91	NA	0.96954225966524	0.0266524996245531	0.268982381214838
Ak7	0.91	NA	0.969600632949473	0.0267707602072253	0.269307693486938
Maff	0.91	NA	0.969592791317959	0.0267548423076145	0.269307693486938
Ndufb5	0.91	NA	0.969583383320988	0.0267357576211675	0.269307693486938
Slc4a4	0.91	NA	0.969586754337865	0.0267425943250698	0.269307693486938
Nrep	0.91	NA	0.969639684832034	0.0268501772838839	0.269683781569836
Rplp2	0.91	NA	0.969636161630103	0.0268430024854563	0.269683781569836
Rps6kl1	0.91	NA	0.969649302673006	0.0268697734836491	0.269683781569836
Gcat	0.91	NA	0.969663453925225	0.0268986331209445	0.269767192980717
Eef1b2	0.91	NA	0.969716834572995	0.0270077825785684	0.270448642022461
Recql5	0.91	NA	0.969715876911084	0.0270058204123626	0.270448642022461
Myo5b	0.91	NA	0.969748122805798	0.0270719699885203	0.27067846306877
Slc16a2	0.91	NA	0.969744300011667	0.027064119187781	0.27067846306877
Gar1	0.91	NA	0.969782379026374	0.0271424257372384	0.270970163557769
Skap2	0.91	NA	0.969772643225805	0.0271223827186557	0.270970163557769
BC030307	0.91	NA	0.969794205643666	0.0271667935531413	0.271007344806716
Rdh13	0.91	NA	0.969818747786903	0.0272174323744564	0.271306341846517
Rpl27a	0.91	NA	0.969860139498277	0.0273030571884143	0.271953364772005
Nedd4l	0.91	NA	0.969892851316938	0.0273709219332303	0.272216259954126
Zdhhc7	0.91	NA	0.969885820398835	0.0273563208241956	0.272216259954126
Dhrs7	0.91	NA	0.969913991257795	0.0274148714547191	0.272446958711244
Cry1	0.91	NA	0.969989026069533	0.0275714530925825	0.273737309999121
Nuggc	0.91	NA	0.969996173173362	0.0275864153815385	0.273737309999121
Chm	0.91	NA	0.970012565920367	0.0276207646941492	0.273871147209056
0610011F06Rik	0.91	NA	0.970052920763762	0.0277055113350398	0.273884000607231
Erbb3	0.91	NA	0.970051890049926	0.0277033434797045	0.273884000607231
Kdelr2	0.91	NA	0.970028417312299	0.0276540214116425	0.273884000607231
Tle4	0.91	NA	0.970035231144501	0.0276683296764347	0.273884000607231
Loh12cr1	0.91	NA	0.970085938286649	0.0277750478789641	0.274174182681154
Proc	0.91	NA	0.970086690849096	0.0277766348999036	0.274174182681154
Cyp4a31	0.91	NA	0.97009822400443	0.0278009679325441	0.274208194604387
Papd4	0.91	NA	0.970113851826713	0.0278339749560626	0.274327645062454
4930579G24Rik	0.91	NA	0.97015063436752	0.0279118210872557	0.274888512553258
Mettl6	0.91	NA	0.97017932612335	0.0279726991664693	0.275281555215449
Sccpdh	0.91	NA	0.970193746041064	0.0280033467711896	0.275376731394889
Senp8	0.91	NA	0.970241399944722	0.02810487426726	0.276168255524393
Fkrp	0.91	NA	0.97029290734063	0.0282150369096057	0.277043384105687
Gp1ba	0.91	NA	0.970307877793717	0.0282471384250866	0.277151295399505
Aldoart1	0.91	NA	0.970325327589795	0.0282846038099634	0.27731163466557
Aldh5a1	0.91	NA	0.970422660918185	0.0284945206694834	0.278537652530884
AW112010	0.91	NA	0.97040938514836	0.0284657950838487	0.278537652530884
Parva	0.91	NA	0.970421071059942	0.0284910790280866	0.278537652530884
Sowahb	0.91	NA	0.970409003833403	0.0284649704492741	0.278537652530884
Ptpn4	0.91	NA	0.970446740120346	0.028546698309878	0.27884007099113
Efna1	0.91	NA	0.970509900784919	0.0286840291896115	0.279765182170297
Etohi1	0.91	NA	0.970507310369536	0.0286783834959415	0.279765182170297
Scd1	0.91	NA	0.970568021725935	0.0288110018691943	0.280794975901101
Bglap3	0.91	NA	0.970618213380925	0.0289211166938524	0.281659065249921
Atrx	0.91	NA	0.970664864283531	0.0290238513157341	0.282291754004816
Ireb2	0.91	NA	0.970667237691036	0.0290290880489413	0.282291754004816
Haus2	0.91	NA	0.970677906773188	0.0290526405192698	0.282311668939285
Arfgap3	0.91	NA	0.970691613859914	0.0290829283461251	0.282396955124209
Clec2d	0.91	NA	0.970711518079026	0.0291269674389464	0.28261554215705
AI314180	0.91	NA	0.970742891952857	0.029196522939205	0.283081206163873
Ldlrap1	0.91	NA	0.970773117814661	0.0292636947881519	0.283105221207707
Oplah	0.91	NA	0.970770055493665	0.029256882073572	0.283105221207707
Paics	0.91	NA	0.97075865085504	0.0292315246274445	0.283105221207707
Mras	0.91	NA	0.970783498795517	0.0292868013873719	0.283120124163047
E4f1	0.91	NA	0.970801683076957	0.0293273222436969	0.283303227678626
Hao1	0.91	NA	0.970831882587777	0.0293947445594224	0.283745740129484
Dhrs9	0.91	NA	0.970877019000724	0.0294958116488679	0.28384938555999
Fam96b	0.91	NA	0.97089000701184	0.0295249598623557	0.28384938555999
Ppp1cc	0.91	NA	0.970879296396782	0.0295009205322706	0.28384938555999
Stradb	0.91	NA	0.970877180407385	0.02949617370254	0.28384938555999
Zfp532	0.91	NA	0.970855427389783	0.029447420348545	0.28384938555999
Zmynd8	0.91	NA	0.970894571995125	0.029535211812534	0.28384938555999
Cyp3a44	0.91	NA	0.97094612433804	0.0296512414301362	0.284756033280781
Txndc9	0.91	NA	0.970961022717728	0.0296848606515322	0.284870504848914
Fzd5	0.91	NA	0.970985926261935	0.029741144759807	0.285202153693752
Med14	0.91	NA	0.97101088689168	0.0297976680071894	0.285327341793131
Pim3	0.91	NA	0.971001817649742	0.0297771179790114	0.285327341793131
Ddx28	0.91	NA	0.971051267517585	0.029889343798203	0.285637665403039
Il15ra	0.91	NA	0.971053908549468	0.0298953498068081	0.285637665403039
Zfp248	0.91	NA	0.971048162461122	0.0298822841316785	0.285637665403039
App	0.91	NA	0.971069769154833	0.0299314447554454	0.285774550363264
Mcm2	0.91	NA	0.97108774343977	0.0299724041160066	0.285957646246319
Alpk3	0.91	NA	0.971111515573241	0.0300266640267719	0.286267280568963
2010109I03Rik	0.91	NA	0.971178743417489	0.0301806591621157	0.287109922811778
Dusp16	0.91	NA	0.971160874883588	0.0301396495965592	0.287109922811778
Pigyl	0.91	NA	0.971173216789992	0.0301679690287579	0.287109922811778
Ndrg1	0.91	NA	0.971222459771681	0.0302812335021996	0.287234128191385
Pdpr	0.91	NA	0.971205494659468	0.0302421624991144	0.287234128191385
Prr5	0.91	NA	0.97121961163194	0.0302746705524821	0.287234128191385
Snapin	0.91	NA	0.971217056230938	0.0302687834041023	0.287234128191385
Gnai1	0.91	NA	0.971237033397124	0.0303148383237104	0.287345268962939
Nfkbiz	0.91	NA	0.97127480009252	0.0304021018985725	0.287964497636695
Acvr1b	0.91	NA	0.971298099842084	0.0304560670655746	0.288059977259988
Fdx1	0.91	NA	0.971294272000571	0.0304471945395668	0.288059977259988
Hspd1	0.91	NA	0.9713215755944	0.0305105395567117	0.288144576950386
Sec61b	0.91	NA	0.971328127445587	0.030525760177266	0.288144576950386
Ugt2b34	0.91	NA	0.971330321186174	0.0305308582067327	0.288144576950386
Tmem138	0.91	NA	0.971351755464534	0.0305807154036066	0.288407781478841
S1pr1	0.92	NA	0.971388532988065	0.0306664570321114	0.289008792474916
Slc25a33	0.92	NA	0.971478130357971	0.0308763777230602	0.290569954658305
Usp42	0.92	NA	0.971473180243277	0.0308647414291536	0.290569954658305
Hmgb2	0.92	NA	0.971489570300495	0.0309032870105616	0.290614865239722
Hps6	0.92	NA	0.971499869695472	0.0309275341236268	0.29063469432711
Mtfmt	0.92	NA	0.971532784670839	0.0310051548073521	0.290947585640399
Rpl27	0.92	NA	0.971525032023748	0.0309868543431172	0.290947585640399
Camk2n2	0.92	NA	0.971583569652968	0.0311253104384528	0.291866482454292
Cenpm	0.92	NA	0.971620896519753	0.0312139301434904	0.292279939317933
Hnrnpk	0.92	NA	0.971619513233742	0.0312106413803949	0.292279939317933
Fkbp11	0.92	NA	0.971633930377897	0.031244935669632	0.292361735902302
Adamts1	0.92	NA	0.971671583492763	0.0313346848123033	0.292411432127146
Ccdc9	0.92	NA	0.971669338983482	0.0313293274174271	0.292411432127146
Morf4l2	0.92	NA	0.971655704129179	0.0312968027892858	0.292411432127146
Nkiras1	0.92	NA	0.971673534428472	0.0313393422458025	0.292411432127146
Il2ra	0.92	NA	0.971721768857381	0.0314547183496417	0.293114108975477
Prdx4	0.92	NA	0.971723683344594	0.0314593067905582	0.293114108975477
Ebag9	0.92	NA	0.971746253712332	0.0315134530506732	0.293202417894569
Palld	0.92	NA	0.971745709797991	0.0315121470737097	0.293202417894569
Hdhd3	0.92	NA	0.971788840969	0.0316158812889578	0.293429171749035
Iqgap1	0.92	NA	0.971793550833118	0.0316272301968986	0.293429171749035
Rhbdf2	0.92	NA	0.971769936892218	0.0315703721253602	0.293429171749035
Zfp672	0.92	NA	0.971782247776913	0.0316000013498212	0.293429171749035
Got2	0.92	NA	0.971813501636406	0.0316753502762858	0.293460831635201
Tmem88b	0.92	NA	0.971804685889137	0.0316540779597527	0.293460831635201
Crem	0.92	NA	0.971830510378274	0.0317164338243576	0.293634233600963
Fos	0.92	NA	0.971853045518382	0.0317709505734044	0.293931669575513
0610010K14Rik	0.92	NA	0.971885340262267	0.0318492459465998	0.294448521680959
Scin	0.92	NA	0.971934045216384	0.031967702276811	0.2949205871328
Tmem8b	0.92	NA	0.971919600495124	0.0319325237119416	0.2949205871328
Zfp777	0.92	NA	0.971928659738288	0.0319545818596121	0.2949205871328
Ccbl1	0.92	NA	0.971966944187463	0.0320479732552915	0.295246170452959
Ednra	0.92	NA	0.971959640856483	0.0320301357740638	0.295246170452959
Nxt2	0.92	NA	0.971980429838729	0.0320809371843899	0.295342597024313
Snap47	0.92	NA	0.971991665777607	0.0321084286548693	0.295388543364488
Bmi1	0.92	NA	0.97203302797456	0.0322098406629059	0.296036054855618
Mafk	0.92	NA	0.97203875672508	0.0322239124305819	0.296036054855618
Psap	0.92	NA	0.972076446089734	0.0323166484207404	0.2966803919353
1700016D06Rik	0.92	NA	0.972110563138317	0.0324008317071617	0.296950048855111
Acsm3	0.92	NA	0.972105996765104	0.0323895511681046	0.296950048855111
P2ry1	0.92	NA	0.972118419891528	0.0324202501108575	0.296950048855111
Tm4sf20	0.92	NA	0.972124990867359	0.0324364998520894	0.296950048855111
Nfkbie	0.92	NA	0.972141661588016	0.0324777634934724	0.297120612642721
Hax1	0.92	NA	0.972154989342238	0.0325107914744995	0.297215647964644
Evi5l	0.92	NA	0.972200088605177	0.0326228105000197	0.298032189453207
Cdc42	0.92	NA	0.972232061798083	0.0327024674526622	0.298552150708309
Aass	0.92	NA	0.972257564884834	0.0327661486928923	0.298646540999908
Dnajb14	0.92	NA	0.972255981783305	0.0327621919684185	0.298646540999908
Hivep1	0.92	NA	0.972263526444989	0.0327810531368729	0.298646540999908
Kalrn	0.92	NA	0.972279475043808	0.0328209604485851	0.298802752267008
Gm561	0.92	NA	0.97231551940805	0.0329113368742342	0.299004681349871
Htatip2	0.92	NA	0.972315572013767	0.0329114689633275	0.299004681349871
Ush2a	0.92	NA	0.972311975585192	0.0329024398533747	0.299004681349871
F5	0.92	NA	0.972333745743547	0.0329571345839301	0.299005710309491
Plekha3	0.92	NA	0.972332264322968	0.0329534097347711	0.299005710309491
Arhgef19	0.92	NA	0.972385928747854	0.0330886195876169	0.299936946927261
Galk2	0.92	NA	0.97240085485961	0.0331263281351835	0.299936946927261
Zranb2	0.92	NA	0.972401642449995	0.033128319092362	0.299936946927261
Bpifc	0.92	NA	0.97246290456923	0.0332835627982607	0.300096204702458
Cdkn2aip	0.92	NA	0.972486171906856	0.0333427206759389	0.300096204702458
Dus1l	0.92	NA	0.972470567866239	0.0333030349910579	0.300096204702458
Fasn	0.92	NA	0.972507377224058	0.0333967302346059	0.300096204702458
Gamt	0.92	NA	0.972529958136038	0.0334543425929544	0.300096204702458
H2-M2	0.92	NA	0.972481888365919	0.0333318215128836	0.300096204702458
Hdac10	0.92	NA	0.972503784306821	0.0333875727961836	0.300096204702458
Hpcal1	0.92	NA	0.972428875911338	0.0331972387522482	0.300096204702458
Hsd3b7	0.92	NA	0.972530149591339	0.0334548315049824	0.300096204702458
Mark2	0.92	NA	0.972534498344441	0.0334659387328153	0.300096204702458
Mios	0.92	NA	0.972473609382216	0.0333107666415994	0.300096204702458
Ppargc1a	0.92	NA	0.972526524081163	0.0334455744304157	0.300096204702458
Rnf146	0.92	NA	0.972461687839856	0.0332804722078278	0.300096204702458
Sgce	0.92	NA	0.972512135372417	0.0334088615388619	0.300096204702458
Sepsecs	0.92	NA	0.97258927211224	0.0336061634200285	0.30114792722057
Cdk5r1	0.92	NA	0.972627184066368	0.0337035754032076	0.301198460104363
Gsk3b	0.92	NA	0.972604766663758	0.0336459404004397	0.301198460104363
Hamp	0.92	NA	0.972619415608055	0.0336835912253423	0.301198460104363
Trim14	0.92	NA	0.972610828449413	0.0336615151797924	0.301198460104363
Myl6	0.92	NA	0.972656500882377	0.0337791024448936	0.301668065916029
Lrrc16a	0.92	NA	0.972698596839553	0.0338878569907116	0.302228115879118
Sgtb	0.92	NA	0.972698451421021	0.0338874806821744	0.302228115879118
Zbtb25	0.92	NA	0.972708811009924	0.0339142996189438	0.302258605157837
Btbd16	0.92	NA	0.972721795449728	0.0339479446983301	0.302284787028197
Nrg1	0.92	NA	0.972734445940319	0.0339807575680421	0.302284787028197
Tln1	0.92	NA	0.972736587342194	0.0339863151777589	0.302284787028197
St3gal4	0.92	NA	0.972767274206169	0.0340660602938368	0.302788923180426
Ttc26	0.92	NA	0.972804595972345	0.03416330756203	0.303447836044878
Ocln	0.92	NA	0.972820030225317	0.0342036074128743	0.303600377360523
Zbtb8b	0.92	NA	0.972848116787727	0.0342770691621675	0.304046867541172
Fam211b	0.92	NA	0.972858229908751	0.0343035603592847	0.304076394596009
Iqsec1	0.92	NA	0.972891564569748	0.0343910297723663	0.304606147584011
Wdr25	0.92	NA	0.972898679351444	0.0344097285852444	0.304606147584011
Ctif	0.92	NA	0.972920464943059	0.0344670499627489	0.304739807797422
Slc1a4	0.92	NA	0.97292206103029	0.0344712533957322	0.304739807797422
Cyp2c65	0.92	NA	0.97293242587122	0.0344985629706546	0.304775999110871
Smad7	0.92	NA	0.972942853560083	0.0345260606702706	0.304813802608819
Rnf144a	0.92	NA	0.97298588971708	0.0346397860633543	0.305612306075078
Nagk	0.92	NA	0.973005548209699	0.0346918632669302	0.305866206157327
Unc13a	0.92	NA	0.973017210385108	0.0347227956518918	0.305933463971836
Urah	0.92	NA	0.973044661622189	0.034795718861217	0.30637035359494
Reep1	0.92	NA	0.973056779270269	0.0348279592239203	0.306448692152565
Olfr613	0.92	NA	0.973079196094754	0.0348876830098706	0.306768588448481
Urb1	0.92	NA	0.97309802728477	0.0349379355095247	0.307004830902972
Pyroxd1	0.92	NA	0.973125647426911	0.0350117772232111	0.307295145979822
U2af1	0.92	NA	0.973127893580655	0.0350177893346902	0.307295145979822
Fabp1	0.92	NA	0.973148062563805	0.0350718219160579	0.307563712835008
Gsta1	0.92	NA	0.973185109792009	0.0351712955829944	0.308230152479006
Apol10a	0.92	NA	0.973208079220112	0.0352331158955694	0.30856594094532
Alad	0.92	NA	0.973252896325663	0.0353540606528875	0.309418738834071
Hnrnpl	0.92	NA	0.973263538627133	0.0353828432139599	0.309464334252409
H2-Q4	0.92	NA	0.973292934852626	0.0354624723635747	0.309748062002002
Uri1	0.92	NA	0.973287585953838	0.0354479693866062	0.309748062002002
Cdkn1a	0.92	NA	0.973312591280541	0.0355158213580745	0.310007781109576
Jag1	0.92	NA	0.973323297541676	0.0355449137994073	0.310055567015694
Mrpl52	0.92	NA	0.973361187206592	0.0356480703384373	0.31074891593825
Mrpl23	0.92	NA	0.973388148332675	0.0357216616237084	0.310977436204273
Nampt	0.92	NA	0.973381242254714	0.0357027963195214	0.310977436204273
Wdr83	0.92	NA	0.973404951034802	0.035767604507289	0.311171048357647
Slc25a16	0.92	NA	0.973416825974586	0.0358001104342918	0.311247582636677
Slc20a1	0.92	NA	0.973462114800041	0.0359243624104563	0.312121131518511
Prkar1a	0.92	NA	0.973482837947523	0.0359813657940913	0.312409636339174
Mrpl12	0.92	NA	0.973514330351046	0.036068171247473	0.312956346422225
4930451C15Rik	0.92	NA	0.973534419579896	0.0361236580679024	0.313230768240041
Psmd11	0.92	NA	0.973554819491526	0.0361800932541571	0.313306242902754
Slc10a1	0.92	NA	0.973546656209157	0.0361574990764508	0.313306242902754
Camk2a	0.92	NA	0.973589492642117	0.0362762236327643	0.313312015691401
Lect1	0.92	NA	0.973585795388444	0.0362659605378287	0.313312015691401
Syt13	0.92	NA	0.97356556019722	0.0362098434008245	0.313312015691401
Tle2	0.92	NA	0.973576020165783	0.0362388402419833	0.313312015691401
Pafah1b1	0.92	NA	0.973615260693054	0.0363478357863093	0.313724121106291
Crybb3	0.92	NA	0.973667753753484	0.0364941718610402	0.313987637319835
Dck	0.92	NA	0.973669107429462	0.0364979535763306	0.313987637319835
Lyrm7	0.92	NA	0.9736613645856	0.0364763281407961	0.313987637319835
Nmrk2	0.92	NA	0.973667048283676	0.0364922011762383	0.313987637319835
Pla2g2d	0.92	NA	0.973646956130174	0.03643612117472	0.313987637319835
Cenpa	0.92	NA	0.973680535213346	0.0365298951057032	0.314056622755515
Apitd1	0.92	NA	0.973697814594707	0.0365782471748826	0.314266511067971
Ppp1r8	0.92	NA	0.973724155273255	0.0366520823485064	0.314489239915812
Rapgef4	0.92	NA	0.973722356682237	0.0366470358475339	0.314489239915812
Leo1	0.92	NA	0.97376860896679	0.0367770394088322	0.315355305917145
Slc22a30	0.92	NA	0.973787717227643	0.0368308869980783	0.315610890672828
Gfpt1	0.92	NA	0.973810351033443	0.0368947751248574	0.315882162743329
Slc25a1	0.92	NA	0.973815974829458	0.0369106670969125	0.315882162743329
Adh5	0.92	NA	0.973849414456369	0.037005308528789	0.315920732586795
Anp32e	0.92	NA	0.97386006241886	0.0370354972159566	0.315920732586795
Pepd	0.92	NA	0.97385759696753	0.0370285050002466	0.315920732586795
Sidt2	0.92	NA	0.973846531454115	0.0369971391308714	0.315920732586795
Zkscan17	0.92	NA	0.973840423133784	0.0369798364939172	0.315920732586795
Pdgfrl	0.92	NA	0.973881822555135	0.0370972699153233	0.316067481700665
Sec61g	0.92	NA	0.973891553344837	0.0371249281522262	0.316067481700665
Slc27a2	0.92	NA	0.9738879005544	0.037114543172151	0.316067481700665
Mylk	0.92	NA	0.973915998123324	0.0371945026789645	0.316191905812003
Sftpa1	0.92	NA	0.973922067715892	0.0372117987872901	0.316191905812003
Tuba4a	0.92	NA	0.973912041031963	0.0371832308992091	0.316191905812003
Mrpl14	0.92	NA	0.97393788826221	0.0372569206310605	0.316370539485486
Abhd3	0.92	NA	0.973949898130982	0.0372912117992199	0.316457031997517
Pbld1	0.92	NA	0.97398261917514	0.0373848042239492	0.316648138555064
Ppcdc	0.92	NA	0.973983068779192	0.0373860919226347	0.316648138555064
Slbp	0.92	NA	0.973970329064364	0.0373496222104824	0.316648138555064
Cmpk1	0.92	NA	0.974006104721885	0.0374521299553569	0.316798686890416
Rps29	0.92	NA	0.973999851438696	0.0374341915054323	0.316798686890416
Wipi2	0.92	NA	0.9740174350992	0.0374846554364852	0.316869643638234
4922501C03Rik	0.92	NA	0.974149149493976	0.0378649115892725	0.317656117570169
Ankrd10	0.92	NA	0.974090011462762	0.0376936904244805	0.317656117570169
Dcun1d1	0.92	NA	0.974078311788901	0.0376599115934243	0.317656117570169
Guca1a	0.92	NA	0.974146666111527	0.0378577053428842	0.317656117570169
Kat2a	0.92	NA	0.974138838970179	0.0378350019286642	0.317656117570169
Morf4l1	0.92	NA	0.974121074916974	0.0377835277384946	0.317656117570169
Pdik1l	0.92	NA	0.974065963117933	0.0376242929653789	0.317656117570169
Rps3a1	0.92	NA	0.974115543968532	0.0377675157224183	0.317656117570169
Sik1	0.92	NA	0.974094015548966	0.0377052580588809	0.317656117570169
Slc1a7	0.92	NA	0.974150232554512	0.0378680548444024	0.317656117570169
Tdp1	0.92	NA	0.974143235990965	0.0378477541974041	0.317656117570169
Tmem25	0.92	NA	0.974146432087774	0.0378570263290014	0.317656117570169
B4galnt1	0.92	NA	0.974183329916142	0.0379642401896217	0.318056506196141
Clptm1l	0.92	NA	0.974183036113085	0.0379633852478261	0.318056506196141
Zfp319	0.92	NA	0.974193028686243	0.0379924739669063	0.318090049896394
Ccdc173	0.92	NA	0.974246116832005	0.0381474025217774	0.318181682844118
Ccr2	0.92	NA	0.9742283162968	0.0380953820319846	0.318181682844118
Cnih1	0.92	NA	0.974214343912507	0.0380546003953848	0.318181682844118
H2-Eb2	0.92	NA	0.974232515655987	0.0381076476688209	0.318181682844118
Hcn3	0.92	NA	0.974246608285232	0.0381488397925535	0.318181682844118
Ppp3ca	0.92	NA	0.974232666200629	0.0381080874607955	0.318181682844118
Trappc5	0.92	NA	0.974261392704016	0.0381921035080215	0.318340276097337
1190005I06Rik	0.92	NA	0.974289655483478	0.0382749503648703	0.318527209132408
Anpep	0.92	NA	0.974293869864242	0.0382873199277072	0.318527209132408
Rpl10	0.92	NA	0.974285300778991	0.0382621732841364	0.318527209132408
Gm3286	0.92	NA	0.974325387816555	0.0383799590281658	0.318934027626315
Lrrc29	0.92	NA	0.974335286820128	0.0384091025043574	0.318934027626315
Pgrmc2	0.92	NA	0.974333395043626	0.0384035311899831	0.318934027626315
Epb4.2	0.92	NA	0.974348012084903	0.0384466003717815	0.319043596511218
Igfbp2	0.92	NA	0.97436785325105	0.0385051424569599	0.319327549068205
Elmo1	0.92	NA	0.974427945779377	0.0386830111682647	0.319994058359785
Serbp1	0.92	NA	0.974425352342727	0.03867531728699	0.319994058359785
Taf13	0.92	NA	0.974409172658421	0.0386273531894113	0.319994058359785
Zfp296	0.92	NA	0.97441695277457	0.038650409376823	0.319994058359785
Mphosph6	0.92	NA	0.974446706917354	0.0387387165569922	0.320202675881398
Ndst1	0.92	NA	0.974461064386861	0.0387814027004435	0.320202675881398
Tanc2	0.92	NA	0.974460676466416	0.0387802487357354	0.320202675881398
Cdc42ep5	0.92	NA	0.974479022278058	0.0388348617908425	0.320225393337207
Gstm4	0.92	NA	0.974494743229439	0.0388817243281161	0.320225393337207
Ugt1a2	0.92	NA	0.974470720749832	0.0388101393836238	0.320225393337207
Zfp945	0.92	NA	0.97448773952187	0.0388608397704402	0.320225393337207
2010001E11Rik	0.92	NA	0.974511007278781	0.038930267399281	0.320424169540916
Kcnk5	0.92	NA	0.974533039040892	0.0389961253638478	0.320765121413906
Ccl24	0.92	NA	0.974582028218748	0.0391429789293842	0.320794665939236
Fancl	0.92	NA	0.974565151160564	0.0390923224727822	0.320794665939236
Irf2bp2	0.92	NA	0.974589499547832	0.0391654258083983	0.320794665939236
Ndufb7	0.92	NA	0.974580669067692	0.0391388969249652	0.320794665939236
Nqo1	0.92	NA	0.974550953975745	0.0390497622181254	0.320794665939236
Stip1	0.92	NA	0.974570228955983	0.0391075563226728	0.320794665939236
Trappc3	0.92	NA	0.974591277198237	0.0391707685481868	0.320794665939236
Cstf2t	0.92	NA	0.974619832011056	0.0392566937254449	0.320980251733836
Mei4	0.92	NA	0.974623179565277	0.0392667797291697	0.320980251733836
Rpn1	0.92	NA	0.974613154027664	0.0392365813278785	0.320980251733836
Vrk1	0.92	NA	0.974657078255785	0.0393690659918394	0.321616115955736
Gm527	0.92	NA	0.974706509211944	0.0395187142832843	0.321637744024152
Gm5431	0.92	NA	0.974699536277104	0.0394975686364971	0.321637744024152
Tra2b	0.92	NA	0.974696838837671	0.0394893917093581	0.321637744024152
Tubg1	0.92	NA	0.97467677040232	0.0394286119459169	0.321637744024152
Uqcrc1	0.92	NA	0.97469956264623	0.0394976485796346	0.321637744024152
Vps11	0.92	NA	0.974695525984272	0.0394854126040654	0.321637744024152
Car1	0.92	NA	0.974763727919364	0.0396926753315064	0.322055279203965
Exoc8	0.92	NA	0.974740219581599	0.0396211075399828	0.322055279203965
Mprip	0.92	NA	0.974732851561913	0.0395987041731358	0.322055279203965
Sh3bp5	0.92	NA	0.974763240335858	0.0396911895938095	0.322055279203965
Wdhd1	0.92	NA	0.974757688479711	0.0396742763442635	0.322055279203965
Ggh	0.92	NA	0.974781649578629	0.0397473252210013	0.32229949691248
2510009E07Rik	0.92	NA	0.974854012406199	0.0399687807205542	0.323659555383985
Cybb	0.92	NA	0.974860603686273	0.0399890157550902	0.323659555383985
Dcaf12	0.92	NA	0.974850430794159	0.0399577897263886	0.323659555383985
Trmt2b	0.92	NA	0.974879334986549	0.0400465782531548	0.323925742025518
Pan2	0.92	NA	0.974911313566103	0.0401450489768964	0.324522292468409
Ccdc162	0.92	NA	0.974924975708706	0.0401871948790184	0.32466307345954
Crygn	0.92	NA	0.974997333609791	0.0404111751697748	0.326089010942741
Nop10	0.92	NA	0.97500581625952	0.0404375173799551	0.326089010942741
Rps11	0.92	NA	0.975006041398652	0.040438216774435	0.326089010942741
Trim37	0.92	NA	0.975023683703166	0.0404930615770648	0.326330824053841
Ndfip1	0.92	NA	0.975053080318368	0.040584618436846	0.326868018919579
Arid1b	0.92	NA	0.975088359118566	0.0406947789236199	0.327220648764538
Ndufa9	0.92	NA	0.975095022048366	0.0407156191545147	0.327220648764538
Ssr1	0.92	NA	0.975099011720197	0.0407281032968659	0.327220648764538
Tmtc2	0.92	NA	0.975083180759033	0.0406785897500221	0.327220648764538
2310045N01Rik	0.92	NA	0.975109591000242	0.0407612262966863	0.327286470228072
Pnpo	0.92	NA	0.975125724213007	0.040811792051988	0.327292123432192
Srebf1	0.92	NA	0.975123623273143	0.0408052034697768	0.327292123432192
Ppme1	0.92	NA	0.975136505744542	0.0408456204691696	0.327363434382942
Eif2s3y	0.92	NA	0.975165585858708	0.0409370080213833	0.32789569329147
Shisa3	0.92	NA	0.975178901721614	0.0409789253619823	0.328031300092746
Angptl3	0.92	NA	0.975209909138701	0.0410767069473915	0.328413525460022
Ap4e1	0.92	NA	0.975205454681238	0.0410626449923554	0.328413525460022
Foxo3	0.92	NA	0.975228749576031	0.0411362382070215	0.328689309301143
Cxcl10	0.92	NA	0.975243902854955	0.0411841838407477	0.328872241764803
Kxd1	0.92	NA	0.97528082503111	0.0413012499822487	0.329606571286906
Dapk1	0.92	NA	0.975313061571772	0.0414037419267485	0.330223769146024
Cct5	0.92	NA	0.975321854017445	0.0414317421376028	0.330246454634153
Dzip1l	0.92	NA	0.975331527823676	0.0414625717997311	0.330291652055139
AW554918	0.92	NA	0.975353300245866	0.0415320458707382	0.330644450085538
Acss2	0.92	NA	0.975375341418316	0.0416025004968917	0.330977609528855
Lats1	0.92	NA	0.975382158682875	0.0416243169814244	0.330977609528855
Etnk2	0.92	NA	0.975403629924325	0.0416931064330058	0.331123473232003
Rrp9	0.92	NA	0.975399859994579	0.0416810198222266	0.331123473232003
Slc25a3	0.92	NA	0.975413087157023	0.0417234428656826	0.331164061632818
Zfp142	0.92	NA	0.975426539988816	0.0417666356367763	0.331306581655347
Rpap3	0.92	NA	0.975464868916747	0.0418899521892988	0.331883700869713
Slc1a5	0.92	NA	0.975458717933115	0.0418701370702675	0.331883700869713
Klk1b3	0.92	NA	0.975479963446219	0.0419386197847996	0.332068878489053
Polr3k	0.92	NA	0.975502454803767	0.0420112449955017	0.332443414286285
Slc23a1	0.92	NA	0.975524491000265	0.0420825270399832	0.332806876494518
C330018D20Rik	0.92	NA	0.975558400771018	0.0421924626173069	0.333019090770848
Gm6484	0.92	NA	0.975569001326023	0.0422268907576462	0.333019090770848
Prr5l	0.92	NA	0.975576384931991	0.0422508882180958	0.333019090770848
Rbm39	0.92	NA	0.975576136389713	0.0422500802006173	0.333019090770848
Tmem68	0.92	NA	0.975576114723072	0.0422500097625594	0.333019090770848
Trappc12	0.92	NA	0.975579668124745	0.0422615634692438	0.333019090770848
Eprs	0.92	NA	0.975616841267676	0.0423826268218219	0.333772720406046
Acsl5	0.92	NA	0.975653807212137	0.0425033723367362	0.33452294486611
2310057M21Rik	0.92	NA	0.975714930047985	0.0427038077783689	0.335513165144654
2810403A07Rik	0.92	NA	0.975823922395941	0.0430636565561199	0.335513165144654
Arrdc1	0.92	NA	0.975739459748019	0.0427845218082061	0.335513165144654
Atp4a	0.92	NA	0.97575027901835	0.0428201725149667	0.335513165144654
Bckdhb	0.92	NA	0.975787920273091	0.0429444451448984	0.335513165144654
Ctf2	0.92	NA	0.975735988653971	0.0427730906945964	0.335513165144654
Dhx40	0.92	NA	0.975796121473685	0.0429715710595925	0.335513165144654
Egfr	0.92	NA	0.975810642603141	0.043019644125258	0.335513165144654
Eno1	0.92	NA	0.975770462770706	0.0428867626940242	0.335513165144654
Glt1d1	0.92	NA	0.975738840530668	0.0427824823502013	0.335513165144654
Gm10094	0.92	NA	0.975788085735129	0.0429449922437825	0.335513165144654
H2-Aa	0.92	NA	0.975758543316246	0.0428474250762336	0.335513165144654
Slc29a3	0.92	NA	0.975768542889837	0.042880424004205	0.335513165144654
Ssb	0.92	NA	0.975703870723222	0.0426674692111116	0.335513165144654
Tubb6	0.92	NA	0.975816418550714	0.0430387812640794	0.335513165144654
Vnn3	0.92	NA	0.975812391626358	0.0430254381377199	0.335513165144654
Zfp386	0.92	NA	0.97575826050983	0.0428464921890297	0.335513165144654
Nup188	0.92	NA	0.975880447454181	0.0432515179138822	0.336776943756492
Pdgfra	0.92	NA	0.975898796939244	0.0433126853461334	0.336858330857948
Prr14	0.92	NA	0.975898977996589	0.0433132893424905	0.336858330857948
Stx1b	0.92	NA	0.975908275786273	0.0433443179679758	0.336900062926931
Pi15	0.92	NA	0.975925251667547	0.0434010295211254	0.337141251806707
Ajuba	0.92	NA	0.975982006888418	0.0435911926247243	0.337619573319989
Drg1	0.92	NA	0.9759523129645	0.0434915929509855	0.337619573319989
Phf2	0.92	NA	0.975974036025663	0.0435644334321408	0.337619573319989
Psenen	0.92	NA	0.975977892916521	0.0435773793704412	0.337619573319989
Ubd	0.92	NA	0.975974700809401	0.0435666645427584	0.337619573319989
Sel1l	0.92	NA	0.976006548259671	0.0436736883652564	0.338059068902763
Pnrc2	0.92	NA	0.976059050590062	0.0438507198530358	0.339229375504216
Rpgrip1	0.92	NA	0.976086131284955	0.0439423239478089	0.339737826140657
Atf2	0.92	NA	0.976146578995625	0.0441475144029319	0.341105518009861
Gm20736	0.92	NA	0.976153534834638	0.0441711898702593	0.341105518009861
Itgb3	0.92	NA	0.976232747825252	0.0444417383255939	0.342993028064901
Clasrp	0.92	NA	0.976253790897341	0.0445138991331451	0.34334810095178
Tob2	0.92	NA	0.976264749122029	0.044551525239704	0.343436537490801
Il2	0.92	NA	0.976276540869655	0.0445920502540026	0.34354720406957
Zfp758	0.92	NA	0.976285948715716	0.0446244099294363	0.343594870119437
Cpeb3	0.92	NA	0.976316852526209	0.0447308800487223	0.3441877551598
Itgb1bp1	0.92	NA	0.976323508723917	0.0447538465918479	0.3441877551598
Bag3	0.92	NA	0.976355127673916	0.0448631121580189	0.344826075181775
Akr1d1	0.92	NA	0.976438549469267	0.0451527260169449	0.345534568240147
Angptl4	0.92	NA	0.976405247202507	0.0450368787481909	0.345534568240147
Arsb	0.92	NA	0.9764719262589	0.0452691434692911	0.345534568240147
Cox7a2l	0.92	NA	0.976472496388909	0.0452711347785689	0.345534568240147
Fbxo7	0.92	NA	0.976412784179827	0.0450630702448874	0.345534568240147
Gbas	0.92	NA	0.976443987074943	0.0451716710072918	0.345534568240147
Idh2	0.92	NA	0.976429781268364	0.0451221944061713	0.345534568240147
Nfic	0.92	NA	0.976425983192335	0.0451089758512277	0.345534568240147
Rad54l2	0.92	NA	0.976471672275763	0.0452682564045029	0.345534568240147
Rheb	0.92	NA	0.976461657647013	0.0452332935873702	0.345534568240147
Slc22a7	0.92	NA	0.976415828892676	0.0450736553151248	0.345534568240147
Tnk2	0.92	NA	0.976407634804058	0.0450451741087845	0.345534568240147
Dhcr7	0.92	NA	0.976492698792582	0.0453417551243001	0.345671638369229
Ube2r2	0.92	NA	0.97648846731886	0.0453269539328566	0.345671638369229
Clcn5	0.92	NA	0.976507324417551	0.0453929525438439	0.34586110330562
Zcchc4	0.92	NA	0.976526461124383	0.0454600319511956	0.346171287387063
Ginm1	0.92	NA	0.97655598341568	0.0455637179664536	0.346759704036871
Mettl13	0.92	NA	0.976592907115518	0.0456937449918382	0.347346545600957
Tmem165	0.92	NA	0.976592265556656	0.0456914824465316	0.347346545600957
Kdm2b	0.92	NA	0.976672987419157	0.0459770764485814	0.349298066907972
Gltpd2	0.93	NA	0.976688660921065	0.0460327442896203	0.349518720089147
2210018M11Rik	0.93	NA	0.976710809834641	0.0461115305657127	0.3499145510212
Srpk2	0.93	NA	0.976765726947882	0.0463074830274701	0.351198519459634
Ier5	0.93	NA	0.976807921922894	0.0464586296071353	0.352141391156162
Apmap	0.93	NA	0.976816521091917	0.0464894956151507	0.352172012946162
Gnb1	0.93	NA	0.976825434739316	0.0465215129474324	0.352211316017239
Ifi27l2b	0.93	NA	0.97686928088812	0.0466793403723963	0.352829424355038
Rps10	0.93	NA	0.97687796335987	0.0467106596228714	0.352829424355038
Trim3	0.93	NA	0.976875627921532	0.0467022331231348	0.352829424355038
Twf2	0.93	NA	0.976858753518014	0.0466413955573088	0.352829424355038
Cyp2c66	0.93	NA	0.97690851599501	0.0468210425561446	0.352890089687131
Dctn1	0.93	NA	0.976910284360165	0.0468274397509013	0.352890089687131
Lmna	0.93	NA	0.976892221484845	0.0467621387316674	0.352890089687131
Mecp2	0.93	NA	0.976917373567284	0.046853094631678	0.352890089687131
Neurl3	0.93	NA	0.976913841864635	0.0468403120493533	0.352890089687131
Atp6v0b	0.93	NA	0.976936793415261	0.0469234474065616	0.35321732657875
Dcxr	0.93	NA	0.977038663623397	0.0472943013101431	0.353577211987118
Derl2	0.93	NA	0.977033679190698	0.0472760848800253	0.353577211987118
E430025E21Rik	0.93	NA	0.977035018654608	0.0472809794533762	0.353577211987118
Il21r	0.93	NA	0.977030976955487	0.047266212171103	0.353577211987118
Inpp4a	0.93	NA	0.977019595951656	0.047224654842074	0.353577211987118
Mtmr10	0.93	NA	0.976985242598751	0.0470994454062808	0.353577211987118
Pfas	0.93	NA	0.97701489840532	0.0472075130148695	0.353577211987118
Prps2	0.93	NA	0.977028940576036	0.047258773607709	0.353577211987118
Rpa1	0.93	NA	0.976978134908344	0.0470735828291374	0.353577211987118
Sec23b	0.93	NA	0.976959348540896	0.0470052965076816	0.353577211987118
Ube2v1	0.93	NA	0.976972394674736	0.0470527067769313	0.353577211987118
Wbp1l	0.93	NA	0.977038705230546	0.0472944534010801	0.353577211987118
PLA2G4B	0.93	NA	0.977054597879763	0.0473525847265755	0.353810320028733
Arpc4	0.93	NA	0.977111156040174	0.0475600646635615	0.355158435098541
Hibch	0.93	NA	0.97712181658666	0.0475992781285427	0.355169341631687
Mef2a	0.93	NA	0.977126260340766	0.047615633856777	0.355169341631687
Il1f9	0.93	NA	0.977134140073444	0.047644650479564	0.355183970184961
Adss	0.93	NA	0.97717316337375	0.0477886230806675	0.355651385375852
BC048546	0.93	NA	0.977165099593568	0.0477588354564249	0.355651385375852
Ccni	0.93	NA	0.977171577233698	0.0477827623465789	0.355651385375852
Gm13306	0.93	NA	0.977182044264598	0.0478214515112704	0.355694059739353
Thnsl2	0.93	NA	0.977207299980081	0.0479149383570724	0.356096806038193
Tmcc3	0.93	NA	0.977211323352762	0.0479298488931663	0.356096806038193
Ankrd49	0.93	NA	0.977229112926967	0.0479958346552551	0.356296317156245
Ccdc122	0.93	NA	0.977263298258428	0.0481229020314658	0.356296317156245
Dpy19l3	0.93	NA	0.977282035916399	0.0481926988583914	0.356296317156245
Dzank1	0.93	NA	0.977284252982904	0.0482009642953604	0.356296317156245
Krt7	0.93	NA	0.977258385606455	0.0481046200861159	0.356296317156245
Osr1	0.93	NA	0.977276059776921	0.0481704265916742	0.356296317156245
Prkx	0.93	NA	0.977245947149081	0.0480583639567342	0.356296317156245
Rsph1	0.93	NA	0.977241144934241	0.048040517885328	0.356296317156245
Slc45a4	0.93	NA	0.977270344987889	0.0481491383754669	0.356296317156245
Caap1	0.93	NA	0.977293514672525	0.0482355087429572	0.356351017882691
Ppargc1b	0.93	NA	0.977312127956961	0.0483050110181324	0.356476314051849
Slc2a2	0.93	NA	0.97731260042049	0.0483067765614137	0.356476314051849
Arhgef39	0.93	NA	0.977378400274982	0.0485533213720401	0.357887914202566
Ddx55	0.93	NA	0.977385459530714	0.0485798494141509	0.357887914202566
Ncapg2	0.93	NA	0.977382691061219	0.0485694439569311	0.357887914202566
Oas3	0.93	NA	0.977395471530035	0.0486174995101774	0.357964404694116
Fam76a	0.93	NA	0.977424934157402	0.048728470194916	0.358580356905189
Pdxk	0.93	NA	0.977449636310934	0.0488217140955983	0.359065245180401
Usp6nl	0.93	NA	0.977465759931506	0.0488826766879191	0.359312306583988
A2m	0.93	NA	0.977491136091273	0.0489787834591553	0.359415019145775
Pcgf6	0.93	NA	0.977483706669828	0.0489506257377328	0.359415019145775
Zfp771	0.93	NA	0.97748449018859	0.0489535945001338	0.359415019145775
Coq10a	0.93	NA	0.977513114848274	0.0490621825051353	0.359825883758333
Agbl5	0.93	NA	0.977524685229716	0.0491061461410096	0.359947228665089
Mab21l2	0.93	NA	0.977538785106178	0.0491597765615716	0.360057496930025
Slc22a29	0.93	NA	0.977543058505631	0.0491760429612686	0.360057496930025
C2cd2l	0.93	NA	0.97764640104415	0.0495711231486669	0.362028016428952
Camk2b	0.93	NA	0.977665050444747	0.0496427720123561	0.362028016428952
Cln6	0.93	NA	0.977640889573314	0.0495499693637867	0.362028016428952
Exph5	0.93	NA	0.977668523627769	0.0496561275122194	0.362028016428952
Haus7	0.93	NA	0.977661155295731	0.0496277983756652	0.362028016428952
Osbp	0.93	NA	0.97767820213035	0.0496933642295073	0.362028016428952
Phc2	0.93	NA	0.977673150252148	0.0496739241852039	0.362028016428952
Rnaseh2b	0.93	NA	0.977671709294909	0.0496683807170393	0.362028016428952
Tnfaip6	0.93	NA	0.977669619688637	0.0496603429949022	0.362028016428952
Erg	0.93	NA	0.977695035880462	0.0497581991925869	0.36209846951235
Rtca	0.93	NA	0.977688544895117	0.0497331888027578	0.36209846951235
Abcg2	0.93	NA	0.977729289315925	0.049890398462455	0.362658444637381
Trim8	0.93	NA	0.977722324400721	0.0498634881033227	0.362658444637381
Rbpms	0.93	NA	0.977738154216615	0.0499246717174511	0.362706746157553
Tmem106b	0.93	NA	0.97774713548273	0.0499594199131353	0.362758442820598
Anxa6	0.93	NA	0.977777753336037	0.0500780690548241	0.363080448866723
Cenpl	0.93	NA	0.977779987351678	0.0500867377283391	0.363080448866723
Nucb2	0.93	NA	0.977769415356679	0.0500457289315943	0.363080448866723
Dmtn	0.93	NA	0.977802072825298	0.0501725205179493	0.363501572494281
Imp3	0.93	NA	0.977809407236842	0.0502010422044155	0.363507601797886
Ahctf1	0.93	NA	0.977865783476744	0.0504208409324374	0.363894887169345
Csf3r	0.93	NA	0.97783921417571	0.0503171281321689	0.363894887169345
Cuta	0.93	NA	0.977850588145137	0.050361498940827	0.363894887169345
Ermap	0.93	NA	0.977861534761498	0.0504042411727942	0.363894887169345
Romo1	0.93	NA	0.9778517730697	0.050366123778987	0.363894887169345
Tmem205	0.93	NA	0.977849390466591	0.0503568247734214	0.363894887169345
Map3k11	0.93	NA	0.977876668985661	0.0504633967318181	0.364001907854565
Lcp1	0.93	NA	0.977887552084562	0.0505059805864363	0.364034333872482
Sde2	0.93	NA	0.977895900683511	0.0505386727622378	0.364034333872482
Yipf4	0.93	NA	0.977899067884813	0.0505510809452723	0.364034333872482
Tmem189	0.93	NA	0.977908056719921	0.0505863139357434	0.364088338458575
Ttc14	0.93	NA	0.977979890235025	0.05086879800741	0.365920865885632
Cyp2j5	0.93	NA	0.978005658297477	0.0509705313781435	0.366174657704046
Gm2382	0.93	NA	0.977998440031713	0.0509420119679278	0.366174657704046
Slain2	0.93	NA	0.978010016069277	0.0509877570294787	0.366174657704046
Zfp746	0.93	NA	0.978043808789214	0.0511215413375767	0.366934715516516
Ccdc82	0.93	NA	0.978093902461178	0.0513205354089712	0.367824530322117
Ptpla	0.93	NA	0.978098802211336	0.0513400427513404	0.367824530322117
Rps24	0.93	NA	0.978103178386345	0.0513574721342739	0.367824530322117
Rufy3	0.93	NA	0.97810320649402	0.0513575841011914	0.367824530322117
1700040L02Rik	0.93	NA	0.978126105473276	0.0514488869428286	0.368277528781599
Actn1	0.93	NA	0.978149439999385	0.0515421008104247	0.368691537036152
Erp44	0.93	NA	0.978161657865767	0.0515909775697297	0.368691537036152
Tubgcp2	0.93	NA	0.978159640804631	0.0515829051159065	0.368691537036152
Spr	0.93	NA	0.978169802223144	0.0516235854182938	0.368723846230338
Il13ra1	0.93	NA	0.978180524350328	0.0516665468045057	0.368830030695786
Akirin1	0.93	NA	0.978200305844317	0.0517459052739917	0.369195785020088
Glyat	0.93	NA	0.978234215290813	0.0518822379673372	0.369967419899621
Hspa5	0.93	NA	0.978249755223516	0.0519448414993986	0.370011871516064
Nop14	0.93	NA	0.978244111204459	0.0519220951151645	0.370011871516064
E030030I06Rik	0.93	NA	0.978262282277225	0.0519953649241631	0.370020953036155
Nars2	0.93	NA	0.978271029285446	0.0520306733169364	0.370020953036155
Srsf9	0.93	NA	0.978269123389796	0.0520229777967153	0.370020953036155
B3gat3	0.93	NA	0.978306547292898	0.0521743038046519	0.370841505331603
Ankdd1b	0.93	NA	0.978328227544839	0.052262179676064	0.371265094581909
Kif9	0.93	NA	0.978380466764747	0.0524745551871734	0.372528117786694
Shmt2	0.93	NA	0.978385907485023	0.0524967259221042	0.372528117786694
Cep70	0.93	NA	0.978399746254534	0.0525531625325225	0.372536656987031
Mdm1	0.93	NA	0.978400119064628	0.0525546837857999	0.372536656987031
Adssl1	0.93	NA	0.978415912446182	0.0526191710459129	0.372541116638115
Elmod2	0.93	NA	0.978428058854911	0.0526688233150778	0.372541116638115
March6	0.93	NA	0.978425977580406	0.0526603119746832	0.372541116638115
Pi4ka	0.93	NA	0.978407693064611	0.0525855994953467	0.372541116638115
Rad9a	0.93	NA	0.978460836901081	0.0528030584658795	0.37308856379982
Sephs2	0.93	NA	0.978456929155834	0.0527870364099559	0.37308856379982
Capn15	0.93	NA	0.978482601310511	0.0528923872761037	0.37309792967755
Plgrkt	0.93	NA	0.978488648723759	0.0529172360303731	0.37309792967755
Shcbp1	0.93	NA	0.978488020262042	0.0529146531199352	0.37309792967755
Smcr8	0.93	NA	0.978488850190757	0.0529180640660875	0.37309792967755
Thumpd2	0.93	NA	0.978498185063955	0.0529564455483247	0.373168125152124
Homer2	0.93	NA	0.978541241058858	0.0531338526813185	0.37381630117918
Tango6	0.93	NA	0.97853931199697	0.0531258909275165	0.37381630117918
Zcchc9	0.93	NA	0.978531163986349	0.0530922756705786	0.37381630117918
AI987944	0.93	NA	0.978583884622378	0.0533101730801853	0.374855892981614
Brd2	0.93	NA	0.978618676727021	0.0534544829089607	0.375341118928493
Fam84b	0.93	NA	0.978629804733049	0.053500725564287	0.375341118928493
Fn1	0.93	NA	0.978634953123561	0.0535221339605529	0.375341118928493
Pdia3	0.93	NA	0.978629800317255	0.0535007072060687	0.375341118928493
Thsd1	0.93	NA	0.978633109131664	0.0535144651152219	0.375341118928493
Anxa11	0.93	NA	0.978653378707789	0.0535988259552722	0.375477794632238
Chd6	0.93	NA	0.978651157525718	0.0535895747375248	0.375477794632238
Opa1	0.93	NA	0.978662030435237	0.0536348763069973	0.375529949951073
Slc7a7	0.93	NA	0.978697019493928	0.053780928969826	0.376351831298441
Mavs	0.93	NA	0.978717651191247	0.0538672455274079	0.376755034248168
Prdx6b	0.93	NA	0.978737227581515	0.0539492810188848	0.377127881371629
Stard10	0.93	NA	0.978746008133331	0.0539861186540153	0.377184547998889
Ap2a2	0.93	NA	0.978756971448033	0.0540321507271377	0.377305358907374
Alg11	0.93	NA	0.978769484748758	0.0540847409744948	0.377306181467526
Klf10	0.93	NA	0.978778798581356	0.0541239194305127	0.377306181467526
Poc5	0.93	NA	0.978778987754765	0.05412471549242	0.377306181467526
Tfr2	0.93	NA	0.978784337008544	0.0541472307956139	0.377306181467526
Nufip1	0.93	NA	0.978793696992856	0.0541866510648404	0.377380559776777
Prr3	0.93	NA	0.978815672094469	0.0542793189026008	0.377825502944509
Habp2	0.93	NA	0.978826029447831	0.0543230528002617	0.377929537446654
Rtn3	0.93	NA	0.978839486704828	0.054379931122881	0.378124860053592
Etfa	0.93	NA	0.97885238342989	0.0544344987939714	0.378200531661183
Nudt1	0.93	NA	0.97885567409874	0.0544484312035067	0.378200531661183
Amigo1	0.93	NA	0.978907334275726	0.0546676458635993	0.378902258104094
BC030336	0.93	NA	0.978902510362614	0.0546471370351436	0.378902258104094
Dynlt1c	0.93	NA	0.978896150243797	0.0546201093485765	0.378902258104094
Nfatc3	0.93	NA	0.978902579025416	0.0546474288979968	0.378902258104094
Zfp691	0.93	NA	0.978913475632517	0.0546937674518022	0.378902258104094
Pet112	0.93	NA	0.978928868107584	0.0547592950854991	0.379156131794532
Atp11b	0.93	NA	0.978956234096074	0.0548759984420559	0.379757413470177
Trim68	0.93	NA	0.97896278865219	0.0549039892418035	0.379757413470177
Thap2	0.93	NA	0.978994514088762	0.0550396820527114	0.380348158717498
Trnau1ap	0.93	NA	0.978996302492759	0.0550473416791017	0.380348158717498
Gje1	0.93	NA	0.979045375172847	0.0552579530878986	0.381229043391729
Maoa	0.93	NA	0.979039885089214	0.0552343487424065	0.381229043391729
Mogat1	0.93	NA	0.979064838501362	0.0553417198564859	0.381229043391729
Mrps18b	0.93	NA	0.979067823589751	0.0553545789127967	0.381229043391729
Raet1d	0.93	NA	0.979073283444643	0.0553781067754439	0.381229043391729
Snx27	0.93	NA	0.979050329306219	0.0552792622082922	0.381229043391729
Sp140	0.93	NA	0.979061921982257	0.0553291592017894	0.381229043391729
D17Wsu104e	0.93	NA	0.979083922446848	0.0554239829541781	0.381344889005477
Acot2	0.93	NA	0.979097523216874	0.0554826884712951	0.381417414402146
Arf6	0.93	NA	0.979106549490476	0.055521684866126	0.381417414402146
Whamm	0.93	NA	0.979103281934486	0.0555075646630351	0.381417414402146
Cdt1	0.93	NA	0.979127777514572	0.0556135099244404	0.381475987300532
Eri3	0.93	NA	0.979125205536052	0.0556023759751977	0.381475987300532
Mplkip	0.93	NA	0.979128672708728	0.0556173857170337	0.381475987300532
Gjc3	0.93	NA	0.979150353651248	0.0557113410131719	0.381920879802047
Smyd5	0.93	NA	0.979209066319254	0.0559666106080966	0.383470597110173
Ercc4	0.93	NA	0.97922053951588	0.0560166364710006	0.3836131474133
Fras1	0.93	NA	0.979253759694946	0.0561617487367496	0.384406380300338
Hes6	0.93	NA	0.979283062887219	0.056290077805497	0.384934180601407
Sars	0.93	NA	0.979284756371979	0.0562975035614489	0.384934180601407
Klhl41	0.93	NA	0.979305770568731	0.0563897340983314	0.38536409643045
Hist1h3d	0.93	NA	0.979323623705196	0.0564682152680074	0.385699651424767
Cenpi	0.93	NA	0.979426656905128	0.0569233846634865	0.38743996648583
Hif3a	0.93	NA	0.979461269728978	0.0570771553308649	0.38743996648583
Hmgb3	0.93	NA	0.979394063659749	0.0567789831714131	0.38743996648583
Kdm4a	0.93	NA	0.979397832145624	0.0567956594638328	0.38743996648583
Mrs2	0.93	NA	0.979446286672103	0.0570105383276603	0.38743996648583
Necap2	0.93	NA	0.979454347011864	0.0570463657156923	0.38743996648583
P2ry14	0.93	NA	0.979420890896516	0.0568978108693629	0.38743996648583
Spc24	0.93	NA	0.97943109940053	0.0569430965405594	0.38743996648583
Ttpa	0.93	NA	0.979417667654154	0.0568835201742134	0.38743996648583
Tubd1	0.93	NA	0.979405642718934	0.0568302391403376	0.38743996648583
Wdr5	0.93	NA	0.979435541206388	0.0569628125127792	0.38743996648583
Zcchc11	0.93	NA	0.979460573355281	0.0570740573372328	0.38743996648583
Zfp36l1	0.93	NA	0.979497710832404	0.0572395190324084	0.388341295016774
Mmgt2	0.93	NA	0.979513863588381	0.0573116426427327	0.388429140223952
Sdk2	0.93	NA	0.979511972856692	0.057303195421366	0.388429140223952
Acn9	0.93	NA	0.979547963979334	0.0574642173174982	0.389262252293146
Slc35f2	0.93	NA	0.979574410180995	0.0575828382775813	0.389864621406956
Jmjd1c	0.93	NA	0.979582164123183	0.0576176662328628	0.389899341394341
Aga	0.93	NA	0.979609650482585	0.057741303288104	0.390132696637277
Lrrc8d	0.93	NA	0.979607745211042	0.0577327241705167	0.390132696637277
Msra	0.93	NA	0.979601447279956	0.0577043751585425	0.390132696637277
Rint1	0.93	NA	0.979624287564417	0.0578072562246612	0.390377396973947
Igfbpl1	0.93	NA	0.979630906354559	0.0578371056416832	0.390378160855536
Pygo1	0.93	NA	0.979644498322986	0.0578984534008753	0.390591416365206
1600012H06Rik	0.93	NA	0.979651421471465	0.0579297274774204	0.39060167556424
Lpar1	0.93	NA	0.979689325446449	0.0581012662831316	0.390955112129652
Tmem231	0.93	NA	0.979683207150477	0.0580735412010029	0.390955112129652
Vta1	0.93	NA	0.979688479434986	0.0580974317516227	0.390955112129652
Zik1	0.93	NA	0.979671445150316	0.0580202806365965	0.390955112129652
Ackr4	0.93	NA	0.979717332784052	0.0582283590569544	0.391609578739599
Dopey2	0.93	NA	0.979759714266464	0.058421234385592	0.392654945637192
Impad1	0.93	NA	0.979771178760437	0.058473523668549	0.392654945637192
Slc22a27	0.93	NA	0.979768727859923	0.0584623410436349	0.392654945637192
Ppp1r21	0.93	NA	0.979809864553569	0.058650331462804	0.393008475437523
Prps1	0.93	NA	0.979811940260468	0.0586598340265941	0.393008475437523
Slc47a1	0.93	NA	0.979794587454914	0.0585804427573751	0.393008475437523
Stx17	0.93	NA	0.979807995356646	0.0586417756820731	0.393008475437523
Tchh	0.93	NA	0.979815438817752	0.0586758540415558	0.393008475437523
0610010F05Rik	0.93	NA	0.979861541565755	0.0588873896470803	0.393027864627512
2310033P09Rik	0.93	NA	0.979859678206179	0.0588788243930288	0.393027864627512
Fat4	0.93	NA	0.979851103708152	0.0588394270846865	0.393027864627512
Pla2g15	0.93	NA	0.979838115162268	0.0587798012187857	0.393027864627512
Psip1	0.93	NA	0.979861743030381	0.0588883157923763	0.393027864627512
Smim19	0.93	NA	0.979851108033214	0.0588394469501013	0.393027864627512
Srp54b	0.93	NA	0.979823342833022	0.0587120637105937	0.393027864627512
Ceacam2	0.93	NA	0.979891991760708	0.0590275447266136	0.393688413075705
Fancg	0.93	NA	0.979911065157407	0.0591155134314982	0.393688413075705
Mb21d2	0.93	NA	0.979907193474229	0.0590976456543642	0.393688413075705
Raet1e	0.93	NA	0.979915769082856	0.0591372296302018	0.393688413075705
Sf3a1	0.93	NA	0.979912701189686	0.0591230654079643	0.393688413075705
Ankrd13a	0.93	NA	0.979927643753224	0.0591920876460077	0.393853890834663
Qtrt1	0.93	NA	0.979938204050415	0.0592409184746982	0.393979117394041
Clint1	0.93	NA	0.979949292015035	0.059292234763017	0.394120738212095
Irs1	0.93	NA	0.979956722962378	0.0593266521055591	0.39414994374584
Itch	0.93	NA	0.97997555332101	0.0594139611905141	0.394530340166449
Atp11c	0.93	NA	0.980002544175034	0.059539342730211	0.394963360971304
Ddah1	0.93	NA	0.980000240381047	0.0595286299979831	0.394963360971304
Tmed4	0.93	NA	0.980010786910204	0.0595776883563296	0.395018127647422
Samd8	0.93	NA	0.980017466074969	0.0596087791967847	0.395024761885608
Fam65b	0.93	NA	0.980057378692022	0.0597949239505837	0.39605840646986
Acsm5	0.93	NA	0.980079917352829	0.059900309585408	0.39619217694974
Psma7	0.93	NA	0.980075995111019	0.0598819560644204	0.39619217694974
Rpl18a	0.93	NA	0.980081059985402	0.0599056574684061	0.39619217694974
Mipep	0.93	NA	0.98008771910262	0.0599368342309661	0.396198771291099
Ces1c	0.93	NA	0.980096042066317	0.0599758247845091	0.396256984283359
Mks1	0.93	NA	0.980120429831206	0.06009022755904	0.396813132492493
Igsf10	0.93	NA	0.980144991657443	0.0602056786112854	0.397375640426825
Rprd2	0.93	NA	0.980153904882302	0.0602476321811878	0.397452721243534
Cchcr1	0.93	NA	0.98017303059001	0.0603377584980075	0.397847359900473
Sf3a3	0.93	NA	0.980198607508845	0.0604585064153429	0.398443409749308
Spib	0.93	NA	0.980222138646352	0.0605698205532776	0.398976720633933
Fbxw4	0.93	NA	0.980248364435321	0.0606941356046934	0.399595091383358
Polr2b	0.93	NA	0.980278382457099	0.0608367557593935	0.400132730265189
Ppm1g	0.93	NA	0.980275561483313	0.06082333790226	0.400132730265189
Elane	0.93	NA	0.980289065082032	0.0608875954770028	0.40026657657591
Bloc1s6	0.93	NA	0.980330394214685	0.0610847061342673	0.401160591361011
Wbp5	0.93	NA	0.980327607165186	0.0610713928136064	0.401160591361011
[truncated: 11,129 more rows]
