# Supplementary material for: Reproducibility across single-cell RNA-seq protocols for spatial ordering analysis
Source: PLoS One. 2020 Sep 28;15(9):e0239711. doi: 10.1371/journal.pone.0239711 (PMC7521718; doi:10.1371/journal.pone.0239711)
Supplement: S1 Dataset — (CSV) [file pone.0239711.s010.csv]

	Liver_L_043	Liver_L_032	Liver_L_037	Liver_L_069	Liver_L_019	Liver_L_001	Liver_L_014	Liver_L_005	Liver_L_038	Liver_m_030	Liver_L_049	Liver_L_028	Liver_L_055	Liver_L_033	Liver_L_021	Liver_s_015	Liver_L_066	Liver_L_008	Liver_L_045	Liver_L_020	Liver_L_039	Liver_L_003	Liver_L_051	Liver_L_078	Liver_L_068	Liver_L_061	Liver_L_046	Liver_m_010	Liver_L_034	Liver_L_065	Liver_L_035	Liver_s_014	Liver_L_063	Liver_L_067	Liver_L_050	Liver_s_030	Liver_L_079	Liver_L_044	Liver_L_025	Liver_L_076	Liver_L_048	Liver_L_012	Liver_L_040	Liver_L_016	Liver_L_080	Liver_L_009	Liver_L_047	Liver_L_060	Liver_m_013
0610007P14Rik	336.516101889849	131.754243192257	107.530862915022	206.356069773999	311.542031260727	276.657779019595	313.313729346874	324.428459682689	190.051420002324	93.262028866433	257.162960231047	147.790918361277	406.185245686191	251.426229508193	248.16932606577	213.119267761802	475.896488867563	206.79963696187	109.857524545151	430.74966178226	229.826735912128	127.668251921139	270.458908575544	95.760215021603	289.912309952014	364.093708344113	323.775081958667	56.4281791667742	435.565423320582	198.034585242201	157.724443783872	357.00632862868	408.153430027022	474.038890830982	427.77774140382	588.041141016194	531.651747133065	468.013362538343	756.208659510051	287.621621621621	157.213552121051	680.165117895466	315.965767873331	193.800843759166	430.003407739975	610.174648262818	254.411765552435	340.695815314279	413.951706042166
0610009B22Rik	235.286835510819	124.365789474118	160.460189338913	128.878281619569	187.554331767878	102.817598547616	217.975291348702	302.790500338756	179.60008437473	223.405724912881	213.279216260051	108.896331681337	76.1230151067044	254.117647060451	144.148465799812	229.38052708183	219.235495891576	133.581706757169	151.120634739938	251.439381243478	169.016579166379	150.887036267513	220.369898312712	163.122397026269	130.289206073466	84.7492972169874	104.988122076526	7.40334521533406	173.582560622034	133.376546187607	169.822075651439	195.765382482688	134.784782594344	233.83351641647	15.4918299502578	460.268175038793	114.395547147802	193.955028766278	348.852629291008	191.999999968019	228.909553019726	196.764344505244	189.204723736816	100.129213482657	120.433432711298	351.491326439283	114.262308750295	89.9448728055482	106.204344907854
0610009D07Rik	148.057551557804	133.065789474148	190.517455444015	125.298329352359	145.659197663096	115.033723392002	90.5804764344171	252.470972006866	368.586227532814	490.1334725275	173.175432006024	70.9824203810254	210.009259620259	296.735294119547	85.3802451275812	189.197663783498	132.801807875575	191.582883831132	187.416099469583	217.566718485289	141.647847065467	168.262179354227	189.340059314508	210.654451048645	191.87572527262	118.791218730584	135.731372743243	103.91211955156	299.204948613139	166.55802840989	191.041391769259	307.580295467695	197.608695631133	171.818627541707	287.786561042622	119.993361765855	154.306495342799	119.967370380105	176.604436023123	197.99999996702	137.006730724325	119.373271128823	323.425020663359	218.224719100059	247.657458205471	132.055405835527	152.003235242027	92.6519427699987	164.748539908073
0610009O20Rik	3.50358796535423	0	1.55001506389089	1.44966229325802	8.14080775150089	31.6867326178643	1.85952511674288	1.0837330660396	1.10311651813202	4.55778394959303	0.964951519734083	30.0719012305977	87.0966964384948	2.68015667193117	4.33763424986534	3.75201735770301	18.3813996906514	0	6.5991374339289	1.17925288737971	0	2.86434026948169	12.4213881939778	0	0	1.85629518339234	1.69861240160155	0	0	0	4.0097716197384	0	35.38317159921	0.783297922237895	1.1736105781628	0	1.7034458535759	0	0	20.9999999999913	19.5917596239444	0	17.5140324967622	0.904884933566646	15.6169461154019	0	1.84159364042297	2.86662261134934	26.9470291368279
0610010F05Rik	4.37948495669279	5.07867351573804	10.8501054472362	63.7851409033528	0	72.693092476277	0	0	83.6046203215847	0	39.5630123090974	34.3678871206831	5.69791472027536	4.35797832834337	20.6037626868604	0	118.995376944744	70.1821301404425	279.991973982412	0	43.5435767732147	5.72868053896338	58.9231880663062	6.40876241107519	20.573052816478	108.593268228452	131.64246112412	0	178.217382000029	66.8527467322322	5.01221452467299	33.7026487132805	0	0.783297922237895	0	98.1923430480448	16.182735608971	0	55.3352872739841	0	55.8365149282414	0.931341267540218	5.83801083225407	0	1.95211826442523	24.2604318507139	16.5743427638067	59.2435339678864	173.851800882761
0610010K14Rik	30.9641549763156	63.1578947370624	7.5109024796938	23.2696897368667	47.2131735098497	33.1107520746559	33.0173439281329	4.90635026636996	36.6840572395209	38.2253141485918	16.4060935584654	1.08885443137023	71.2200751933909	10.5882352941855	3.32650305691875	9.2743952835048	0	18.7014389460037	0	42.9922258084703	16.07700227075	14.37447204692	25.8954052071342	66.4572728625539	34.4631157043055	0.867089187814481	30.0011177538577	0	0	10.4098767756181	9.64952983984537	83.5857317590949	29.3478260838316	36.4052181247198	0	48.1213182720598	46.7211496727144	0	18.1956085599581	23.9999999960024	4.65660834492302	0.870638692501079	8.9488720686332	0	38.9092628759578	37.7824552850043	23.1961077914132	10.7923055061152	29.9189946824319
0610011F06Rik	267.716849392094	233.454829447407	99.7089025751762	255.363761321605	341.891850662007	368.795572910685	204.402361037098	276.569950790753	313.182896828591	428.134332910082	267.241146464958	180.75062383858	195.326969049462	138.224237442815	230.896330255021	320.805488108833	311.713398483789	239.28363503717	229.292021715025	353.587254564227	242.062803478061	302.562083750581	252.203752669944	164.930450737135	333.323766159176	267.734449232522	178.137310759783	179.080231312131	302.238090679164	284.722718053306	313.659124060537	201.862926217631	197.531185940823	431.809893872087	228.538365624823	434.644806039739	299.857605095985	534.448729264709	213.812257116575	1181.36669480831	317.491708440607	267.038879664326	122.119723361953	205.222171250367	332.610213987681	248.937698840636	275.677013493025	286.142176800691	358.2244378194
0610012H03Rik	274.47080030381	8.33767248026453	110.787669527974	138.421478099562	163.185672371163	5.6304667619952	148.401714177619	5.66741702440067	126.813252203986	48.1651124523843	0	131.689740225251	176.764029279585	228.601623463117	101.536364532476	96.2433650641688	510.972064919987	153.343118906224	223.511550579352	12.6281162344367	5.37917341062358	0	84.3950300763237	179.924128076875	29.4418468531764	0.92963350427959	77.3040125586496	0	0	0	16.6127144553796	79.4791312285446	243.809920932673	0.630379407112536	0	0	0	4.28244174090311	20.2425805554153	68.6841101632739	7.35907933471607	1.87395705027597	1.54581928306269	1.75403565171254	2.08546124514189	221.56973359806	24.6466204116281	180.835894442686	0
0610030E20Rik	23.141631613878	0	15.6431614372532	109.206443911249	118.472278583674	0	24.1113498422549	9.12581149544814	1.3029165157485	3.91597107166685	66.7910297757971	20.6882341960344	30.0248843315295	37.2176470590619	5.57743679210043	14.3320321781094	27.3049591203052	15.5310997723002	95.1176252459621	3.90838416440639	135.264331457963	17.9950421937379	58.0860727146235	0	2.88745023468506	0	62.125998843449	2.46778173844469	2.50723469757961	8.68357221032812	18.1990132779484	9.37679936279302	3.98152173870648	2.90541644649206	1.69119143623647	34.0193251716545	1.58376778551574	55.090630269741	1.58408827463165	17.9999999970018	0.977887752433835	0	24.3025797178167	47.7387640447108	180.724261948615	4.13317162360199	7.7234447794372	4.49679396088132	3.25065834117233
0610031J06Rik	57.471101328409	6.24473684212705	1.3656186326716	0	26.8131481224688	95.9601875258384	72.8814423339943	54.8333705769507	24.578318350479	88.2749921404814	13.6261721499477	35.0720012344352	14.4839142393296	0	16.7212220327782	38.4454599152219	103.88690811702	5.19187566929532	50.6298313698891	6.89178407656994	4.22730589119133	105.751194040184	12.9923498539242	14.5299764758584	1.11772267149099	7.71709377154888	12.9004806341588	583.72292295736	32.6188751744516	7.17414007786349	23.5159042197032	19.1259351670584	45.1173912995437	239.875382424476	101.084190425432	178.579027723178	16.898802271453	15.7377984489743	7.25683682567741	5.9399999990106	16.6892843082041	111.450459027063	194.382285433668	8.21629213479136	91.1959008930782	0	45.9368845780319	0	18.1697246084931
0610037L13Rik	65.738029206389	24.2980330018133	35.2256275066452	6.80294735518678	17.4388490321207	61.1917769981794	47.6589898161442	101.120558862137	0	92.4141922403745	23.8113852065785	39.3314540800173	34.5833848580897	25.6557377049177	12.1651630424397	1.7468792439492	2.87261462093096	0	25.4215759278035	14.5523534385899	104.375460850923	31.684091717655	52.614872999338	74.8670771987078	3.9310143722307	78.2713527599663	40.4994985392919	3.49004303680698	96.4860114950657	5.28092227312535	26.8028466560828	42.8437999631809	49.5659846644641	113.474300617829	74.8971129730595	181.900726287676	27.3974771848123	3.27282071705135	54.9340901667296	33.8378378378378	28.4949563219404	116.903379638283	94.0204719550941	1.67069692895832	33.1589573000366	237.009987341756	69.253651691025	51.8417687193289	64.7522221741935
0610040J01Rik	3.25491610203154	1.51594045095719	1.84646115879956	73.9838934670072	0	0	0	30.6040519317636	3.05574101696352	24.9745027530881	36.5749744249487	3.87322765368385	3.48699906014356	0	15.8238490180483	100.253505275176	57.2288712710385	2.93012329120173	43.3535335175467	85.2397845824475	63.4742462453583	0	8.83203803124318	41.2326126842838	196.629477197999	39.9742406840224	64.4326443173683	0	0	38.1491223535475	37.6554860988605	115.350243552932	0	411.637752844486	0	0	48.0687763894327	0.856488348180623	18.9774192707019	13.7368220326548	1.05129704781658	0	0	19.2943921688379	5.21365311285474	1.3677144049263	1.82567558604652	90.4129794752182	81.560028253524
1100001G20Rik	107.559696233517	293.64473684313	953.81633398948	268.49642004077	976.932363311725	768.483128941146	1063.41913772742	2036.94981468775	1836.0117654882	2041.18080844927	1785.47516196779	1632.13834990241	595.827149067909	1069.41176471273	1611.7239961077	860.540223705466	1837.32645862186	1690.15590291576	1544.21427551363	1702.53122585707	2214.88131754043	1556.25221615979	2012.65339884897	2118.77869026342	1346.89307656903	1883.03157650107	1945.38300559396	1820.40238554415	2256.11404212699	1956.61441405324	2006.33024430065	1760.56626804182	1640.3282606949	2280.45786834988	2010.9298965515	1718.28993316066	1547.24610038175	1615.34997247425	1791.4646957194	1625.99999972916	1981.48929614834	1938.65988297908	1829.37956468182	1903.01123594577	1740.93011861327	1563.80437501745	1939.6928981221	2052.16588557572	1722.99447268736
1110001A16Rik	45.2888065496873	45.8496519703914	59.1419746032623	40.8857136046726	127.508053405892	32.742034880765	25.6122941567501	161.076623554146	40.5443029338291	46.1477475563632	64.9574588435461	19.4273545910388	54.3026952830554	47.8736065573764	33.7461622797277	52.9013264375948	95.6293407307918	48.6598194620267	43.8340602069412	94.3283549889394	61.0195001897704	71.7271923384677	95.9529131277401	23.1565610870422	64.733979174709	46.6813865674046	28.7914616888421	0	83.2536442043138	113.073347404736	37.822940146603	94.6156950154633	17.7740851019479	50.7482288874181	20.6255126495041	88.9118205216486	37.3049973127255	101.956547387942	68.4104744140146	101.598108108108	42.9586031170771	151.744129297147	22.7073685297606	169.116296633806	52.8007631830583	77.6081639402047	4.32673070667406	155.207945672488	70.6878425401613
1110001J03Rik	77.4769629932442	41.0931279342788	51.2934575973957	53.1763718263767	97.417018731157	54.0970782157818	91.8229870457712	144.29693081796	115.438640297708	97.5012119967254	116.199559808103	48.8663520388094	50.1798133235028	30.7868852459012	46.2276195612708	59.3938942942727	68.9427509023431	158.093859982406	30.8599773495015	42.2018249719106	96.3465792470058	46.5942525259632	107.07588189339	123.617732118797	128.740720690555	143.350904492972	134.649787325362	0.58167383946783	64.7834648609727	57.2099912921913	64.9453592051237	91.2158321796754	62.9542565594378	89.518614931843	82.0987584512383	61.1562786656842	120.696994084443	50.7287211142959	68.9598153156819	84.5945945945945	91.3803771703607	74.3930597698166	95.4450245604743	56.803695584583	45.8373821500506	119.765685092908	112.494998373525	80.2735345672	67.8356613253456
1110004E09Rik	48.0100125049652	0	7.38584463519824	2.38657720861314	0.595568147340011	6.5688778889944	50.400582173531	44.2058527903252	71.8099138986426	8.91946526896005	4.06388604721652	0	27.5108407111918	0	15.8238490180483	4.01014021100703	6.13166477903984	33.2080639669529	7.70729484756385	80.5042409945338	16.1375202318707	15.8679472269873	50.048215510378	26.2389353445442	43.111275749294	63.2150782910121	24.2569955077151	0.572141314096264	5.98491268671612	1.86093279773403	6.64508578215185	24.6174300265404	15.8024948752659	0	0	14.6787116244494	38.1498225312958	16.2732786154318	24.0380644095557	13.7368220326548	37.6259213413554	0	18.5498313967523	26.310534775688	23.9828043191318	12.3094296443367	12.7797291023257	0.993549225002398	10.1230388008786
1110004F10Rik	180.434780215743	287.055459585193	44.1754293208903	88.4293998887391	150.444571017418	177.072917570418	150.621534456173	175.220392920422	53.4140629832347	65.6320888741396	136.058164282506	288.636551990112	59.4211106543002	108.949458208584	97.5967706219702	148.579887365039	12.5767471567615	165.022846546446	319.586798585985	139.151840710806	103.910808208808	169.950855989247	167.265824188224	21.7897921976557	42.125774814693	322.067214318571	347.366236127516	14.9993185584406	75.8861110451735	181.059522399796	217.530110370808	135.566849409615	224.430402714989	100.262134046451	63.6683738653319	201.644990187949	212.079008770199	522.14116801688	129.825097065886	117.389999999951	314.447741964307	162.984721819538	114.42501231218	96.8226878916312	74.1804940481589	131.226881374316	118.782789807281	259.90711676234	63.4559073222077
1110007C09Rik	0.814846183587254	0	0	14.3198090688411	0	8.71335580911999	0	6.86889037291795	0	0.849451425524263	2.73434892641091	0	0	0	2.2176687046125	0	11.8916069870676	5.34326827028678	0	3.90838416440639	0	19.7648990645149	8.9294500714256	1.51039256505804	0	4.33544593907241	0	3.10940499044031	0	0	20.2640126636753	0.759870288719045	17.6086956502989	2.80040139420922	27.1107024129511	0	1.58376778551574	0	0	5.9999999990006	4.65660834492302	0	0	3.37078651683748	0	2.28984577484875	7.73203593047106	6.29551154523385	26.6845087708177
1110008F13Rik	222.444859657484	114.315789474083	88.0824018073182	193.317422429354	131.757541018529	39.2101011410399	104.75186799936	117.389336473168	98.667464299401	186.318675674492	132.160198109861	103.441170980172	126.696765344032	132.352941177318	148.583803209037	84.0878505704435	115.257113874655	88.1639264597319	124.6082426803	113.343140767785	150.348342411991	100.62130432844	100.018770250038	7.55196282529021	75.4462803256418	125.7279322331	108.161924533645	123.389086922234	135.291377245633	70.2666682354223	48.2476491992268	82.0659911816569	81.1956521652674	151.92177563585	82.6230930680415	91.3489431605202	185.300830905342	135.8718827957	36.3912171199162	5.9999999990006	129.45371198886	239.416934050872	148.295594280207	132.471910111713	128.771131899003	214.37536144134	123.712574887537	167.280735344785	13.7465651243606
1110008J03Rik	0	0	0	0	11.0287889408592	0	0	2.00233253796935	0	30.9999999999998	0	4.00981295999765	0	0	0	0	0	0	0	13.0673482545161	0	10.0030781665111	0	0	0	0	0	0	0	0	6.0058927391514	0	0	0	0	35.0008982488471	0	0	0	0	0	0	0	0	7.00399950038138	0	5.00018522170133	17.0053734227911	23.0015840862417
1110008L16Rik	38.3411394004	3.05078956642991	13.0277215752519	3.03751608747971	131.062117304466	3.0003110154503	5.13045514142725	14.0163277657855	0	0	1.04044262366582	6.01471943999648	133.118911266566	4.07551044450017	108.291635894614	0	0	0	0	0	15.7821723174005	9.00277034986003	7.00183202929508	25.2014160929697	45.028006849633	3.01023570703182	9.70250751989676	0	0	63.0050781547704	10.009821231919	0	237.088072739205	0	122.613065326633	1.00002566425277	245.056229771786	8.9997985976676	185.411776245442	18.89	0	0	0	61.7290138308865	28.196100845821	15.4886484489624	2.00007408868053	3.00094825108078	122.798456954331
1110008P14Rik	13.0196644081262	36.3825708229725	7.38584463519824	62.0510074239415	7.14681776808013	45.9821452229608	13.0668176005451	62.3415872684074	1.52787050848176	59.7336589062255	9.14374360623717	29.6947453449095	17.1942754444949	21.2652672988946	9.23057859386149	18.9049467090332	37.811932804079	14.6506164560086	27.938943822419	59.9835521135742	52.7158994241111	63.4717889079494	34.3468145659457	52.4778706890885	63.0896718282351	105.076474988722	9.09637331539317	0	47.879301493729	52.1061183365527	24.3653145345568	57.675121776466	80.1412240102769	22.6936586560513	37.5037317948427	131.292920640909	38.9128189819217	55.6717426317405	34.1593546872634	68.6841101632739	27.3337232432311	53.4077759328651	6.18327713225076	25.4335169498318	86.5466416733886	50.6191101263223	82.1554013720936	53.6516581501295	58.371392769679
1110012L19Rik	0	0	48.8254745125629	0	0	90.4003842333188	19.5250137258002	8.10267712926806	0	91.1556789918605	2.89485455920225	24.701918867991	4.88392690309317	21.7898916417169	2.16881712493267	3.75201735770301	29.0232626694497	41.8816603648911	42.4230263609715	75.4721847923013	35.9828284425928	0	28.5112200320837	6.40876241107519	5.87801509042228	0	46.7118410440425	0	3.44936868387152	22.2842489107441	30.073287148038	0	0	144.126817691773	0	15.7809122755786	0	208.677345022184	94.7084724497036	26.9999999999888	59.7548668530303	0	2.33520433290163	7.23907946853317	0	24.2604318507139	73.6637456169186	30.577307854393	0
1110017D15Rik	0	0	0	0	0	0	0	0	0	0	0	0	0	0	0	0	0	0	0	0	0	0	0	0	0	0	0	0	0	0	0	0	0	0	0	0	0	0	0	0	0	0	0	0	0	0	0	0	0
1110025L11Rik	0	0	0	0	0	0	0	0	0	0	0	0	0	0	0	0	0	0	0	0	0	0	0	0	0	0	0	0	0	0	0	0	0	0	0	0	0	0	0	0	0	0	0	0	0	0	0	0	0
1110032A03Rik	129.030893171042	272.005263158844	128.518369520724	117.368735080488	89.1017502294219	204.432753993573	78.35537040629	312.877956486413	154.654925451856	84.9026699811501	27.5440081853792	96.5813880625396	128.998298300282	68.9294117651473	1.45257300152119	220.427644168153	154.124373942386	177.334168443701	115.355417851486	313.270018724387	119.61289689438	28.6231674634294	70.1765481113338	110.349280803141	138.131893485095	275.049361266632	72.0184726712342	943.926514955093	176.387684590613	202.558852258903	118.110245239707	29.8401062379969	96.5739130331951	138.192807800739	223.108171000296	297.120593785231	94.8835280302481	309.637850204237	180.211447837656	435.419999927474	177.910378426129	250.456632671786	95.7912834432408	41.5196629211457	125.065487815579	8.06025712746759	367.185795187037	12.9237858435729	69.6950851805083
1110032F04Rik	0	0	0	0	0	0	0	0	0	0	0	0	0	0	0	0	0	0	0	0	0	0	0	0	0	0	0	0	0	0	0	0	0	0	0	0	0	0	0	0	0	0	0	0	0	0	0	0	0
1110034G24Rik	0	0	0	65.7618244334722	23.4522452500934	37.2471686075875	42.3635465032393	0	0	0	3.80982163305256	0	23.7336954908459	0	23.1138097806354	0	0	0	0	0	4.01444080195858	0	0.923067947356807	0	51.0835317671379	50.1288439024504	0	0	1.37837159278665	1.76030742437512	0	0.691029031664208	28.329415451747	0	0	0	0	0	25.7138294397458	0	0	5.31378998355833	5.69821042152085	0	7.80210760000861	0	109.033613808186	4.6670659632093	0
1110037F02Rik	4.88237415304731	5.30579157835015	11.6942540057305	26.2523492947445	163.781240518503	42.228500714964	8.40009702892184	15.8687676683219	0	7.13557221516804	30.4791453541239	11.6196829610516	16.5065044267151	5.31631682472366	17.1425031028856	1.71863151900301	2.04388825967995	165.063612071031	33.7194149580918	1.57851452930458	79.611766477229	4.95873350843355	128.55522023254	1.87420966746745	12.617934365647	0	48.5139910154302	0.572141314096264	8.97736903007418	13.9569959830052	22.1502859405062	0	3.38624890184269	129.858157865183	0	0	97.6635456801173	222.686970526962	0	0	1.05129704781658	6.56821946121727	3.09163856612538	0.877017825856268	25.0255349417027	0	169.787829502327	0.993549225002398	0
1110038F14Rik	24.000713239687	0	6.01279457319317	2.02501072498647	0	0	2.00017744305156	24.0279904556322	12.0562179073555	0	0	7.0171726799959	4.00357627869372	0	6.01620199414524	14.0457253135169	0	6.00145281778698	0	10.0518063496278	6.00463119241615	0	5.00130859235363	17.1369629432194	0	1.00007830798399	2.0005170144117	0	0	0	15.0147318478785	105.074832978108	19.0215073982134	0	13.0653266331658	0	7.00160656490816	67.9984782934885	1.00222581754293	0	1.00062120788591	101.010035395739	4.01944102881888	0	1.00057135719734	0	0	0	73.0050277519845
1110051M20Rik	0.813729025507886	0	1.84646115879956	0	4.16897703138008	1.8768222539984	0.933344114324649	0	6.11148203392703	0	3.04791453541239	2.58215176912257	30.9496958000908	0	42.1969307147954	0	3.16802680250392	0	0	6.31405811721834	0	12.8927071219272	2.94401267708106	0	98.840485864235	0	0.758031109616097	0	0	0	1.10751429702531	0	0	0	0	6.52387183308864	12.9709396606406	2.56946504454187	0	0	0	0	3.09163856612538	11.4012317361315	0	2.7354288098526	3.65135117209305	0	5.59725684092812
1110057K04Rik	202.048917033608	237.252260277055	68.2205849471144	70.9290746399824	102.467499749849	232.763495940881	171.847318329454	261.925345199701	61.725968542663	12.050197578365	238.915860715859	598.529869323765	174.700716226246	91.1216703757635	132.010460433068	131.498226290651	190.653896862945	517.450006148587	222.490334012049	184.196860424552	197.340355742137	338.522819153741	68.6445622539401	67.9963267357189	212.254685920792	66.4780918910335	285.861111747326	638.584084902263	10.5334463286204	361.830468527415	149.060349236636	113.739560274053	251.462843450838	17.045459168323	215.693337485089	34.9190239866069	158.649851978647	196.427037771744	159.448276712437	0	161.826154570406	249.620448882011	392.746305247738	313.595263991426	146.055278303513	207.988329557142	137.281675692768	114.427064243526	191.130328955293
1110058L19Rik	134.265289208801	158.415777125026	96.6314673105103	188.539599480438	107.202266521202	64.7503677629448	97.0677878897635	62.0808860852849	190.98381356022	189.092663701953	284.472023305156	117.487905495077	105.235843430486	47.8468514225129	118.678867635362	57.8605944731015	85.8433069065578	125.995301521674	122.353305705076	101.024929875493	129.552012421458	159.67121897156	137.387258263783	110.578370380579	118.818881943176	95.5012498946423	94.7538887020121	267.664870973655	269.261221775358	109.804339730296	116.289001187657	115.765223087665	25.9499540844545	134.630129977024	381.287939914235	139.44776043227	206.009041668997	144.737965959043	37.9548385414038	82.6956686365818	26.2824261954145	368.298148875988	47.9203977749434	124.53653127159	136.597711556794	114.888010013809	251.066906593118	122.206554675295	120.700845734014
1110059E24Rik	13.1384548700784	120.597264086087	270.47762864896	199.951920109079	19.0919506367282	168.685253053925	25.1035890760289	251.18299100731	128.89045632911	0	367.646529018685	21.4691894857017	100.12050151341	65.3696749251506	22.7725798117931	24.0129110892993	175.10701810568	258.915155788389	188.54678382654	242.92609480022	15.8340279175326	34.8017342742026	56.0720660630979	0	0	123.443629695591	165.614709156151	0	5.74894780645254	61.2816845045462	43.1050449121878	0	206.233343035395	65.0137275457453	0	96.4389083507583	189.934212673712	34.9288259908376	352.230386301707	104.999999999957	9.79587981197218	0	305.911767610113	224.411463524528	257.679610904131	43.0071291899019	102.208447043475	14.3331130567467	0
1110059G10Rik	1.62969236717451	39.473684210664	147.493640421696	30.4295942712872	0	62.7361618256639	13.9020395486875	12.7565106925619	11.3847074191617	21.2362856381066	51.9526296018072	25.0436519215153	57.0060475547942	52.9411764709273	19.9590183415125	9.2743952835048	3.65895599602079	4.45272355857232	23.8611528536744	0	4.72853007963236	4.49202251466249	1.78589001428512	54.3741323420895	14.9029689532132	3.46835675125792	35.5276394453578	379.421442285871	0	25.1572022077438	27.9836365355516	114.527649915734	4.89130434730526	31.5045156848537	0	0	65.7263630989033	38.3442123227128	5.35164957645826	23.9999999960024	53.0853351321225	0	39.6307191610899	6.74157303367496	5.55846612513683	9.15938309939499	1.71823020677135	8.99358792176264	34.7707235498533
1110059M19Rik	0	0	0	0	0	0	0	0	0	0	0	0	0	0	0	0	0	0	0	0	0	0	0	0	0	0	0	0	0	0	0	0	0	0	0	0	0	0	0	0	0	0	0	0	0	0	0	0	0
1110065P20Rik	0	0	9.09083834972005	2.84133809478572	0	4.65981362027417	5.17877745012892	2.20797951772555	18.5788045159077	2.44297219698186	6.04059651353536	8.26977283841436	0	0	0	8.38200677710853	9.46158363024059	65.3737058186581	14.84805922634	3.53775866213913	22.4447345731025	0.95478008982723	15.0634279169509	2.17897921976557	12.5985456771384	0	0	0	0	6.16530886530586	0	8.99285309568997	12.3537816269242	0	0	2.16549185114885	4.65892440953008	7.0215896350812	8.31093449249646	8.03999999999668	2.58611227036066	13.038777745563	0	0	9.29208293866411	0	1.45485897593414	6.58367659739899	38.6559479262819
1190002N15Rik	8.00023774656233	355.091900354957	16.0341188618484	3.03751608747971	82.3048440141032	145.015032413431	2.00017744305156	2.00233253796935	19.0890116866463	5.99999999999997	10.0042559967867	14.0343453599918	6.00536441804057	17.3209193891257	5.0135016617877	25.081652345566	0	2.00048427259566	166.031404800206	83.4299927019104	25.0192966350673	2.00061563330223	30.0078515541218	10.0805664371879	11.0068461187992	6.00046984790396	294.726169148204	0	7.03063663424803	8.00064484505021	74.0726771162006	2.0014253900592	22.0249033031945	188.341311800782	414.070351758793	212.005440821588	1.0002295092726	457.799755110911	62.1380006876617	0	19.0118029498323	540.353684399186	32.1555282305511	21.999648538466	53.1303390671787	4.0126032251198	10.0003704434027	30.0094825108078	281.019353401475
1190003K10Rik	0	0	0	0	0	0	0	0	0	0	0	0	0	0	0	0	0	0	0	0	0	0	0	0	0	0	0	0	0	0	0	0	0	0	0	0	0	0	0	0	0	0	0	0	0	0	0	0	0
1190005I06Rik	0	13.4210526316258	2.7312372653432	25.0596658704718	0	9.58469139003198	0	0	6.32483745508981	0.849451425524263	4.55724821068485	0	7.49685002035694	5.29411764709273	1.10883435230625	6.80122320790352	0	0	0	0	0	5.39042701759498	3.57178002857024	0	0	0.867089187814481	0.789503098785729	0	1.24120529583149	0	0	0	0	0	0	13.8654645868647	0	1.6671396662049	0	0	0	3.48255477000432	0	0	0	0	0	0	0
1190007I07Rik	52.4182523362374	27.9795531536032	3.70796079017318	6.80294735518678	24.7330986445215	16.8499096081943	7.94316496935737	27.3868180251621	1.40778829631351	8.47836626058482	31.5643722298404	1.19186224484901	8.13726702543288	35.9180327868848	4.86606521697588	16.3042062768592	8.61784386279289	11.948954533554	2.72374027797895	29.1047068771797	25.0902550122411	22.1415888003377	26.8335852296624	15.6698533671714	25.5614209554301	2.63836020539212	9.55051811008394	1.16334767893566	0	14.997819255676	25.6379537052607	10.3654354749631	33.6070806266466	21.4529469445818	64.8148093036092	22.706228591772	26.9976221123853	1.63641035852567	14.0491013575338	8.45945945945945	17.6373953785804	6.19942164748472	17.0946312645626	8.37854509872599	1.95052690000215	0	0.865346141334811	0.93341319264186	0
1200014J11Rik	0	0	0	19.0926176689051	30.3739755143406	16.8914002859856	37.3337645729859	44.2058527903252	36.6688922035622	0	16.2555441888661	34.8590488831546	0	5.31631682472366	1.31865408483736	1.71863151900301	136.889416192064	0.976707763733909	0	0	0	0	2.94401267708106	33.735774014414	0	0	9.09637331539317	0	13.4660535451113	26.0530591682764	12.1826572672784	113.240178122086	1.12874963394756	0	0	0	0	0	0	0	1.05129704781658	0	0	0	7.29911435799663	23.2511448837471	4.56418896511631	0	0
1300002K09Rik	73.9272819673914	78.8289034497737	44.9305548641226	52.504698589489	78.281477286371	9.384111269992	53.2192813987915	73.6764213172087	161.954273899066	48.1651124523843	96.5172936213924	100.70391899578	160.938418160472	37.2142177730656	56.7021256480063	249.774447428438	16.3511060774396	45.9052648954937	64.5485943483472	98.4519511927269	48.4125606956122	15.8679472269873	109.909806611026	99.3331123757746	222.916840459764	29.7482721369469	40.9336799192692	53.7812835250488	55.3604423521241	69.784979915026	79.7410293858221	307.957016080584	93.6862196176477	188.470835138506	260.963467072447	114.167757079051	35.8608331794181	113.056461959842	289.721934199382	13.7368220326548	43.1031789604798	89.0129598881086	503.906169892776	208.730242553792	23.9828043191318	79.3274354857253	194.434449913955	55.9765633366351	39.1807978864968
1300017J02Rik	120.519720211713	69.2125788536501	79.7211569887234	131.523648866944	98.6196979747516	172.933282820942	109.439161800035	294.934963347899	136.555464742411	232.307235540024	52.3850474544726	89.3777497412272	101.715837817911	148.803278688523	43.7945869527829	330.160177106398	75.645518351182	94.6541029127221	100.778390285221	135.336886978886	170.613734083239	133.259562224255	93.2206320035639	57.4561290129618	251.584919822765	271.751101155389	132.551176946508	306.542113399546	64.7834648609727	233.214329118337	196.897835050454	170.684170821059	161.58259183589	677.700043928737	324.074046518046	126.23283160481	73.3067632782816	224.188219118017	50.2588484504122	67.6756756756756	189.638847246017	606.657689789576	237.900285098496	192.965495294686	142.388463700157	177.757490506317	64.035614458776	438.816210124791	94.9159656703387
1500009L16Rik	0	0	0	0	0	0	0	0	0	0	0	0	0	0	0	0	0	0	0	0	0	0	0	0	0	0	0	0	0	0	1	0	0	0	0	0	0	0	0	0	0	0	0	0	0	0	0	0	0
1500012F01Rik	29.2942449182839	22.7391067643578	4.92389642346549	21.4791948775182	30.3739755143406	15.0145780319872	8.40009702892184	18.1357344780821	91.6722305089055	10.7033583227521	34.5430314013404	20.6572141529805	0.687771017779795	15.948950474171	9.23057859386149	28.0709814770492	32.7022121548792	23.4409863296138	33.7194149580918	7.89257264652292	26.8958670531179	16.8596939286741	16.6827385034593	7.49683866986978	56.7807046454116	26.0297381198285	43.9658043577336	0	13.4660535451113	5.58279839320208	17.7202287524049	106.206626685931	19.1887437771086	6.9341734782379	7.81327745725891	50.3642905514443	39.6758154325476	68.5190678544498	4.59253546350986	54.9472881306192	26.2824261954145	4.68489262568992	17.0040121136896	29.8186060791131	2.08546124514189	10.9417152394104	11.8668913093024	24.0836332140581	26.3870679643754
1500015O10Rik	0	0	0	0	0	0	0	0	0	0	0	0	0	0	0	0	0	0	0	0	0	0	0	0	0	0	0	0	0	0	0	0	0	0	0	0	0	2	0	0	2	0	0	0	0	0	0	0	0
1600002H07Rik	51.3538406021797	14.165932147577	27.2802651244796	22.3972824308364	13.9523975253209	9.99064040186781	18.1489651394105	22.7887794260664	23.5370229710906	118.210684516645	181.381937164415	15.6588685693612	14.2203671661729	6.53696749251506	58.1351430338203	81.208663690124	45.140847871884	51.8209674442403	21.1455218061465	10.5071432265532	9.96554132059708	36.1957132053503	18.9314501013036	13.0482402689491	10.0807958800742	21.4494908440985	14.4806707236532	12.7569204339537	243.042517465588	79.6940451670485	29.9128962832484	110.36384429866	71.6256487944007	298.47567326875	267.876614465659	74.8453600536749	119.479692169813	148.017617218096	32.4775570692691	56.9999999999764	29.2113135993011	18.5895717001027	366.697136395543	53.3701133817608	9.5849006783279	119.835505873503	2.87288607905983	32.3832800995431	25.4345184691479
1600002K03Rik	15.4820774881578	6.31578947370624	4.7796652143506	8.94988066802566	35.4098801323873	21.7833895228	10.4265296615156	4.90635026636996	12.6496749101796	0	14.5831942741915	10.8885443137023	0	15.8823529412782	4.43533740922499	1.23658603780064	5.48843399403119	12.4676259640025	0.883746401987941	0	0	16.171281052785	17.8589001428512	0	32.6002445851539	7.80380269033033	2.36850929635719	1.23389086922234	16.1356688458094	1.73497946260302	0.964952983984537	31.9145521261999	0	0	45.1845040215852	17.1279268425975	0	5.00141899861471	6.42197949174992	0	0.931321668984605	0	112.500106005674	0	0	21.7535348610631	36.0828343421983	10.7923055061152	52.5603960637318
1600012H06Rik	28.5456142148166	15.1594045095719	199.417805150352	0	0.619390873233612	16.8914002859856	79.3342497175951	117.882274107534	12.2229640678541	385.320899619074	10.1597151180413	33.2839363039899	2.06331305333938	0	2.63730816967471	41.7455595965832	17.3730502072796	32.231356203219	48.1705927972741	4.73554358791375	34.0501676892473	0	46.1228652742699	0	3.15448359141176	92.0337169236794	80.6317691298643	33.1841962175833	0	91.9114708800835	180.945685847995	66.1153834998513	174.956193261872	0	0	142.293799519455	0	0	8.45127738188591	0	38.8979907692135	0	30.9163856612538	0	1.17828560350517	2.7354288098526	57.8739160776748	33.7806736500815	3.19843248053035
1600014C10Rik	375.514558126667	105.310286948414	120.126167451544	139.16758015277	80.9498706997275	89.468421509264	232.44063959286	56.7187399048764	67.3481663701654	337.175741022993	60.7919457432472	36.5158800657258	62.677061923029	13.0739349850301	33.6166654364564	156.834325551986	54.1767569829727	88.2018662575831	78.2563426272054	158.019886908881	81.1493930773546	109.799710330131	175.819190197849	5.12700992886015	62.698827631171	89.1021688028324	159.669565750545	0	197.763804541967	233.984613562813	180.389600742981	149.541118388292	206.233343035395	94.5283932556692	391.985933106375	65.7538011482443	103.058474141342	342.12337252564	50.0145865745626	89.9999999999628	46.853693140663	434.936371941282	26.8548498283687	24.4318932062995	253.77537437528	124.610399960485	36.8318728084593	338.261468139222	35.639619180966
1600014C23Rik	0	0	0	0	0	0	0	0	0	0	0	0	0	0	0	0	0	0	0	0	0	0	0	0	0	0	0	0	0	0	0	0	0	0	0	0	0	0	0	0	0	0	0	0	0	0	0	0	0
1600014K23Rik	0	0	0	0	0	0	0	0	0	0	0	0	0	0	0	0	0	0	0	0	0	0	0	0	0	0	0	0	0	0	0	0	0	0	0	0	0	0	0	0	0	0	0	0	0	0	0	0	0
1600015I10Rik	0	0	0	0	0	0	0	0	0	0	0	0	0	0	0	0	0	0	0	0	0	0	0	0	0	0	0	0	0	0	0	0	0	0	0	0	0	0	0	0	0	0	0	0	0	0	0	0	0
1600016N20Rik	0	0	0	0	0	0	0	0	94	0	0	0	0	0	0	0	0	0	0	0	0	0	0	0	0	0	0	0	0	0	0	0	0	0	0	0	0	0	0	0	0	0	0	0	0	0	0	0	0
1600029D21Rik	6.47058823529684	0	0	0	0	0	0	20.535394532893	0	3.37434304450405	0.745408390394428	0	0	0	0	6.29583333339296	2.50863182371851	0.823542941898331	0	0	10.0210978083194	0	0.790699340929532	0	0	0	14.7779597869969	0	1.58327306376077	0	3.83053344651888	9.27935224258803	0	5.3326207454332	0	0	15.8141485168043	0	1.24259942774451	0	0.876068097672479	0	0	0	0	0	0	21.5644923738012	0
1600029I14Rik	0	0	0	0	0	0	0	0	0	0	0	0	0	0	0	0	0	0	0	0	0	0	0	0	0	0	0	0	0	0	0	0	0	0	0	0	0	0	0	0	0	0	0	0	0	0	0	0	0
1700001C02Rik	0	0	0	0	0	0	0	0	0	0	0	0	0	0	0	0	0	0	0	0	0	0	0	0	0	0	0	0	0	0	0	0	0	0	0	0	0	0	0	0	0	0	0	0	0	0	0	0	0
1700001C19Rik	2.34778675737104	41.9766927707084	3.70796079017318	0	0	0	1.76514777096831	0	5.63115318525405	8.47836626058482	0	2.38372448969802	52.8922356653137	5.13114754098354	0	0	0	5.51490209240952	0	0	40.1444080195858	0	0	1.7410948185746	0	0	0	1.74502151840349	0	0	1.03087871754165	0	0	0	0	13.3289325297004	0	0.818205179262837	10.5192938617142	0	0	0.885631663926388	11.3964208430417	0.835348464479162	0	0	0	0	1.54171957557604
1700001F09Rik	0	0	0	0	0	0	0	0	0	0	0	0	0	0	0	0	0	0	0	0	0	0	0	0	0	0	0	0	0	0	0	0	0	0	0	0	0	0	0	0	0	0	0	0	0	0	0	0	0
1700001J03Rik	0	0	0	0	0	0	0	0	0	0	0	0	0	0	0	0	0	0	0	0	0	0	0	0	0	0	0	0	0	0	0	0	0	0	0	0	9	0	0	0	0	0	0	0	0	0	0	0	0
1700001K19Rik	0	0	0	0	0	0	0	0	0	0	0	0	0	0	0	0	0	0	0	0	0	0	0	0	0	0	0	0	0	0	0	0	0	0	0	0	0	0	0	0	0	0	0	0	0	0	0	0	0
1700001L19Rik	0	0	0	0	0	0	0	0	0	0	0	0	0	0	0	0	0	0	0	0	0	0	0	0	0	0	0	0	0	0	0	0	0	0	0	0	0	0	0	0	0	0	0	0	0	0	0	0	0
1700001O22Rik	0	0	0	0	0	0	0	0	0	0	0	0	0	0	0	0	0	0	0	0	0	0	0	0	0	0	0	0	0	0	0	0	0	0	0	0	0	0	0	0	0	0	0	0	0	0	0	0	0
1700001P01Rik	0	0	0	0	0	0	0	0	0	0	0	0	0	0	0	0	0	0	0	0	0	0	0	0	0	0	0	0	0	0	0	0	0	0	0	0	0	0	0	0	0	0	0	0	0	0	0	0	0
1700003E16Rik	1	0	0	0	10	0	0	0	0	0	0	0	0	0	0	0	0	0	0	0	0	0	0	0	0	0	0	0	0	4	0	0	0	0	0	0	0	0	0	0	3	0	0	0	0	0	0	0	0
1700003F12Rik	0	0	0	0	0	0	0	0	0	0	0	0	0	0	0	0	0	0	0	0	0	0	0	0	0	0	0	0	0	0	0	0	0	0	0	0	0	0	0	0	0	0	0	0	0	0	0	0	0
1700003M02Rik	0	0	0	0	0	0	0	0	0	0	0	0	0	0	0	0	0	0	0	0	0	0	0	0	0	0	0	0	0	0	0	0	0	0	0	0	0	0	0	0	0	0	0	0	0	0	0	0	0
1700006A11Rik	0	0	0	0	0	0	0	0	0	0	0	0	0	0	0	0	0	0	0	0	0	0	0	0	0	0	0	0	0	0	0	0	0	0	0	0	0	0	0	0	0	0	0	0	0	0	0	0	0
1700006E09Rik	0	0	0	0	0	0	0	0	0	0	0	0	0	0	0	0	0	0	0	0	0	0	0	0	0	0	0	0	0	0	0	0	0	0	0	0	0	0	0	0	0	0	0	0	0	0	0	0	0
1700007B14Rik	0	0	0	0	0	0	0	0	0	0	0	0	0	0	0	0	0	0	0	0	0	0	0	0	0	0	0	0	0	0	0	0	0	0	0	0	0	0	0	0	0	0	0	0	0	0	0	0	0
1700007G11Rik	0	0	0	0	0	0	0	0	0	0	0	0	0	0	0	0	0	0	0	0	0	0	0	0	0	0	0	0	0	0	0	0	0	0	0	0	0	0	0	0	0	0	0	0	0	0	0	0	0
1700007K09Rik	0	0	0	0	0	0	0	0	0	0	0	0	0	0	0	0	0	0	0	0	0	0	0	0	0	0	0	0	0	0	0	0	0	0	0	0	0	0	0	0	0	0	0	0	0	0	0	0	0
1700007K13Rik	0	0	0	0	0	0	0	0	4	0	0	1	0	0	0	0	0	0	0	0	0	0	0	0	0	0	0	0	0	0	0	0	0	0	0	0	0	0	0	0	0	0	0	0	0	0	0	0	0
1700008A04Rik	0	0	0	0	0	0	0	0	0	0	0	0	0	0	0	0	0	0	0	0	0	0	0	0	0	0	0	0	0	0	0	0	0	0	0	0	0	0	0	0	0	0	0	0	0	0	0	0	0
1700008F21Rik	0	0	0	0	0	0	2	0	0	0	0	0	0	0	0	0	0	0	0	0	2	0	0	0	0	0	0	0	0	0	0	0	0	0	0	0	0	0	0	0	0	0	0	0	0	0	0	0	0
1700008I05Rik	0	0	0	0	0	0	0	0	0	0	0	0	0	0	0	0	0	0	0	0	0	0	0	0	0	0	0	0	0	0	0	0	0	0	0	0	0	0	0	0	0	0	0	0	0	0	0	0	0
1700008O03Rik	0	0	0	0	0	0	0	0	0	0	0	0	0	0	0	0	0	0	0	0	0	0	0	0	0	0	0	0	0	0	0	0	0	0	0	0	0	0	0	0	0	0	0	1	0	0	0	0	0
1700008P02Rik	0	0	0	0	0	0	0	0	0	0	0	0	0	0	0	0	0	0	0	0	0	0	0	0	0	0	0	0	0	0	0	0	0	0	0	0	0	0	0	0	0	0	0	0	0	0	0	0	0
1700009N14Rik	0	0	0	0	0	0	0	0	0	0	0	0	0	0	0	0	0	0	0	0	0	0	0	0	0	0	0	0	0	0	0	0	0	0	0	0	0	0	0	0	0	0	0	0	0	0	0	0	0
1700009P17Rik	0	5.09565904589101	23.2502259583633	0	0	0	0	1.01283464115851	4.64470112897693	30.9929308572326	0	5.36998236260673	0	10.8949458208584	11.9284941871297	0	11.6093050677799	0.948407164060034	14.1410087869905	0	0	0	0	0	0	0	0	0	0	0	3.0073287148038	0	9.09852983979685	0	0	0	0	0	0	0	0	0	0	18.0976986713329	0	0	0	0	0
1700010B08Rik	1.00002971832029	0	0	0	0	0.800082937453413	1.95017300697527	0	0	0.859999999999995	0	0	0	0	0	0	0	0	0	0.985077022263521	0	0	0	1.00805664371879	0.950591255714475	1.99015583288815	0	0	0	0	0	0.760541648222495	0	3.2559003369816	0	0	2.00045901854519	0	0	0	0	1.00009936035385	0	0	1.85105701081508	0	0	0	0
1700010D01Rik	0	0	0	0	0	0	0	0	0	0	0	0	0	0	0	0	0	0	0	0	0	0	0	0	0	0	0	0	0	0	0	0	0	0	0	0	0	0	0	0	0	0	0	0	0	0	0	0	0
1700010I14Rik	0	0	0	0	0	0	0	0	0	0	0	0	0	0	0	0	0	0	0	0	0	0	0	0	0	0	0	0	0	0	0	0	0	0	0	0	0	0	0	0	0	0	5	0	0	0	0	0	0
1700011A15Rik	0	0	0	0	0	0	0	0	0	0	0	0	0	0	0	0	0	0	0	0	0	0	0	0	0	0	0	0	0	0	0	0	0	0	0	0	0	0	0	0	0	0	0	0	0	0	0	0	0
1700011E24Rik	0	0	0	0	0	0	0	0	0	0	0	0	0	0	0	0	0	0	0	0	0	0	0	0	0	0	0	0	0	0	0	0	0	0	0	0	0	0	0	0	0	0	0	0	0	0	0	0	0
1700011H14Rik	0	0	0	0	0	0	0	0	0	0	0	0	0	0	0	0	0	0	0	0	0	0	0	0	0	0	0	0	0	0	0	0	0	0	0	0	0	0	0	0	0	0	0	0	0	0	0	0	0
1700011I03Rik	0	0	0	0	0	0	0	0	0	0	0	0	0	0	0	0	0	0	0	0	0	0	0	0	0	0	0	0	0	0	0	0	0	0	0	0	0	0	0	0	0	0	0	0	0	0	0	0	0
1700011L22Rik	0	0	0	0	0	0	0	0	0	0	0	0	0	0	0	0	0	0	0	0	0	0	0	0	0	0	0	0	0	0	0	0	0	0	0	0	0	0	0	0	0	0	0	0	0	0	0	0	0
1700012A03Rik	0	0	0	0	0	0	0	0	0	0	0	0	0	0	0	0	0	0	0	0	0	0	0	0	0	0	0	0	0	0	0	0	0	0	0	0	0	0	0	0	0	0	0	0	0	0	0	0	0
1700012B07Rik	0	0	0	0	0	0	0	0	0	0	0	0	0	0	0	0	0	0	0	0	0	0	0	0	0	0	0	0	0	0	0	0	0	0	0	0	0	0	0	0	0	0	0	0	0	0	0	0	0
1700012B09Rik	0	0	0	0	0	0	0	0	0	0	0	0	0	0	0	0	0	0	0	0	0	0	0	0	0	0	0	0	0	0	0	0	0	0	0	0	0	0	0	0	0	0	0	0	0	0	0	0	0
1700012L04Rik	5	0	0	0	0	0	0	0	0	0	0	0	0	0	0	0	0	0	0	0	0	0	0	0	0	0	2	0	0	0	0	0	0	0	0	67	0	0	0	0	0	0	0	0	0	0	0	0	0
1700012P22Rik	0	0	0	0	0	0	0	0	0	0	0	0	0	0	0	0	0	0	0	0	0	0	0	0	0	0	0	0	0	0	0	0	0	0	0	0	0	0	0	0	0	0	0	0	0	0	0	0	0
1700013D24Rik	0	0	0	0	0	0	0	0	0	0	0	0	0	0	0	0	0	0	0	0	0	0	0	0	0	0	0	0	0	0	0	0	0	0	0	0	0	0	0	0	0	0	0	0	0	0	0	0	0
1700013F07Rik	0	0	0	0	0	0	0	0	0	0	0	0	0	0	0	0	0	0	0	0	0	0	0	0	0	0	0	0	0	0	0	0	0	0	0	0	0	0	0	0	0	0	0	0	0	0	0	0	0
1700013G24Rik	0	0	0	0	0	0	0	0	0	0	0	0	0	0	0	0	0	0	0	0	0	0	0	0	0	0	0	0	0	0	0	0	0	0	0	0	0	0	0	0	0	0	0	0	0	0	0	0	0
1700013H16Rik	0	0	0	0	0	0	0	0	0	0	0	0	0	0	0	0	0	0	0	0	0	0	0	0	0	0	0	0	0	0	0	0	0	0	0	0	0	0	0	0	0	0	0	0	0	0	0	0	0
1700015E13Rik	0	0	0	0	0	0	0	0	0	0	0	0	0	0	0	0	24	0	0	0	1	0	0	0	0	0	0	0	0	0	0	0	0	0	0	0	0	0	0	0	19	0	0	0	0	0	0	0	0
1700015F17Rik	0	0	0	0	0	0	0	0	0	0	0	0	0	0	0	0	0	0	0	0	0	0	0	0	0	0	0	0	0	0	0	0	0	0	0	0	0	0	0	0	0	0	0	0	0	0	0	0	0
1700015G11Rik	0	0	0	0	0	0	0	0	0	0	0	0	0	0	0	0	0	0	0	0	0	0	0	0	0	0	0	0	0	0	0	0	0	0	0	0	0	0	0	0	0	0	0	0	0	0	0	0	0
1700016C15Rik	0	0	0	0	0	0	0	5	0	0	12	0	0	0	0	0	0	0	0	0	0	0	0	0	0	0	0	0	0	0	0	0	0	0	0	0	33	0	0	0	0	0	0	0	24	0	0	0	0
1700016D06Rik	4.8646317160159	7.79210526318508	0	3.99164677793944	2.17705188962085	1.89951156638816	2.67614261312235	9.60663382155239	4.4653352432934	5.90368740739363	4.60282069279169	4.07231557332467	4.77549346296737	0	2.10678526938187	4.89069777950153	2.89972262684648	1.26457349063454	4.07407091316441	0	0	0	4.30399493442714	0	1.83492805236438	0	5.81863783805082	0	1.26602940174812	2.48969552883533	6.38798875397763	1.79329388137695	0.988043478155663	6.17488507423132	22.5406125776251	5.82349512648316	5.22643369220195	0	3.23239634418079	5.9999999990006	1.89058298803875	4.94522777340613	11.9787044690133	1.71910112358712	4.70616798594918	8.12895250071305	5.36946939616046	1.4209868916385	15.2667735028193
1700016H13Rik	0	0	0	0	0	0	0	0	0	0	0	0	0	0	0	0	0	0	0	0	0	0	0	0	0	0	0	0	0	0	0	0	0	0	0	0	0	0	0	0	0	0	0	0	0	0	0	0	0
1700016K19Rik	0	0	0	0	0	0	0	0	0	0	0	0	0	0	0	0	0	0	0	0	0	0	0	0	0	0	0	0	0	0	0	0	0	0	0	0	0	0	0	0	0	0	0	0	0	0	0	0	0
1700017B05Rik	92.3462791232608	0	1.23598693005773	0	0	0	0	64.2536884436495	0	0	0.952455408263139	0	29.1585401744678	0	2.43303260848794	22.1271370900232	0	0	0.907913425992983	4.36570603157696	3.01083060146893	25.1608963640201	0	22.6342326414698	1.96550718611535	10.5534408215685	4.4181271133773	0.58167383946783	0	57.2099912921913	0	0	115.426629401729	133.017096835344	23.0452655301721	0	2.96188942538511	45.8194900387189	104.024128188062	8.45945945945945	0	0	135.21853330269	0	159.943205800177	0	1.73069228266962	4.6670659632093	0
1700017D01Rik	0	0	0	0	0	0	0	0	0	0	0	0	0	0	0	0	0	0	0	0	0	0	0	0	0	0	0	0	0	0	0	0	0	0	0	0	0	0	0	0	0	0	0	0	0	0	0	0	0
1700017N19Rik	0	0	0	0	0	0	0	0	0	0	0	0	0	0	0	0	0	0	0	0	0	0	0	0	0	0	0	0	0	0	0	0	0	0	0	0	0	0	0	0	0	0	0	0	0	0	0	0	0
1700018B08Rik	0	0	0	0	0	0	0	0	0	0	0	0	0	0	0	0	0	0	0	0	0	0	0	0	0	0	0	0	0	0	0	0	0	0	0	0	0	0	0	0	0	0	0	0	0	0	0	0	0
1700018C11Rik	0	0	0	0	0	0	0	0	0	0	0	0	0	0	0	0	0	0	0	0	0	0	0	0	0	0	0	0	0	0	0	0	0	0	0	0	0	0	0	0	0	0	0	0	0	0	0	0	0
1700018F24Rik	0	0	0	0	0	0	0	0	0	0	0	0	0	0	0	0	0	0	0	0	0	0	0	0	0	0	0	0	0	0	0	0	0	0	0	0	0	0	0	0	0	0	0	0	0	0	0	0	0
1700019A02Rik	0	0	0	0	0	0	0	0	0	0	0	0	0	0	0	0	0	0	0	0	0	0	0	0	0	0	0	0	0	0	0	0	0	0	0	0	0	0	0	0	0	0	0	0	0	0	0	0	0
1700019B03Rik	0	0	0	0	0	0	0	0	0	0	0	0	0	0	0	0	0	0	0	0	0	0	0	0	0	0	0	0	0	0	0	0	0	0	0	0	0	0	0	0	0	0	0	0	0	0	0	0	0
1700019D03Rik	0	0	0	0	0	22	0	0	0	0	0	0	0	0	1	0	0	0	0	0	0	0	0	0	0	0	0	0	0	0	0	0	0	0	0	0	0	0	0	0	0	0	0	0	9	0	0	0	0
1700019G17Rik	104.2182541597	0	6.06869582658344	13.0389824307747	9.01408093074101	2.22596174297725	0	17.2010283981114	7.27826549194086	9.19054902647394	0	0	5.68252480609396	0	0	4.27985414767553	80.7874985226485	2.61038699040717	10.1050764313019	6.54855904736543	0	8.20058844456952	0	0	2.13257529693515	3.33312839281205	43.4890978860106	2.26271123552986	0	4.51518854352217	5.81415596693488	0	3.08475857141245	0	1.9012344062392	0	92.0925469587867	2.07824115532761	0	0	6.73070520018248	3.40082558947733	0	0	0	8.09363892943655	5.23534415507561	0.0840071873377674	54.430409615712
1700019L03Rik	0	0	0	0	0	0	0	0	0	0	0	0	0	0	0	0	0	0	0	0	0	0	0	0	0	0	0	0	0	0	0	0	0	0	0	0	0	0	0	0	0	0	0	0	0	0	0	0	0
1700019M22Rik	0	0	0	0	0	0	0	0	0	0	0	0	0	0	0	0	0	0	0	0	0	0	0	0	0	0	0	0	0	0	0	0	0	0	0	0	0	0	0	0	0	0	0	0	0	0	0	0	0
1700019N19Rik	0	0	0	0	0	0	0	0	0	0	0	0	0	0	0	0	0	0	0	0	0	0	0	0	0	0	0	0	0	0	0	0	0	0	0	0	0	0	0	0	0	0	0	0	0	0	0	0	0
1700019O17Rik	0	0	0	0	0	0	0	0	0	0	0	0	0	0	0	0	0	0	0	0	0	0	0	0	0	0	0	0	0	0	0	0	0	0	0	0	0	0	0	0	0	0	0	0	0	0	0	0	0
1700020A23Rik	0	0	0	0	0	0	0	0	0	0	0	0	0	0	0	0	0	0	0	0	0	0	0	0	0	0	0	0	0	0	0	0	0	0	0	0	0	0	0	0	0	0	0	0	0	0	0	0	0
1700020L24Rik	0	0	0	0	0	0	0	0	0	0	0	0	0	0	0	0	0	0	0	0	0	0	0	0	0	0	0	0	0	0	0	0	0	0	0	0	0	0	0	0	0	0	0	0	0	0	0	0	0
1700020N15Rik	0	0	0	0	0	0	0	0	0	0	0	0	0	0	0	0	0	0	0	0	0	0	0	0	0	0	0	0	0	0	0	0	0	0	0	0	0	0	0	0	0	0	0	0	0	0	0	0	0
1700021F05Rik	83.1143107258999	69.4736842107687	57.3286701995538	94.868735081072	82.6230536422369	82.7768801866399	107.740806502328	108.920975913413	46.8037971676646	180.933153636668	61.0671260231769	106.707734274283	112.452750305354	174.70588235406	52.1152145583937	200.326938123704	94.2181168975354	87.2733817480174	125.933862283282	91.1956305028158	51.0681248600295	118.58939438709	70.5426555642622	195.293758662005	58.680440253277	32.0822999491358	70.2657757919299	0	86.8843707082044	161.353090022081	189.130784860969	117.779894751452	58.6956521676632	90.5439780782695	96.8239371891111	106.030023311318	131.452726197807	262.574497427272	198.011034328956	190.739999968229	96.8574535743989	119.277500872648	94.6151459713633	80.8988764040995	0	69.8402961328868	87.6297405453386	73.7474209584536	187.600182873627
1700021F07Rik	0	0	0	0	0	0	0	0	0	0	0	0	0	0	0	0	0	0	0	0	0	0	0	0	0	0	0	0	0	0	0	0	0	0	0	0	0	0	0	0	0	0	0	0	0	0	0	0	0
1700021K19Rik	0	6.06376180382875	0.615487052933187	69.2107390497809	9.52909035744018	0	0	0	0	0	2.03194302360826	0	0	0	0	0	0	2.93012329120173	37.5730623818738	1.57851452930458	17.2133549139955	0	0	0	11.5664398351764	0	0.758031109616097	0	1.49622817167903	18.6093279773403	6.64508578215185	2.81342057446176	0	0.630379407112536	0	0	36.623829630044	0	1.26516128471346	0	0	5.62187115082791	1.54581928306269	2.6310534775688	0	0	3.65135117209305	0	0
1700022I11Rik	0	0	0	0	0	0	0	0	0	0	0	0	0	0	0	0	0	0	0	0	0	0	0	0	0	0	0	0	0	0	0	0	0	0	0	0	0	0	0	0	0	0	0	0	0	0	0	0	0
1700022P22Rik	0	0	0	0	0	0	0	0	0	0	0	0	0	0	0	0	0	0	0	0	0	0	0	0	0	0	0	0	0	0	0	0	0	0	0	0	0	0	0	0	0	0	0	0	0	0	0	0	0
1700023E05Rik	0	0	0	0	0	0	0	0	0	0	0	0	0	0	0	0	0	0	0	0	0	0	0	0	0	0	0	0	0	0	0	0	0	0	0	0	0	0	0	0	0	0	0	0	0	0	0	0	0
1700023F06Rik	0	0	0	0	0	0	0	0	0	0	0	0	0	0	0	0	0	0	0	0	0	0	0	0	0	0	0	0	0	0	0	0	0	0	0	0	0	0	0	0	0	0	0	0	0	0	0	0	0
1700024G13Rik	0	0	0	0	0	0	0	0	0	0	0	0	0	0	0	0	0	0	0	0	0	0	0	0	0	0	0	0	0	0	0	0	0	0	0	0	0	0	0	0	0	0	0	0	0	0	0	0	0
1700024P04Rik	0	0	0	0	0	0	0	0	0	0	0	0	0	0	0	0	0	0	0	0	0	0	0	0	0	0	0	0	0	0	0	0	0	0	0	0	0	0	0	0	0	0	0	0	0	0	0	0	0
1700024P16Rik	0	62.0141705884936	0	2.89932458651604	25.2013748404812	0	0.929762558371439	67.85992095762	15.095278669175	0	4.82475759867041	0	0	2.17898916417169	0	0	0	6.63885014842024	18.854678382654	20.047299085455	0.989626744845788	88.7945483539324	0	2.56350496443008	1.95933836347409	38.054051259543	1.69861240160155	0	18.3966329806481	0	23.0561868134958	0.822015822275134	183.992492315892	4.69978753342737	126.749942441582	9.64389083507583	34.9206399983059	0	11.7055415387274	14.9999999999938	2.93876394359166	0	12.843623830959	6.33419453496653	12.688768718764	2.20549380461035	1.84159364042297	2.86662261134934	0
1700025F22Rik	0	0	0	0	0	0	0	0	0	0	0	0	0	0	0	0	0	0	0	0	0	0	0	0	0	0	0	0	0	0	0	0	0	0	0	0	0	0	0	0	0	0	0	0	0	0	0	0	0
1700025G04Rik	0	0	0	0.992255255243371	0	0	0	0	0	0	0.660280895787924	0	0	0	0	0	0	0	0	0	0	0	0	0	1.01062859818065	0	0	0	0	0	0	0	0	1.65299555569835	3.26633165829145	0	0	0	0	0	0	0	0	0	1.00057135719734	0	0	0.0700221258585516	1.58010881983747
1700026D08Rik	0	0	0	0	0	0	0	0	0	0	0	0	0	0	0	0	0	0	0	0	0	0	0	0	0	0	0	0	0	0	0	0	0	0	0	0	0	0	0	0	0	0	0	0	0	0	0	0	0
1700026L06Rik	0	0	0	0	0	0	0	0	0	0	0	0	0	0	0	0	0	0	0	0	0	0	0	0	0	0	0	0	0	0	0	0	0	0	0	0	0	0	0	0	0	0	0	0	0	0	0	0	0
1700028K03Rik	0	0	0	0	0	0	0	0	0	0	0	0	0	0	0	0	0	0	0	0	0	0	0	0	0	0	0	0	0	0	0	0	24	0	0	0	0	0	0	2	0	0	9	0	0	0	0	0	0
1700028P14Rik	0	0	0	0	0	0	0	0	0	0	0	0	0	0	0	0	0	0	0	0	0	0	0	0	0	0	0	0	0	0	0	0	0	0	0	0	0	0	0	0	0	0	0	0	0	0	0	0	0
1700029F12Rik	0	0	0	0	1.75805810209107	0	0	0	0	0	1.85998656032468	0	0	0	0	1.27189529658959	2.7207866252196	0	0.971506484035061	0	2.59523249922101	0	0	0	0	0	0	0	0	0	0	0	0	0	0	3.93982367891872	0	0	0	0	0	0	0	2.09143321268801	0	0	1.01399912378886	0	0
1700029H14Rik	0	0	0	0	0	0	0	0	0	0	0	0	0	0	0	0	0	0	0	0	0	0	0	0	0	0	0	0	0	0	0	0	0	0	0	0	0	0	0	0	0	0	0	0	0	0	0	0	0
1700029I15Rik	0	0	0	0	0	5	2	0	4	0	0	0	0	0	0	0	0	0	0	0	0	0	0	0	0	0	0	0	0	0	0	0	0	0	0	0	0	0	0	0	0	0	0	0	0	1	0	0	0
1700029J07Rik	0	0	0	0	0	0	0	0	0	1.83	0	0	0	0	0	0	0	0	0	0	28.03	0	1	0	0	0	0	0	0	0	0	0	0	4.38	0	0	0	0	0	0	0	0	0	0	0	0	0	0	0
1700029P11Rik	0	0	0	0	0	0	0	0	0	0	0	0	0	0	0	0	0	0	0	0	0	0	0	0	0	0	0	0	0	0	0	0	0	0	0	0	0	0	0	0	0	0	0	0	0	0	0	0	0
1700030J22Rik	0	0	0	0	0	0	0	0	0	5	0	0	0	0	0	0	0	0	0	0	0	0	0	0	0	0	0	0	0	0	0	0	0	0	0	0	0	0	0	0	0	0	0	0	0	0	0	0	0
1700030K09Rik	0.75327141255116	0	0	5.79864917303208	0	15.8433663089322	5.57857535022864	2.02566928231701	0	0	7.71961215787266	1.07399647252135	0	0	2.01699992618738	3.20422282347837	0	1.48899924757425	0	0	7.9170139587663	18.3317777246828	28.5112200320837	2.56350496443008	65.0892204346093	0	14.4382054136131	22.4989778376609	0	0	3.0073287148038	13.1522531564021	20.9670565419318	3.24285339806489	0	0	3.52613291690211	8.83072369922202	0	5.99999999999752	56.8161029094387	0	8.1732151651557	9.1755332263658	0	0	93.0004788413598	5.73324522269869	1.24304037631174
1700031F05Rik	0	0	0	0	0	0	0	0	0	0	0	0	0	0	0	0	0	0	0	0	0	0	0	0	0	0	0	0	0	0	0	0	0	0	0	0	0	0	0	0	0	0	0	0	0	0	0	0	0
1700034E13Rik	0	0	0	0	0	0	0	0	0	0	0	0	0	0	0	0	0	0	0	0	0	0	0	0	0	0	0	0	0	0	0	0	0	0	0	0	0	0	0	0	0	0	0	0	0	0	0	0	0
1700034J05Rik	0	0	0	0	0	0	0	0	0	0	0	0	0	0	0	0	0	0	0	0	0	0	0	0	0	0	0	0	0	0	0	0	0	0	0	0	0	0	0	0	0	26.98	0	0	0	0	1	0	0
1700034O15Rik	0	0	0	0	0	0	0	0	0	0	0	0	0	0	0	0	0	0	0	0	0	0	0	0	0	0	0	0	0	0	0	0	0	0	0	0	0	0	0	0	0	0	0	0	0	0	0	0	0
1700037C18Rik	5.99718291799312	83.9679415785186	20.0341035729752	22.9111412026861	167.378472128437	64.459460313575	31.1923603007298	24.5739202178013	71.0459786444018	15.858809248211	14.9144617932846	32.9224350563127	5.39900248957139	0	26.6631855954113	45.7556998075902	25.1091672701682	64.3943428629766	69.5872383549421	74.4111749114181	16.6646792261119	77.7727763462717	65.7496164548103	27.3634611450247	121.027020457164	109.436456123793	101.841479576923	0.675126750633591	23.4608577319272	48.8680952684955	23.0805979500074	69.2523474403762	13.0822082574522	29.5521866054357	8.39145998909606	100.37792299186	54.2566776040089	11.6139820013292	13.4866192950455	13.5994538123282	13.5617319168339	16.1254004176247	28.504907579676	18.8997341472026	103.814260783163	22.2390362241016	4.04387142309305	37.2680314298399	16.2400409198929
1700037H04Rik	0	0	5.01066214432764	0	0	0	0	0	0	0	0	0	0	0	0	7.02286265675847	6.00274061429955	0	0	0	1.00077186540269	8.00246253320891	4.0010468738829	0	1.00062237443629	0	86.0222316197032	0	1.00437666203543	5.00040302815638	0	0	0	0	0	0	0	0.999977621963066	0	14	0	0	43.208991059803	0	0	13.0409604816393	0	4.00126433477438	0
1700039E15Rik	0	0	0	0	0	0	0	0	0	0	0	0	0	0	0	0	0	0	0	0	0	0	0	3	0	0	0	0	0	0	0	0	0	0	0	0	0	0	0	0	0	0	0	0	0	0	0	0	0
1700040L02Rik	0	0	0	0	0	0	0.933344114324649	1.13348340488013	70.2820433901609	0	0	0	0	0	0	0	0	0	0	0	0	7.93397361349367	1.96267511805404	1.87420966746745	1.05149453047059	0.92963350427959	2.27409332884829	0	0	0	1.10751429702531	0.703355143615439	5.64374816973781	9.45569110668805	3.12531098290356	0.81548397913608	0	1.71297669636125	40.4851611108307	0	1.05129704781658	0.965087880892124	0	4.38508912928134	0	1.3677144049263	0	0	2.39882436039777
1700042B14Rik	0	0	0	0	0	0	0	0	0	0	0	0	0	0	0	0	0	0	0	0	0	0	0	0	0	0	0	0	0	0	0	0	0	0	0	0	0	0	0	0	0	0	0	0	0	0	0	0	0
1700042G07Rik	0	0	0	0	0	0	0	0	0	0	0	0	0	0	0	0	0	0	0	0	0	0	0	0	0	0	0	0	0	0	0	0	0	0	0	0	0	0	0	0	0	0	0	0	0	0	0	0	0
1700047I17Rik2	0	0	0	0	0	0	0	0	0	0	0	0	0	0	0	0	0	0	0	0	0	0	0	0	0	0	0	0	0	0	0	0	0	0	0	0	0	0	0	0.64	0	0	0	0	0	0	0	0	0
1700049G17Rik	0	2.5478295229455	6.20006025556355	5.79864917303208	3.0623488821312	139.794408608225	0	0	0	0	0	0	0	4.35797832834337	0	9.26748287352644	0	0	0	0	0	4.77390044913615	0	0	8.93458293744186	0	0	0	0	5.56177712397321	5.01221452467299	0.879556929834394	0	0	0	0	5.21254431194224	0.895610922841989	57.6231885747354	0	29.8088622678314	0	0	0	0	0	0	0	0
1700052N19Rik	62.0018425358581	5.00129437119658	19.7520301729396	25.3126340623309	44.115155763437	15.0015550772515	0	108.125957050345	5.02342412806481	0	1.00042559967867	12.029438879993	5.00447034836714	0	5.0135016617877	5.0163304691132	8.00365415239941	469.94376289681	53.0100268338008	16.0828901594044	152.117323541209	91.0280113152514	110.02878903178	0	6.00373424661774	1.00007830798399	86.0222316197032	0	6.0262599722126	0	1.0009821231919	2.0014253900592	7.00792377828914	0	24.1206030150753	7.00017964976942	94.5416932164457	0	1.00222581754293	17	3.00186362365773	0	44.2138513170077	11.9998082937087	7.00399950038138	0	295.010928080378	16.0050573390975	158.010881983747
1700054O13Rik	0	0	0	0	0	0	0	0	0	0	0	0	0	0	0	0	0	0	0	0	0	0	0	0	0	0	0	0	0	0	0	0	0	0	0	0	0	0	0	0	0	0	0	0	0	0	0	0	0
1700055N04Rik	0	0	0	0	0	0	0	0	0	0	0	0	0	0	0	0	0	0	0	0	0	0	0	0	0	0	0	0	0	0	0	0	0	0	0	0	0	0	0	0	0	0	0	0	0	0	0	0	0
1700056E22Rik	0	0	0	0	0	0	0	2	0	0	0	0	0	0	0	0	0	0	0	0	0	0	0	0	0	0	0	0	0	0	0	0	0	0	0	0	0	0	0	0	0	0	3	0	0	0	0	0	0
1700057G04Rik	0	0	0	0	0	0	0	0	0	0	0	0	0	0	0	0	0	0	0	0	0	0	0	0	0	0	0	0	0	0	0	0	0	0	0	0	0	0	0	0	0	0	0	0	0	0	0	0	0
1700061G19Rik	0	0	0	0	0	0	0	0	0	0	0	0	0	0	0	0	0	0	0	0	0	0	0	0	0	0	0	0	0	0	0	0	0	0	0	0	0	0	0	0	0	0	0	0	0	0	0	0	0
1700065D16Rik	0	0	0	0	0	0	0	0	0	0	0	0	0	0	0	0	0	0	0	0	0	0	0.88	0	1	0	0	0	0	0	0	0	0	0	0	0	0	0	0	0	0	0	0	0	0	0	0	1	1.14
1700065I17Rik	0	0	0	0	0	0	0	0	0	0	0	0	0	0	0	0	0	0	0	0	0	0	0	0	0	0	0	0	0	0	0	0	0	0	0	0	0	0	0	0	0	0	0	0	0	0	0	0	0
1700066B19Rik	0	0	0	0	0	0	0	0	0	0	0	0	0	0	0	0	0	0	0	0	0	0	0	0	0	0	1	0	0	0	0	0	0	0	0	0	0	0	0	0	0	0	0	0.78	0	0	0	0	0
1700066M21Rik	0	121.578947368845	0.6828093163358	41.169451072918	5.90164668873121	23.526060684624	92.9698894818478	92.2393850077553	83.4878544071855	0	85.6762663608751	21.7770886274046	0	238.235294119173	39.918036683025	18.5487905670096	25.6126919721456	2.6538232409091	11.4887032258432	18.2391261005632	15.1312962548236	8.98404502932497	83.9368306714006	6.04157026023217	104.320782672492	0	423.963164047936	0	222.175747953837	112.773665069196	132.237156925241	0	225.978260845503	86.1123428719334	0	30.9933914294622	126.701422841259	95.8605308067819	94.1890325456654	29.999999995003	223.517200556305	0	6.39205147759514	12.6404494381406	14.8225763336982	28.6230721856093	0	68.3512682053961	236.117471547841
1700067K01Rik	0	0	0	0	0	0	0	0	0	0	0	0	0	0	0	0	0	0	0	0	0	0	0	0	0	19	0	0	0	0	0	0	0	0	0	0	0	0	0	0	0	0	0	0	0	0	0	0	0
1700067P10Rik	0	0	0	0	0	0	0	0	0	0	0	0	0	0	0	0	0	0	0	0	0	0	0	0	0	0	0	0	0	0	0	0	0	0	0	0	0	0	0	0	0	0	0	0	0	0	0	0	0
1700074P13Rik	0	0	0	0	0	0	0	0	0	0	0	0	0	0	0	0	0	0	0	0	0	0	0	0	0	0	0	0	0	0	0	0	0	0	0	0	0	0	0	0	0	0	0	0	0	0	0	0	0
1700080E11Rik	0	0	0	0	0	0	0	0	0	0	0	0	0	0	0	0	0	0	0	0	0	0	0	0	0	0	0	0	0	0	0	0	0	0	0	0	0	0	0	0	0	0	0	0	0	0	0	0	0
1700080O16Rik	0	0	0	0	0	0	0	0	0	0	0	0	0	0	0	0	0	0	0	0	0	0	0	0	0	0	0	0	0	0	0	0	0	0	0	0	0	0	0	0	0	0	0	0	0	0	0	0	0
1700084C01Rik	0	0	0	0	0	0	0	0	0	0	0	0	0	0	0	0	0	0	0	0	0	0	0	0	0	0	0	0	0	0	0	0	0	0	0	0	0	0	0	0	0	0	0	0	0	0	0	0	0
1700088E04Rik	0	0	0	0	0	0	0	0	0	0	0	0	0	0	0	0	0	0	0	0	0	0	4	0	0	0	0	0	0	0	0	0	0	0	0	0	0	0	0	0	0	0	4	0	0	0	0	0	0
1700092M07Rik	0	0	0	0	0	0	0	0	0	0	0	0	0	0	0	0	0	0	0	0	0	0	0	0	0	0	0	0	0	0	0	0	0	0	0	0	0	0	0	0	0	0	0	0	0	0	0	0	0
1700093K21Rik	0	0	0	0	0	0	0	0	0	0	0	0	0	0	0	0	0	0	0	0	0	0	0	0	0	0	0	0	0	0	0	0	0	0	0	7	0	0	0	0	0	0	0	0	0	0	1	0	0
1700094D03Rik	29.5116795401539	17.7891053734488	1.53880372792187	2.44906104786724	2.75413546783148	2.6782487903551	4.91593654214673	46.0730546315611	3.42092556004183	2.41633438426667	4.93371901480306	14.7790918361277	0.813726702543288	6.87573770491794	20.887584943869	9.93391996725776	1.3022519614887	14.8075121181196	4.22179743086737	0	8.27978415403956	12.3567957698854	3.47073548206159	7.69563909809974	8.65805915483811	6.50795517330057	13.5489231476904	0	19.0904465600951	1.82191818422825	6.07187564632029	4.20836680283502	0.975790976671286	13.774519269442	7.4032915515678	2.54033772918996	48.0048228619292	39.9856871105748	10.192026941572	0	1.45422535711972	102.812979865214	3.88902861268798	10.182897782001	6.24168608000689	160.309521225413	6.02280914369029	6.20719773106837	2.01965264400461
1700101E01Rik	0	0	0	0	0	0	0	0	0	0	0	0	0	0	0	0	0	0	0	0	0	0	0	0	0	0	0	0	0	0	0	0	0	0	0	0	0	0	0	0	0	0	0	0	0	0	0	0	0
1700102P08Rik	0	0	0	0	0	0	0	0	0	0	0	0	0	0	0	0	0	0	0	0	0	0	0	0	0	0	0	0	0	0	0	0	0	0	0	0	0	0	0	0	0	0	0	0	0	0	0	0	0
1700106J16Rik	0	0	0	0	0	0	0	0	0	0	0	0	0	0	0	0	0	0	0	0	0	0	0	0	0	0	0	0	0	0	0	0	0	0	0	0	0	0	0	0	0	0	0	0	0	0	0	0	0
1700109H08Rik	0	3.47	0	0	0	0	2	0	0	0	0.45	0	0	0	0	0	0	0	0	0	0	0	0	0	0	0	9	0	0	0	2.09	0	0	0	0	0	0	0	0	0	3.69	0	0	3.03	0	0	0	0	0
1700110M21Rik	0	0	0	0	0	0	0	0	0	0	0	0	0	0	0	0	0	0	0	0	0	0	0	0	0	0	0	0	0	0	0	0	0	0	0	0	0	0	0	0	0	0	0	0	0	0	0	0	0
1700112E06Rik	0	0	0	0	0	0	0	0	0	0	0	0	0	0	0	0	0	0	0	0	0	0	0	0	0	0	0	0	0	0	0	0	0	0	0	0	0	0	0	0	0	0	0	0	0	0	0	0	0
1700113H08Rik	0	0	0	0	0	0	0	0	0	0	0	0	0	0	0	0	0	0	0	0	0	0	0	0	0	0	0	0	0	0	0	0	0	0	0	0	0	0	0	0	0	0	0	0	0	0	0	0	0
1700122O11Rik	0	0	0	0	0	0	0	0	0	0	0	0	0	0	0	0	0	0	0	0	0	0	0	0	0	0	0	0	0	0	0	0	0	0	0	0	0	0	0	0	0	0	0	0	0	0	0	0	0
1700123I01Rik	0	0	0	0	0	0	0	0	0	0	0	0	0	0	0	0	0	0	0	0	0	0	0	0	0	0	0	0	0	0	0	0	0	0	0	0	0	0	0	0	0	0	0	0	0	0	0	0	0
1700123K08Rik	0	0	0	0	0	0	0	0	0	0	0	0	0	0	0	0	0	0	0	0	0	0	0	0	0	0	0	0	0	0	0	0	0	0	0	0	0	0	0	0	0	0	0	0	0	0	0	0	0
1700123O20Rik	113.035462587224	85.7921052634572	38.7630848883834	123.508353218754	30.2361032019329	153.041381431383	134.554365281859	112.767554522247	58.1252562122753	149.274099007379	38.0985950413253	120.536185552685	81.7156652218907	31.7647058825564	32.8104084847419	90.9138054991031	95.0688241666103	143.324265903326	78.41481824839	149.639001707906	144.343109210857	170.957392863025	85.2941070822573	0	52.9986833398644	93.9404426078209	40.7541499593193	781.595832200201	170.81467281233	54.5043798176739	67.7975966547536	109.664480067933	158.468478243996	64.1501949378477	0	45.9354685607187	202.579737445319	58.2998741271855	63.213684797125	5.9999999990006	92.7503250141768	74.7704509119927	81.8182589132178	29.2668539324414	107.491470749938	159.144281351988	180.61176818477	117.816001775091	129.6381953375
1700125H20Rik	0	0	0	0	0	0	0	0	0	0	0	0	0	0	0	0	0	0	0	0	0	0	0	0	0	0	0	0	0	0	0	0	0	0	0	0	0	0	0	0	0	0	0	0	0	0	0	0	0
1700129C05Rik	0	0	0	0	0	0	0	0	0	0	0	0	0	0	0	0	0	0	0	0	0	0	0	0	0	0	0	0	0	0	0	0	0	0	0	0	0	0	0	0	0	0	0	0	0	0	0	0	0
1810009A15Rik	119.782388987326	82.1368421055497	32.7748471841184	50.1193317409437	105.573901876192	184.723143153344	101.658664199778	255.130213851238	113.847074191617	156.299062296464	4.55724821068485	17.4216709019237	53.97732014657	68.8235294122054	53.235137254223	58.1195437766301	116.17185287366	215.5118202349	80.4209225809026	54.7173783016895	54.8509489237354	56.5994836847473	98.2239507856816	45.3117769517413	104.320782672492	149.139340304091	22.8955898647861	0	38.4773641707763	31.2296303268544	88.7756745265774	158.0302239449	48.9130434730526	11.2016055768369	253.033222520877	124.789181281782	41.9698463161672	49.1806201530447	16.0549487293748	77.9999999870078	148.992840604157	67.9098180150842	144.46036339365	15.1685393257687	70.4072375850665	18.31876619879	123.76412179374	67.4519094132198	56.6035034532496
1810009J06Rik	0	0	0	0	0	0	0	0	0	0	0	0	0	0	0	0	0	0	0	0	0	0	0	0	0	0	0	0	0	0	0	0	0	0	0	0	0	0	0	0	0	0	0	0	0	0	0	0	0
1810011H11Rik	0	0	0	0	0	0	0	0	0	0	0	0	0	0	0	0	0	0	0	0	0	0	0	0	0	0	0	0	0	0	0	0	0	0	0	0	0	0	0	0	0	0	0	0	0	0	0	0	0
1810011O10Rik	0.813729025507886	120.517265851096	8.00133168813142	73.9838934670072	176.883739759983	85.1608097751774	74.6675291459719	1.13348340488013	99.3115830513143	33.8939680220482	4.06388604721652	76.1734771891157	26.823069693412	15.948950474171	0	29.2167358230512	13.2852736879197	50.7888037141633	232.182257282861	391.471603267537	2.15166936424943	0	132.480570468648	11.2452580048047	229.867219306175	0.92963350427959	160.19471439517	0	186.011086303137	80.0108056385744	118.504029781708	0	11.2874963394756	460.870384539975	0	0	100.04409460607	0	15.1819354165615	41.2104660979644	228.509926313412	0	0	63.1452834616513	215.845238872186	99.8431515596198	106.455143422373	0	59.770706979911
1810013L24Rik	626.538800480051	504.815749870998	682.88288522937	517.88725426905	396.660297491394	0	444.271798418533	478.329996859416	189.455943051738	649.399507837174	414.516376816085	450.417643846895	577.727654935028	202.020039339499	418.013344893442	249.774447428438	254.464088330153	233.433155532404	698.473595560474	257.297868276647	249.593646252934	181.489646408668	260.05445314216	290.502498457454	456.348626224234	787.585504825668	471.199718048462	0	94.2623748157789	196.32841016094	639.091125098454	156.848197026243	74.4974758405391	412.898511658711	153.140238162275	1.63096795827216	286.886665435345	348.590757709513	521.246449301945	384.631016914334	10.5129704781658	92.7608739886605	695.618677378211	335.897827302951	929.104266629391	172.332015020714	433.59795168605	215.60018182552	399.876024797106
1810019J16Rik	0	0	0	0	7.01832023509225	0	0	0	0	0	0	9.02207915999472	0	0	0	0	0	0	0	0	6.00463119241615	0	0	0	0	0	0	0	0	2.00016121126255	14.0137497246866	0	0	17.0308633011345	0	6.00015398551665	0	27.0693942265402	0	0	41.0254695233222	0	0	37.9993929300776	0	8.0252064502396	0	1.00031608369359	0
1810024B03Rik	0.805591735252807	2.31180918770971	0.615487052933187	0	0	0.9384111269992	0	0	0	3.56778610758402	0	0	2.15272328565076	0	2.57137546543284	1.71863151900301	0	0	0.963411855945481	0	1.09735137576721	0	2.95382605267133	0	0	0	3.32017626011851	1.14428262819253	0	1.58179287807392	0	9.81180425343538	0	0.630379407112536	0	1.63096795827216	1.31998385958284	1.70441181287944	0	0	1.93438656798251	4.87228833071752	0	0	0	2.95426311464081	0	0	0
1810026J23Rik	0	5.09565904589101	122.962695018464	14.4966229325802	200.167647255713	2.7958881721645	41.8393151267148	3.03850392347552	29.0293820561058	14.5849086386977	7.71961215787266	3.22198941756404	7.32589035463975	19.6109024775452	82.4150507474415	23.2625076177587	91.9069984532573	87.2534590935231	143.29555570817	23.5850577475942	27.7095488556821	1.90956017965446	32.3127160363615	152.52854538359	272.348032522899	129.940662837464	40.7666976384371	52.4976149545421	2.29957912258102	77.9948711876043	145.354221215517	0.822015822275134	50.5473879988714	0	44.5972019701864	17.5343469728651	0	10.7473310741039	5.32070069942155	0	5.87752788718331	11.1760952104826	37.3632693264261	1.80976986713329	324.051631894589	3.28618576886942	0.920796820211483	3.82216348179912	22.6007341147589
1810030O07Rik	22.9308839388122	29.2955492147476	30.3558214506648	148.110981566531	18.3375432565989	9.59056171793182	12.0308056336447	125.442608418084	114.345828854775	22.9141062759584	25.582162667228	80.834261132382	10.8530266605652	13.3439552300564	8.36026689786883	20.7725262930164	24.1485397881186	42.6039926540731	37.9198906500141	3.17281420390221	8.80032769978018	17.5241642188042	11.1479946705469	30.3434545162979	19.9258213524176	58.2787243832875	142.828221673865	0	29.0268265305732	19.1396938246945	51.3222125241528	432.253937060304	5.67761065875624	37.0158787856481	30.5030351931388	160.495401933772	29.321953597554	3.8541975668128	61.474186824227	0	25.3152329114233	28.8683083595013	22.0897575549658	12.5325847314861	107.828773680062	39.5816548785671	24.9752420171165	7.23303835801746	27.9782881234393
1810033B17Rik	0	0	0	0	0	0	0	0	0	0	0	0	0	0	0	0	0	0	0	0	0	0	0	0	0	0	0	0	0	0	0	0	0	0	0	0	0	0	0	0	0	0	0	0	0	0	0	0	0
1810037I17Rik	105.650404081697	94.9832199161794	44.5078893513788	74.8324209070546	81.7821885644281	93.1179215189687	42.3635465032393	89.5338281591838	25.3401893336432	75.4574597192049	83.8160759271562	53.6338010182054	86.119409352498	82.0983606557366	62.0423315164425	70.4574628392843	47.8769103488494	106.621440453251	113.489178249123	133.881651635027	82.2960364401508	36.3435169702513	67.3839601570469	38.3040860086412	50.1204332459414	103.77550141209	27.9814717180562	147.745155224829	74.4320660104793	43.1275318971904	44.3277848542908	156.863590187775	166.82877988251	46.650545809552	303.909439179145	109.359971131918	78.4900697727055	76.0930816714438	154.282976638475	126.891891891892	113.979825287762	216.094125998039	34.1892625291251	49.2939128889153	104.353189150115	118.504993670878	61.4395760347716	56.0047915585116	40.5626420334055
1810041L15Rik	0	0	0	0	0.99	0	0	0	0	0	0	0	0	0	0	0	0	0	0	0	0	0	0	0	0	0	1	0	0	0.86	0	0	0	0	0	0	0	0	0	0	0	0	0	0	0	0	0	0	0
1810043G02Rik	0	3.20645921157612	21.1894693612833	0	31.7918184951403	0	0	30.783231649888	0	12.7969097496162	0	0	0	0	0	0	0	0	0	0	0	0	5.48009444208587	0	0	0	0	0	0	0	1.9104904970169	0	0	0	73.1646508842274	0	0	0	14.3376857047443	0	6.13247668370735	0	0	0.656441480341222	2.59298122129926	0	0	0	0
1810043H04Rik	14.8902488527555	13.588424122376	6.20006025556355	17.3959475190962	16.0372385348517	27.958881721645	24.1738265176574	32.4107085170722	35.9964337495712	18.2311357983721	15.4392243157453	8.59197178017077	70.7925204603355	10.8949458208584	22.7725798117931	28.5153319185429	14.5116313347248	41.7393992902821	2.8282017573981	17.6887933106956	42.5539500283689	28.6434026948169	19.0074800213891	19.2262872332256	19.5933836347409	62.1858886436434	16.9861240160155	12.7494207746745	20.7307057900679	24.1412696533061	13.0317577641498	27.9485379573546	35.3730621216102	22.7078067656766	21.1132543011488	44.7125847808061	11.0723980482433	6.26927645989393	67.8814995232202	17.9999999999926	54.9744775047879	82.8893728110794	16.3464303303114	14.4781589370663	12.6497263534755	94.8362335982451	17.7805865982837	24.8536180403988	23.4699931191727
1810046K07Rik	0	0	0	0	0	0	0	0	0	0	0	0	0	0	0	0	0	0	0	0	36	0	0	0	0	0	0	0	0	0	0	0	0	0	0	0	0	0	13	0	0	0	0	0	0	0	6	0	0
1810055G02Rik	24.5251157574796	50.1073139512616	49.6004820445084	95.5182485027709	238.267543946368	70.8291670281673	40.9095525683433	0	55.7364135477231	0.911556789918605	163.07680683506	6.44397883512807	27.6755857841946	65.3696749251506	81.3306421849752	90.0484165848723	2.90232626694497	17.0713289530806	61.2777047436255	7.07551732427825	32.657682579911	192.865578145101	124.498994140099	16.6627822687955	33.7496033108412	64.0421838270358	36.5201666344333	98.2005386021106	0	25.0697800245871	9.02198614441139	0.822015822275134	8.08758207981942	3.13319168895158	0	4.38358674321629	68.1378341430359	121.803085506511	4.25656055953724	26.9999999999888	95.9996221573274	31.6656030963674	38.5308714928769	0.904884933566646	0	145.562591104283	0.920796820211483	1.91108174089956	33.0318421677245
1810062G17Rik	0	0	0	0	1.00261717644175	13.001347733618	0	67.0781400219734	0	0	0	0	0	0	0	0	0	0	0	19.0984320642927	0	50.0153908325557	0	0	0	0	0	0	0	0	0	118.084098013493	0	0	37.1859296482411	0	0	0	0	0	0	0	0	0	0	0	0	0	32.0022039460754
1810065E05Rik	0	0	0	0	0	0	0	0	0	0	0	0	0	0	0	0	0	0	0	0	0	0	0	0	0	0	0	0	0	0	0	0	0	0	0	0	0	0	0	0	0	0	0	0	0	0	0	0	0
2010001E11Rik	0	0	0	0	0	0	0	0	0	0	0	0	0.92	0	0	0	0	0	0	0	0	0	0	0	0	0	0	0	0	0	0	0	0	0	0	0	0	0	0	0	0	1.02	0	0	0	0	0	0	0
2010002M12Rik	3.91525955128336	4.75594844283161	12.2373689294185	1.44966229325802	3.81839012734563	3.72785089621933	8.36786302534295	1.01283464115851	5.80587641122116	5.96158140606768	23.4965695055249	2.21243273339397	11.933061399891	4.88093572774458	4.5870482192326	4.70502976655958	0.986790930761288	0	9.427339191327	19.3633324107748	0.989626744845788	12.412141167754	2.85112200320837	3.84525744664512	1.95933836347409	1.85629518339234	4.09365588785973	0	0	15.7753912080642	3.0073287148038	10.677985531354	10.1094775997743	3.11752573050682	5.87978899659563	0.876717348643257	0.851722926787948	0.895610922841989	13.833821818496	0	1.07754677931694	7.43210331497094	3.50280649935244	0.904884933566646	16.6515687955472	11.6229523502966	16.1876080993179	12.1831460982347	11.3003670573795
2010003K11Rik	0	31.5301822471652	0	9.99999999998667	0	16.7648067290056	12.286026892449	0	55.7351627701251	0	1.6564630897654	0	0	9.99999999966896	3.84361263374161	1.66666666668245	8.3621060790617	22.5308918066525	0	0	0.910181453979964	0	5.48009444208587	13.7172676111131	20.155815542597	147.947783054063	22.9819989454201	0	3.16654612752153	55.3787586219754	0	0	114.38416317333	0	1.70150350893552	25.3712708295739	12.9359088072018	116.573645889139	35.8442142618607	0	26.2820429301744	0	63.5092185026496	19.6801155806298	7.77894366389779	152.592381151455	0	33.5447659148018	4.01808637296576
2010005H15Rik	0	0	0	0	0	0	0	0	0	0	0	0	0	0	0	0	0	0	0	0	0	0	0	0	0	0	0	0	0	0	0	0	0	0	0	0	0	0	0	0	0	0	0	0	0	0	0	0	0
2010012O05Rik	68.670324120943	25.4867879945315	31.9613106174301	9.77072385655905	22.3452190252267	14.9486820938395	14.1509861384133	15.2127763102008	0	62.1134796650538	22.2131839842786	13.6934550246472	15.4657685264617	28.3268591342319	5.42204281233168	11.6462618783102	14.3084684960387	47.4298422746423	16.0547586428299	0	63.1678751235066	23.9458846528669	41.4363064466283	0.769051489329023	22.6303580981258	44.597491781001	55.4427087882745	0	101.39994141021	12.070634826653	12.8312691831629	4.28270243405345	30.7429213809136	0	0	104.548543825708	141.351936929728	2.70474498698281	3.19242041965293	0	32.7966056104829	84.8638162982646	124.022702120406	25.6082436199361	1.95211826442523	33.5676157061696	22.3385308583306	30.672861941438	1.79936613913657
2010015L04Rik	0	5.25135908975641	0	4.1006467180976	18.2476326112398	0	0	2.25262410521552	3.92831766814668	1.55999999999999	3.6915704628143	6.55604418959617	1.15102818012444	0	2.17585972121586	1.19388665164894	0	0	3.67069431094432	0	1.31101114367753	4.17128359543514	6.87179800589389	7.69147219157436	3.60224054797064	10.5308245830714	10.3526755495806	12.9022971166861	13.2879032387288	8.87071497194942	8.33818108618852	1.63116169289825	1.50169795249053	0	0	12.1003105374586	0	5.09988587201164	2.88641035452364	0	0	0.350034776123848	3.89885779795432	2.35996229776271	2.45139982513348	0	1.24004593498193	3.72117583134017	3.8302637847959
2010106E10Rik	33	7	0	0	102	6	0	0	0	0	0	0	0	0	0	0	0	0	0	0	0	0	0	0	0	0	0	0	0	0	0	0	0	0	0	0	0	0	0	0	0	0	0	0	0	0	0	0	0
2010107E04Rik	315.393847029367	279.073953586281	163.768268232649	195.017824182021	239.934509097109	289.117843756181	245.902735973595	539.30964726473	354.706339139152	454.440431567346	379.077252488729	292.006249988007	244.796116348439	236.032786885243	315.18720926657	303.95698844716	409.826352586151	289.5323598515	406.745214844856	426.41306045756	304.093890748362	462.214985057555	502.952032476303	376.076480812114	449.118392027357	460.824788007806	392.543230478384	546.203368737082	574.780954192034	391.668401923463	449.514664784034	310.272035217229	387.168677840543	460.201330283418	679.835333140078	447.640438187168	449.540767537826	464.936911064314	412.56670525643	406.054054054054	425.459175427593	619.056533084545	448.762561746875	375.906809015623	508.112257450561	543.408430552077	296.81372647784	257.584704641448	333.782288112212
2010107G12Rik	0	0	0	0	0	0	0	0	0	0	0	0	0	0	0	0	0	0	0	0	0	0	0	0	0	0	0	0	0	0	0	0	0	0	0	0	1.1	0	0	0	0	0	0	0	0	0	0	0	0
2010107G23Rik	0	0	0	0	1	0	0	0	0	0	0	0	0	1	0	0	4	0.22	0	1	0	0	0	0	0	34	17	0	0	0	0	0	0	0	0	0	0	0	1	0	0	0	0	0	0	0	0	0	0
2010109A12Rik	0	0	0	0	0	0	0	0	0	0	0	0	0	0	0	0	0	0	0	0	0	0	0	0	0	0	0	0	0	0	0	0	0	0	0	0	0	0	4	0	0	0	0	0	0	0	0	14	0
2010109I03Rik	2.24082700486495	0	0	0	3.08197104855963	0	0	0.176628609589319	1.29026684083832	1.32514422381785	2.28773860176379	0	0	0	2.99385275122687	0	0	2.27088901487188	0	0	0	1.28471843919347	3.10744862485611	1.58591219331094	0	0	0	0	0	0	4.15894736097335	6.9224183302305	2.10326086934126	2.45735222341859	3.55021103026741	2.24294280081635	2.80326898036286	1.43374011293622	0	0	0.167637900417229	4.74498087413088	5.48438016777663	0.91011235954612	0	3.83549167287165	4.62203925621492	0	7.50400731494509
2010111I01Rik	3.25938473434901	0.78947368421328	0	0	9.18033929358188	10.456026970944	0	13.7377807458359	10.1197399281437	25.4835427657279	0	25.0436519215153	1.49937000407139	21.1764705883709	3.32650305691875	1.85487905670096	0.914738999005198	31.1690649100062	15.023688833795	147.215803525974	3.78282406370589	2.69521350879749	25.8954052071342	4.53117769517413	15.834404512789	0	7.10552788907156	0	2.48241059166298	48.5794249528846	0	4.55922173231427	0	17.7265408253443	0	25.2840824819297	68.8938986699348	8.31902693436247	2.14065983058331	0	21.4203983866459	0	0	74.1573033704246	0	70.9852190203111	18.7888473110447	0	13.7465651243606
2010300C02Rik	0	0	0	0	0	0	0	0	0	0	0	0	0	0	0	0	0	0	0	0	0	0	0	0	0	0	0	0	0	0	0	0	0	0	0	0	0	0	0	0	0	0	0	0	0	0	0	0	0
2010315B03Rik	6.50019316908189	145.277598894518	52.5919098668629	17.6985937363818	13.3247822749109	13.6814182304534	13.8212261314863	23.6275239480384	3.88813027512216	114.759999999999	9.21391977304058	92.8672681535457	47.7426471234226	0	5.83571593432088	13.4136676744087	94.203009373741	173.411979169955	9.29175753369829	56.762550456348	6.88531043397052	10.9333644359967	66.0372786534373	3.51811768657857	101.553164781539	5.18040563535708	24.276273969886	0	8.36645759475516	9.54076897772238	15.1748889875892	39.8784008969295	16.6988812316947	22.9315565272335	5.46733668341707	1.0100259208953	104.634008965006	0	2.18485228224359	9.01	87.7945047799096	9.98099161633144	0	4.48992826989601	1.75099987509534	22.86180687512	3.4001259507569	2.53079969174479	9.7406708260867
2200002D01Rik	71.2161983069215	30.9247692750351	27.7726263183971	40.2507718515218	51.1138678527676	52.7579538206043	27.959940692138	51.1396159662161	81.6517211861837	30.0812434925549	29.9642471439583	37.0907530597012	68.7666874207624	29.606721311475	37.4200415185445	24.4970699309809	11.0021139981656	58.8256223190349	52.5500290964738	35.624161217668	28.7132878360087	14.5374067881005	34.3288969621997	28.0490375272368	9.5916750682429	36.9810155455796	19.4103051181043	91.1424739062143	40.9927711694751	18.0519526369668	20.5763392021312	24.9530583333945	9.44313848391567	66.0357388317645	54.6316825974643	10.6082621839321	9.31514224283618	46.6376952179817	4.04408408461456	25.3783783783784	19.3176152168741	9.74194830319027	18.2485188749205	5.88920667457809	11.7031614000129	13.8676056423368	69.2276913067849	12.6104122325915	26.9646753768249
2200002J24Rik	0	0	0	0	0	0	0	0	0	0	0	0	0	0	0	0	0	0	0	0	0	0	0	0	0	0	0	0	0	0	0	0	0	0	0	0	0	0	0	0	0	0	0	0	0	0	0	0	0
2210010C04Rik	0	0	0	0	1	0	0	0	0	0.88	1	0	0	0	0	5	0	0	0	0	0	0	0	0	0	0	0	0	0	0	0	0	0	0	0	0	0	0	0	0	0	0	0	0	0	0	0	0	0
2210016F16Rik	1.75179398267712	3.39710603059401	6.97506778750899	27.5435835719024	6.11706098400771	16.775329032987	0	58.7444091871934	15.095278669175	9.11556789918605	12.5443697565431	16.904704477486	13.0238050749151	0	42.1184285661925	19.5104902600557	61.9162936948259	2.10546390421328	3.7709356765308	79.0099434544405	12.8651476829952	5.72868053896338	12.3548620139029	1.28175248221504	13.7153685443186	14.8503614671387	81.0238115563938	0	0	41.6344050482402	32.0280508126604	0	91.9962461579459	6.2898823155703	3.68513721543119	126.273599725088	53.6585443876407	0	97.9008928693565	0	13.8415781743167	0	14.7117872972803	9.04884933566646	194.235767310311	0	21.9057563528312	3.82216348179912	6.95407203531043
2210016L21Rik	9.52028291840917	1.00025887423932	0	6.07503217495941	0	8.00082937453413	0	54.0629785251726	7.03279377929073	1.99999999999999	40.0170239871469	14.0343453599918	16.0143051147749	1.01887761112504	9.02430299121786	0	33.0150733786475	2.00048427259566	0	0	22.0169810388592	4.00123126660446	7.00183202929508	15.1208496557818	22.0136922375984	8.00062646387195	3.00077552161755	2.0065780896868	0	8.00064484505021	7.0068748623433	112.109843224166	0	0	85.4271356783917	5.75014756945345	39.0089508616312	2.9999328658892	24.0534196210303	11	10.0062120788591	37.5937349557013	11.0534628292519	0	0	13.3017796912721	18.0006667981248	2.00063216738719	4.00027549325943
2210018M11Rik	0	31.0080251014188	0	0	1.00261717644175	0	34.0030165318765	3.00349880695403	0	0	1.00042559967867	30.0735971999824	2.00178813934686	0	0	22.0718540640981	0	0	0	0	5.00385932701346	239.073568179616	0	0	0	0	9.00232656485266	0	7.03063663424803	34.0027405914634	14.0137497246866	0	0	0	119.597989949748	3.00007699275832	0	0	5.01112908771465	0	4.00248483154363	0	0	0	5.0028567859867	7.02205564395965	3.0001111330208	4.00126433477438	2.00013774662971
2210404O07Rik	0	0	0	0	0	0	0	0	0	0	0	0	0	0	0	0	0	1	0	0	3	0	0	0	0	0	0	0	0	0	0	0	0	0	0	0	0	0	0	0	0	0	0	0	0	0	0	0	0
2210404O09Rik	0	42.7525793950256	8.42433187224697	0	0.771314805723818	3.73717052345988	1.82233461440802	3.49427951199685	0	2.15127402420791	0	6.52989855292978	4.21645689300377	4.35797832834337	20.6362949437344	0.787923645117633	2.94102395050423	0	0	1.32076323386527	0	0	1.0549151411871	1.85854109921181	20.2105752192353	1.98623584622981	0	0	0	3.52833941086781	2.20537439085612	0	0.444817014390068	0	3.89638711950049	11.1518446747422	0	0	0	0	1.81223776521485	0	3.584538651004	0	0	1.29021387569706	7.58736579854262	0	4.00728401034764
2210407C18Rik	0	0	0	0	0	0	0	0	0	0	0	0	0	0	0	0	0	0	0	0	0	0	0	0	0	0	0	0	0	0	0	0	0	0	0	0	0	0	0	0	0	0	0	0	0	0	0	0	0
2210408I21Rik	4.42123554944614	3.48568480453759	2.65335238688613	0	0	0	21.9220272191154	0	0	0	1.85998656032468	8.99474704780159	136.309712094064	0	0	5.52997955038951	2.77631288287714	0	15.544103744561	0	0	0	0	0	0	0	0	0	69.745165136094	15.9822630876391	3.45419042671607	70.8413572184155	0	0	0	0	2.31325451800408	0	3.82133460522927	0	0	0	0	0	24.5654112401404	0	0	10.4212475112575	0
2300002M23Rik	0	0	0	0	0	0	0	0	0	0	0	0	0	0	0	0	0	0	0	0	0	0	0	0	0	0	0	0	0	0	0	0	0	0	0	0	0	0	0	0	0	0	0	0	0	0	0	0	0
2300003K06Rik	0	0	0	0	0	0	0	0	0	0	0	0	0	0	0	0	0	0	0	0	0	0	0	0	0	0	0	0	0	0	0	0	0	0	0	0	0	0	0	0	0	0	0	0	0	0	0	0	0
2300005B03Rik	0	0	0	0	0	0	0	0	0	0	0	0	0	0	0	0	0	0	0	0	0	0	0	0	0	0	0	0	0	0	0	0	0	0	0	0	0	0	0	0	0	0	0	0	0	0	0	0	0
2300009A05Rik	4.07423091793627	3.9473684210664	38.2373217148048	17.8997613360513	11.1475548564923	15.684040456416	93.8387669536408	9.81270053273993	53.1159849478442	89.1923996800476	25.5205899798351	16.3328164705535	11.2452750305354	10.5882352941855	8.87067481844999	0	4.57369499502599	34.7312437568641	0	0	35.9368286052059	0.898404502932497	12.5012300999958	7.55196282529021	16.7658400723648	7.80380269033033	15.0005588769288	0	21.1004900291354	39.9045276398695	7.7196238718763	6.8388325984714	6.84782608622737	127.418263436519	0	23.6528513540633	25.3402845682519	12.5035474965368	1.07032991529165	11.9999999980012	3.72528667593842	18.2834125425227	29.4034367969376	14.3258426965593	5.55846612513683	14.8839975365169	50.6877910997547	25.1820461809354	10.5120792127464
2310002J15Rik	0	0	0	0	0	0	0	0	0	0	0	0	0	0	0	0	0	0	0	0	0	0	0	0	0	0	0	0	0	0	0	0	0	0	0	0	0	0	0	0	0	0	0	0	0	0	0	0	0
2310002L09Rik	0	0	0	0	0	0	0	0	0	0	0	0	0	0	0	0	0	0	0	0	0	0	0	0	0	0	0	0	0	0	0	0	0	0	0	0	0	0	0	0	0	0	0	0	0	0	0	0	0
2310003H01Rik	22.0006538030464	3.00077662271795	0	5.06252681246618	0	0	5.0004436076289	0	0	0.999999999999994	0	0	0	0	0	0	0	0	0	0	59.0455400587589	0	0	0	4.00248949774516	0	0	0	0	0	0	170.121158155032	1.00113196832702	0	0	0	15.0034426390889	0.999977621963066	0	0	0	0	6.02916154322832	0.999984024475726	0	0	0	0	0
2310005G13Rik	0	0	0	0	0	0	0	0	0	0.88	0	0	0	0	0	0.14	0	0	0	0	0	0	0	0	0	0	0	0	0	0	0	0	0	0	0	0	0	0	0	0	0	0	0	0	0	0	0	0	0
2310007B03Rik	0	0	0	0	0	0	0	0	0	0	0	0	0	0	0	0	0	0	0	0	0	0	0	0	0	0	0	0	0	0	0	0	0	0	0	0	0	0	0	0	0	0	0	0	0	0	0	0	0
2310007L24Rik	0	0	0	0	0	0	0	0	0	0	0	0	0	0	0	0	0	0	0	0	0	0	0	0	0	0	0	0	0	0	0	0	0	0	0	0	0	0	0	0	0	0	0	0	0	0	0	0	0
2310009B15Rik	10.5107638960627	17.8348066606185	3.10003012778177	7.24831146629009	6.10942420375302	0.931962724054833	12.0869132588287	10.1283464115851	24.3846809271289	35.5507148068256	21.2289334341498	10.7399647252135	33.37350050447	0	3.25322568739901	0	7.73953671185324	33.1942507421012	2.8282017573981	0	0	6.68346062879061	35.1638380395698	7.69051489329023	5.87801509042228	9.28147591696171	8.49306200800773	0	6.89873736774305	2.78553111384301	9.02198614441139	0	29.3174850393454	0	0	65.7538011482443	17.034458535759	5.37366553705194	6.38484083930586	8.99999999999628	3.91835192478887	96.8594918241826	0	5.42930960139988	5.8563547932757	2.20549380461035	0	6.68878609314847	0
2310011J03Rik	58.6946689342759	0.73630403035798	1.23598693005773	4.53529823679119	0	0.886837347799702	7.94316496935737	1.05333915481393	19.7090361483892	0	0	0	9.49347819633836	0	0	47.7480326679447	0	0	0	0	0	0	0	10.4465689114476	0	7.035627214379	0	0	1.37837159278665	0	14.432302045583	0.691029031664208	0	0	12.9629618607218	0	4.44283413807767	4.90923107557702	2.33762085815871	0	0.982584700756566	5.31378998355833	0	30.0725447212498	102.402662250113	0	12.1148459786874	0	44.709867691705
2310014L17Rik	2.62769097401568	0	2.32502259583633	0	4.58206815281476	3.72785089621933	5.57857535022864	3.03850392347552	0	5.69722993699128	0	0	0	0	2.16881712493267	2.25121041462181	4.6146987644425	1.89681432812007	8.4846052721943	0	3.95850697938315	0.95478008982723	1.90074800213891	2.56350496443008	0	0	5.09583720480464	0	3.44936868387152	1.85702074256201	2.0048858098692	1.64403164455027	7.07663431984199	3.91648961118948	7.0416634689768	12.2740428810056	0.851722926787948	1.79122184568398	0	0	0.979587981197218	0.931341267540218	1.16760216645081	3.29378115818259	3.92375771149472	0	0.920796820211483	1.91108174089956	3.47703601765522
2310022A10Rik	0	0	0	0	0	0.604990851524985	0	0	0	0.673521565769271	2.48469463464809	1.23636862028829	0	0	0	0	0.83621060790617	0	0	0	0	0	0	0	0.876339806199868	1.43638624324333	4.27572073403165	0	5.05064107339685	0	0	0	0	0	0	0	0	0	0	0	0	19.6330150007137	0	0	0	5.44972789826625	0	0	0
2310022B05Rik	0	0	18.4646115879956	0	0	0	0	3.4004502146404	0	0.891946526896005	0	14.2018347301741	0	0	0	0.572877173001005	0	0	0	0	0	0	0	0	16.8239124875294	15.803769572753	0	0	1.49622817167903	2.79139919660104	1.10751429702531	0	0	0.630379407112536	0	0	0	1.71297669636125	11.3864515624211	0	26.2824261954145	0	3.09163856612538	0	62.5638373542568	19.1480016689682	0	0	14.3929461623866
2310030G06Rik	20.347485230549	75.1030110965139	37.0796079017318	88.4383156174282	1.20267924359453	90.4574094755696	2.64772165645246	83.2137932303002	0	41.5439946768656	107.522691038826	16.6860714278861	77.3040367416124	46.1803278688519	51.0936847782467	56.4824288876907	37.3439900721025	5.99286027375168	173.41146436466	96.045532694693	11.0196400013763	178.921929699699	206.767220207925	31.3397067343428	27.5171006056149	0	0.736354518896217	0	0	217.336356150474	46.6163356072332	0	0	226.948601235658	0	29.7940844781538	165.12533546522	49.910515935033	220.905171095998	135.351351351351	5.88568235753183	144.357961220001	62.6803146367294	4.17674232239581	22.4310593500248	2.52138284406123	180.416017006895	103.608864383246	121.795846470507
2310033P09Rik	0	7.00181211967521	1.00213242886553	0	14.0366404701845	89.0092267916921	2.00017744305156	18.0209928417242	0	8.99999999999995	0	7.0171726799959	1.00089406967343	6.11326566675026	4.01080132943016	2.00653218764528	11.0050244595492	86.0208237216134	0	0	10.0077186540269	20.0061563330223	0	0	6.00373424661774	0	22.0056871585287	0	0	2.00016121126255	0	0	0	8.01452390641625	52.2613065326631	11.0002823067805	17.0039016576341	1.99995524392613	0	5	0	0	2.00972051440944	0	59.033710074643	0	0	0	0
2310035C23Rik	264.461933290063	0	87.3991615165125	26.2523492947445	58.9612465866611	220.526614844812	70.9341526886733	44.2058527903252	0	6.24362568827203	197.098473290001	46.4787318442062	0	132.907920618091	40.878276629958	34.9455075530613	27.5924915056793	5.86024658240345	0	11.0496017051321	6.4550080927483	47.603841680962	32.3841394478917	13.1194676722721	37.8538030969411	494.881099668197	41.6917110288853	0	32.9170197769387	8.37419758980311	22.1502859405062	189.202533632553	3.38624890184269	0	0	97.8336129769555	6.10397160500733	12.8473252227093	136.637418749054	13.7368220326548	0	161.160306323733	1.54581928306269	0	0	0	9.12837793023262	71.5355442001727	0
2310036O22Rik	4.06864512753943	13.6434640586147	3.69292231759912	4.77315441722627	19.0581807148804	18.768222539984	27.0669793154148	3.4004502146404	15.2787050848176	16.9469840110241	21.3354017478867	5.16430353824513	8.94102323113733	37.2142177730656	15.8238490180483	50.4131912240884	24.5266591161594	41.0217260768242	9.63411855945481	12.6281162344367	29.0475364173673	20.8266807354209	18.6454136215134	20.6163063421419	10.5149453047059	24.1704711112693	15.1606221923219	0	79.3000930989886	24.1921263705423	14.397685861329	22.5073645956941	11.2874963394756	54.8430084187907	10.9385884401625	87.2567857675605	11.4449467593887	77.9404396844367	20.2425805554153	13.7368220326548	30.4876143866808	53.3702967918596	10.8207349814388	21.0484278205504	61.5211067316859	16.4125728591156	6.38986455116284	10.9290414750264	15.9921624026518
2310039H08Rik	50.4511995814889	22.7391067643578	8.00133168813142	31.0255037119708	13.6980673888203	70.38083452494	17.7335381721683	20.4027012878424	19.8623166102629	45.4892728716963	66.0381482672685	12.9107588456128	39.2029480134483	15.948950474171	17.1425031028856	16.0405608440281	18.3949943371195	80.0900366261805	26.012120110528	88.3968136410567	75.3084277487302	82.3149762399969	47.104202833297	140.565725060058	51.5232319930587	77.1595808552059	49.2720221250463	0	26.9321070902226	35.3577231569465	25.4728288315821	12.6603925850779	116.261212296599	35.301246798302	92.1185412210825	68.5006542474307	59.5137231488215	37.6854873199474	16.447096701275	54.9472881306192	85.155060873143	61.8499524443584	71.1076870208838	47.0958572484816	28.1537268094156	38.2960033379364	20.995269239535	82.9812312722003	9.59529744159106
2310042D19Rik	0.280008321129682	0	0	0	0	0	1.9901765558363	2.08242583948813	0	0	0	0	0	0	0	0	0	0	0	0	0	0	0.240062812432974	0	0	0	0	0	0	1.00008060563128	0	0	0.730826336878725	0	0	0	1.0002295092726	0	0	0	1.00062120788591	0	0	2.1999648538466	0	0	0	0.6402022935639	0
2310044G17Rik	83.737727679567	44.9145458518368	18.5398039508659	36.2823858943295	4.81071697437813	19.5104216515934	37.0681031903344	32.6535137992317	105.584122223513	44.9353411810995	28.5736622478942	38.1395918351683	27.1242234181096	0	2.43303260848794	44.2542741800463	29.6836844162866	12.8681048822889	0	34.9256482526156	63.2274426308476	18.6377010103853	53.5379409466948	0	1.96550718611535	40.4548564826792	22.8269900857827	0	9.64860114950657	2.64046113656267	46.389542289374	0	0	121.669666773561	0	0	49.6116478752007	45.8194900387189	12.8569147198729	25.3783783783784	0.982584700756566	0	135.33249751112	55.1329986556247	41.9363283500463	5.04276568812246	0.865346141334811	15.8680242749116	0
2310045N01Rik	52.9650019331715	19.736842105332	33.4576565004542	26.849642004077	20.3344515352839	33.9820876555679	19.1153043794453	68.6889037291795	10.1197399281437	90.0418511055719	102.082359919341	19.5993797646642	48.7295251323201	37.0588235296491	14.4148465799812	25.9683067938134	4.57369499502599	10.6865365405736	38.0010952854815	5.21117888587519	63.3623030670736	31.4441576026374	19.6447901571363	0	46.5717779787913	9.33855055276196	33.9486332477863	196.14546202593	64.5426753832376	9.54238704431661	30.8784954875052	0	58.6956521676632	70.7101352037827	0	70.1429384982566	9.50260671309445	5.83498883171716	7.49230940704157	65.9999999890066	28.8709717385227	0	57.5284632983563	27.8089887639092	4.63205510428069	2.28984577484875	49.828675996369	0	8.89483625693923
2310047M10Rik	0	0	3.10003012778177	0	0	0	1.85952511674288	0	0	0	0	6.44397883512807	1.62797563436439	0	0	0	17.4139576016698	0	0	0	6.92738721392051	2.86434026948169	0	0	2.93900754521114	0	0	5.99972742337624	0	0	0	1.64403164455027	2.02189551995485	0	0	0	0	0.895610922841989	0	0	6.85711586838053	0	0	0	0	0	0	0	0
2310050C09Rik	0	0	0	0	0	0	0	0	0	0	0	0	0	0	0	0	0	0	0	0	0	0	0	0	0	0	0	0	0	0	0	0	0	0	0	0	0	0	0	0	0	0	0	0	0	0	0	0	0
2310057J18Rik	0	0	0	0	0	0	0	0	0	0	0	0	0	0	0	0	0	0	0	0	0	0	0	0	0	0	0	0	0	0	0	0	0	0	0	0	0	0	0	0	0	0	0	0	0	0	0	0	0
2310057M21Rik	0	48	0	0	0	0	0	0	0	157.1	49	3	0	0	0	0	0	0	0	16	0	0	0	0	0	0	1	0	0	0	0	0	0	0	0	0	0	0	0	14	0	2	0	0	0	0	0	0	0
2310057N15Rik	0	0	0	0	0	0	0	0	0	0	0	0	0	0	0	0	0	0	0	0	0	0	0	1	0	0	0	0	0	0	0	0	0	0	0	0	0	0	0	0	0	0	0	0	0	0	0	0	0
2310061I04Rik	6.50983220406308	0	1.23097410586637	4.77315441722627	0	9.384111269992	0.933344114324649	0	9.16722305089055	0	0	2.58215176912257	87.3469192580339	5.31631682472366	6.59327042418678	8.59315759501507	43.9435975831189	4.88353881866954	3.85364742378192	6.31405811721834	6.4550080927483	45.6203482775886	2.94401267708106	0	8.41195624376468	49.2705757268183	0.758031109616097	0	1.49622817167903	37.2186559546805	15.5052001583543	0	0	0	4.68796647435534	79.1019459761997	8.39296095688508	17.1297669636125	31.6290321178365	0	6.30778228689948	22.4874846033116	140.669554758705	0.877017825856268	113.46994634817	8.20628642955779	8.21554013720936	16.8903368250408	0
2310061N02Rik	0	0	0	0	0	0	0	0	0	0	0	0	0	0	0	0	0	0	0	0	0	0	0	0	0	0	0	0	0	0	0	0	0	0	0	0	0	0	0	0	0	0	0	0	0	0	0	0	0
2310067B10Rik	3.41211675404591	0	3.08996732514432	0	0	1.7736746955994	3.53029554193661	1.05333915481393	2.81557659262702	0	2.85736622478942	2.80087627539517	0	0	0	1.7468792439492	1.03414126353515	0	0	1.45523534385899	1.00361020048964	0	7.38454357885446	0	0	0.879453401797375	1.47270903779243	1.74502151840349	1.37837159278665	0	24.3184289468074	1.38205806332842	3.14771282797189	0	4.32098728690728	1.56810970937652	2.96188942538511	1.63641035852567	1.16881042907935	0	0.982584700756566	1.77126332785278	7.12276302690107	0.835348464479162	0.975263450001077	1.26069142203062	23.3643458160399	3.73365277056744	16.9589153313364
2310079G19Rik	0	0	0	0	0	0	0	0	0	0	0	0	0	0	0	0	0	0	0	0	0	0	0	1	0	0	0	0	0	0	0	0	0	0	0	0	0	0	0	0	0	0	0	0	0	0	0	0	0
2410002F23Rik	40.0011887328116	0	0	5.09290197334097	16.041874823068	61.2563498987769	0	0	0	0	0	0	0	0	0	7.02286265675847	0	0	0	0	0	0	0	0	0	0	2.0005170144117	0	0	11.000886661944	0	0	0	0	0	0	37.008491843086	0	0	0	0	0	0	0	0	0	0	16.0050573390975	5.00034436657428
2410004B18Rik	0	6.31578947370624	8.1937117960296	0	6.55738520970134	3.48534232364799	0	40.2320721842337	0	0	0	5.44427215685116	0	0	45.6728869714944	0	19.2095189791092	0	0.883746401987941	0	0	0	48.2190303856982	1.51039256505804	0	0	23.6850929635719	0	0	14.7473254321257	0	0	0	5.60080278841844	7.74591497512889	0	0	162.546117454978	0	0	0	0	5.11364118207611	37.0786516852123	0	54.9562985963699	0	1.79871758435253	19.4069154696856
2410004P03Rik	0.875896991338559	0	0	0	0	0	0	0	0.928940225795386	0.911556789918605	0	3.12532973503712	0	0	1.08440856246634	0	0	1.06221602374724	0	0	0	0	0	0	0	0	0	0	0	1.85702074256201	0	1.33988579030847	1.01094775997743	0	4.6944423126512	0	0	2.45397392858705	0	0	0	0.931341267540218	0	0	0	2.2165212736334	1.84159364042297	3.82216348179912	1.73851800882761
2410012M07Rik	0	0	0	0	0	0	0	0	0	0	0	0	0	0	0	0	0	0	0	0	0	1	0	0	0	0	0	0	0	0	0	0	0	0	0	0	0	0	0	0	0	0	0	0	0	0	0	0	0
2410015M20Rik	120.519720211713	148.733414132312	76.0131961985502	97.5769415645624	118.463905494061	178.25430690774	104.14371848713	93.7471847784395	188.643631706011	323.87359115434	120.961836849419	145.407193871579	199.363042123106	164.196721311473	114.352532598933	174.68792439492	306.412226232636	120.408695684275	98.9625634332351	145.523534385899	191.689548293522	243.221998185528	162.459958734798	189.779335224631	240.77463029913	296.375796405715	205.442910772045	41.8805164416838	129.566929721945	189.233048120325	195.866956332913	246.006335272458	206.699809036821	191.645485487889	426.121362943839	303.429228764356	211.034621558689	461.46772110424	135.582009773205	93.054054054054	146.405120412728	55.7947948273624	219.381101228553	162.876243604147	166.770049950184	268.527272892521	285.624800870381	186.682638528372	161.880555435484
2410016O06Rik	62	0	0	0	0	0	0	0	0	0	0	0	0	0	0	0	0	0	30	0	19	0	0	0	0	0	0	0	0	0	0	0	1	0	0	0	0	0	0	0	0	0	0	0	0	0	0	0	4
2410018M08Rik	0	0	0	0	0	0	0	0	0	0	0	0	0	0	0	2.33	0	0	0	0	0	0	0	5.59	0	0	0	0	0	0	0	0	0	1.18	0	0	0	0	0	1.26	0	0	0	0	0	0	0	2.29	0
2410066E13Rik	0	0	0	0	0	0	0	0	0	0	0	0	0	0	0	0	0	0	0	0	0	0	0	0	0	0	0	0	0	0	0	0	0	18	0	0	0	0	0	0	0	0	0	0	0	0	0	0	0
2410076I21Rik	0	0	0	0	0	128.68	0	0	0	0	0	0	0	0	0	0	0	0	0	0	0	0	0	0	0	0	0	0	0	0	0	0	0	0	0	0	0	0	0	0	0	0	0	0	0	0	0	0	0
2410089E03Rik	0	0	0	0	0	0	0	2.9790224177311	0	25.5938194992323	9.11054699370967	0	0	0	0	0	0	0	0	0	0	0	0	0	7.01071844959894	59.6100290945983	1.60339527526187	0	36.4152804664976	7.91125123171077	0	30.7683784885814	0	0	0	0	0	0	14.3376857047443	0	5.25640858603488	0	0	0	0	0	0	1.59736980546675	0
2410124H12Rik	0	0	0	0	0	0	0	0	0	0	0	0	0	0	0	0	0	0	0	0	0	0	0	0	0	0	0	0	0	0	0	0	0	0	0	0	0	0	0	0	0	0	0	0	0	0	0	0	0
2410127L17Rik	117.370196839367	29.7246777676975	138.726348218234	30.4429081584184	0.763678025469127	11.183552688658	30.6821644262575	19.2438581820116	11.6117528224423	29.1698172773954	16.4041758354794	37.5898765382471	0.813987817182194	0	65.650094371712	23.2625076177587	0	0	0	15.3302875359362	80.1597663325088	17.1860416168901	50.3698220566811	1.28175248221504	24.4917295434262	12.9940662837464	70.4924146664642	0	1.14978956129051	3.71404148512401	52.1270310565991	0	108.171410317585	16.4492563669958	0	9.64389083507583	45.1413151197613	31.3463822994696	279.868856789574	0	7.83670384957775	0	1.16760216645081	17.5004746151789	38.0663061562921	255.837281334801	0	1.91108174089956	12.1696260617933
2410131K14Rik	2.0600612197398	20.0151800735287	0	2.12626126123579	0.84219842821107	0	0.980086947095264	1.00116626898468	3.0542418698634	0	6.00255359807204	0.952330577999443	0	0	0	0	1.00045676904993	0	0.960181618121675	0	0	0	9.99261456752255	0	33.060563251375	0.970075958744473	25.306540232308	0	0	0.900072545068149	0	1.65117594679884	0	0	0	1.99005107186302	62.0742433454572	0	2.21491905676988	0	0	0.920091411525544	0	0	1.94110843296284	1.00315080627995	53.3019744633362	0.650205454400836	24.3416763764836
2410137M14Rik	0	0	0	0	0	0	0	0	0	0	0	0	0	0	0	0	0	0	0	0	0	0	0	0	0	0	0	0	0	0	0	0	0	0	0	0	0	0	0	0	0	0	0	0	0	0	0	0	0
2410141K09Rik	0	0	0	0	0	0	0	0	0	0	0	0	0	0	0	0	0	0	0	0	0	0	0	0	0	0	0	0	0	0	0	0	0	0	0	0	0	0	0	0	0	0	0	0	0	0	0	0	0
2510002D24Rik	19.1295902908341	18.5991555175022	2.32502259583633	9.85770359415453	5.04791174835093	42.8702853065223	29.7524018678861	26.90088806917	82.0602571961999	119.94264241749	15.4488738309427	16.2710465586984	111.874485593521	0	4.31594607861602	16.4638521656008	99.7432793740087	104.334272118244	17.0634839363019	3.53775866213913	34.6369360696026	19.6971132531358	89.3351561005288	3.93498012040017	38.2070980877448	52.0319539904873	17.538173046536	0.74996592792203	3.46086657948443	37.8367976297009	92.5856266997595	0.830235980497886	57.7554455275104	1.56659584447579	144.987850826232	22.7858838912382	27.2721681157501	451.002792415541	70.4780014645379	29.9999999999876	37.7239331559049	23.2835316885054	8.1732151651557	3.62858858360225	25.3872980288502	4.39996014019765	3.31486855276134	45.9041834164075	41.7852803421716
2510003E04Rik	57.854079034695	0	10.242139745037	0	89.8361773729084	47.9234569501599	13.0331620768946	21.5879411720278	1.26496749101796	0	0	27.2213607842558	14.2440150386782	0	8.87067481844999	0	0	0	31.8148704715659	0	28.3711804777942	8.08564052639248	0	16.6143182156385	6.52004891703077	0	0.789503098785729	0	0	10.4098767756181	2.89485895195361	2.27961086615713	10.7608695640716	0	0	13.0498490229315	20.5889812117046	119.200486133651	6.42197949174992	0	0	0	0	13.4831460673499	0	0	0.859115103385673	14.3897406748202	0
2510009E07Rik	0	0	0	0	0	0	0	0	1.00468482561296	0	0	13.0318921199924	0	0	0	0	0	0	26.0049188241287	0	15.0115779810404	65.0200080823224	0	0	0	0	1.00025850720585	0	0	0	3.0029463695757	0	0	0	40.2010050251255	0	9.00206558345335	0	2.00445163508586	0	133.092626860905	197.019573989709	73.3547987759446	0	0	0	64.002370837777	67.0211776074708	0
2510039O18Rik	61.3127893936991	0	0.775007531945443	0	3.05471210187651	0	0	6.07700784695104	47.6081865720135	0	1.92990303946817	11.8139611977348	0	15.2529241492018	0	0.750403471540603	0.967442088981655	2.8452214921801	1.8854678382654	0	0	4.77390044913615	0.950374001069455	0	5.87801509042228	0	5.09583720480464	0	3.44936868387152	12.070634826653	4.0097716197384	0.822015822275134	0	0	17.604158672442	0.876717348643257	4.25861463393974	0	0	2.99999999999876	3.91835192478887	0	2.33520433290163	0	0.976059132212617	104.760955718992	0	2.86662261134934	0.869259004413804
2510049J12Rik	149.116851596467	31.5789473685312	10.242139745037	50.1193317409437	70.1640217438044	31.3680809128319	29.541834040961	55.9323930366176	103.727334263473	227.652982040503	74.7388706552315	35.9321962352176	23.1502728628622	74.1176470592982	0	163.229356989685	41.1632549552339	152.283145703173	116.654525062408	6.51397360734398	26.4797684459412	61.0915061994098	32.1460202571321	113.279442379353	46.3389190888973	207.234315887661	60.8312137614404	0.616945434611172	135.229316980841	52.9168736093921	2.89485895195361	169.44347568146	64.5652173844295	0	23.2377449253867	28.5383885820232	81.4610960480022	0	26.7582478822913	53.9999999910054	127.591068650891	141.043468185175	58.8068735938753	10.1123595505124	51.8790171679437	52.7580466525151	62.7154025471541	132.205742449911	50.9431531079247
2610002J02Rik	39.411764705899	0	0	6.66666666665778	0.423890913268537	0	0	0	108.191786553772	2.69408626307709	28.1598725260117	2.47273724057658	0	0	11.5308379012248	18.7500000001776	0	16.3154733772311	12.9203722732655	20.7612456747942	1.82036290795993	18.3157770190213	0	2.28621126851884	2.6290194185996	20.1094074054067	6.41358110104747	0	0	34.5218235565561	15.2839239761352	0.976773920272424	9.86070372183881	49.7183287321742	265.434547393941	11.8005910835227	14.5528974081021	1.90065726993162	0	0	0.876068097672479	0	0	0	0	4.08729592369969	7.67817731143504	5.59079431913364	0
2610002M06Rik	9.82756424281863	73.9719838161845	199.951943241924	21.7449343988703	6.33089083113906	68.0332788560028	52.2619534060586	52.6370163010076	45.3090595131699	41.0200555463372	48.1896788955201	4.29598589008538	12.2098172577329	84.6319391364283	10.8440856246634	48.551104608677	0	91.9954949138233	14.1787181437558	94.3520235192505	86.0975268015835	21.9599420660263	17.1067320192502	0	0	28.7725753425813	4.21255875597184	0	111.529587445179	142.062086805993	77.1881036799641	23.8384588459789	23.9392429562655	115.144794568971	42.2499808138608	53.4709910937523	10.8083639409391	0	35.5316392707371	2.99999999999876	75.4282745521858	122.015019460444	0	39.8149370769324	5.8563547932757	11.0274690230518	51.5738299000451	3.82216348179912	0
2610008E11Rik	0	38.3425328499135	0	0	0	0	30.8901292632989	20.302718735358	0	15.4849237422142	50.2196371287665	0	0	0	0	0	0	0	0	0	0	63.5699041596203	0	0	20.7773465320041	0	0	0	0	0.998891442977444	0	0	0	1.30793842875458	0	0	0	0	0	0	0	0	0	5.22858303172003	0	0	0	31.2637425337726	0
2610015P09Rik	0	45.8609314130191	9.30009038334532	0	3.05471210187651	50.325987098961	13.9464383755716	31.3978738759137	0	0	0	9.66596825269211	0	4.35797832834337	0	21.0112972031369	0.967442088981655	2.8452214921801	26.3965497357156	0	0	48.6937845811888	0	0	8.81702263563342	0	33.1229418312302	0	0	19.4987177969011	16.0390864789536	0.822015822275134	23.2517984794808	15.6659584447579	0	0	19.5896273161228	0	0	32.9999999999864	0	0	0	4.52442466783323	0	83.8087645751934	0	9.55540870449781	170.374764865106
2610018G03Rik	0	0	0	0	0	0	0	0	0	0	0	0	0	0	0	0	0	0	0	0	0	0	0	0	0	0	0	0	0	0	0	0	0	0	0	0	0	0	0	0	0	0	0	0	0	0	0	0	0
2610020H08Rik	0	0	1.32667619344307	0	2.7047047724478	18.8515661411249	2.98936734806119	0	0	0	3.71997312064937	0	0	0	0	0	28.2351020188605	0	0	0	0	0	0.957055270524113	0	0	0	0	0	0	0	0	0	0	0	0	0	0	35.1296589629563	9.17120305255025	0	16.2631420525438	0	0	1.04571660634401	0	0	0	0	0
2610028H24Rik	2.27693630796476	1.02246754266436	0	0	7.61374393444055	0	2.42138755192956	0	2.87929791114965	0.0103232824948094	1.75768729950683	2.13625242385288	0	0	0.323122418875672	0	0.814385112310628	0.144113710744302	0	0.262928137442169	0	0	0	0	0.632354024887082	4.78807432194433	0	0	2.82628311985099	0	0	0	0	0	0	0	0	3.70458221791176	0	0	3.88508393477436	0	0	0	5.03136015399912	0	1.04441909750253	0	0.302200803621452
2610034B18Rik	0	0	0	0	0	0	0	7.94405978061626	0	0	0	17.3091606840361	0	9.69999999967889	2.5624084224944	0	40.9743197874024	0	27.3607883433857	0	40.0479839751184	21.5011295440685	0	0	0	0	0	0	0	0	2.86573574552535	1.95354784054485	0	0	0	16.5208275169318	30.7227834171044	0.63355242331054	0	0	0	0	0	0	0	5.44972789826625	0	0	0
2610034M16Rik	0	0	0	0	0	0	0	0	0	0	0	0	0	0	0	0	0	0	0	0	0	0	0	0	0	0	0	0	0	0	0	0	0	0	0	0	0	0	0	0	0	0	0	0	0	0	0	0	0
2610044O15Rik8	0.945968750645643	0	45.6866940081839	0	4.21550270058958	10.214311455641	1.84092986557545	23.1635282432951	3.21645553181652	14.7034110213871	2.88520504400491	1.02029664889528	22.9625963227097	4.53229746147711	0	1.70341588039717	2.32186101355597	7.62519359904267	0	0	0	1.10754490419959	0	0	0.969872489919676	5.75451506851626	2.25066143212205	0	0	2.3119908244897	1.0024429049346	17.0650484704318	8.44141379581152	3.47784277473626	5.71548351565283	0.867950175156824	20.4669019307144	0	0	2.84999999999882	32.5517086151836	1.24799729850389	0	0	0	3.33029564496163	36.8134568720551	0	35.639619180966
2610301B20Rik	0	0	0	81.1436250928466	40.4986340191208	30.9675671909736	8.40009702892184	0	0	0.891946526896005	22.3513732596909	1.29107588456128	0	5.31631682472366	52.7461633934942	0	0	0	0	0	4.30333872849887	0	0	0	1.05149453047059	0	25.7730577269473	0	0	0	0	14.0671028723088	11.2874963394756	0	0	0	0	8.56488348180623	2.53032256942692	0	47.3083671517461	0	0	0	0	0	0	0.993549225002398	0
2610305D13Rik	0	80.44	0	0	0	0	0	0	0	0	0	0	0	1	0	0	0	0	0	0	0	0	0	0	0	0	0	0	0	0	0	0	0	0	0	0	0	0	0	0	0	0	0	0	0	0	0	0	0
2610318N02Rik	0	0	0	0	0	0	0	0	0	0	0	0	0	0	0	0	0	0	0	0	0	0	0	0	0	0	0	0	0	0	0	0	0	0	0	0	0	0	0	0	0	0	0	0	0	1	0	0	0
2610507B11Rik	12.2059353826183	56.0897966854159	0.615487052933187	69.2107390497809	70.2770413861213	73.1960679059376	5.60006468594789	173.42296094666	68.7541728816791	15.1630909572321	128.01241048732	51.6430353824513	34.3885508889897	15.948950474171	55.3834715631689	182.74781818732	19.4169384669595	61.5325891152362	32.7560031021464	12.6281162344367	23.6683630067438	9.91746701686709	24.4451185953631	52.4778706890885	170.342113936235	48.3409422225387	28.0471510557956	36.6170441021609	166.081327056372	49.3147191399517	13.2901715643037	132.934122143318	19.1887437771086	49.7999731618904	39.0663872862945	13.0477436661773	5.34097515438141	29.9770921863218	12.6516128471346	82.4209321959287	31.5389114344974	76.8322390613148	13.9123735475642	21.0484278205504	167.879630233922	153.184013351745	64.8114833046516	15.8967876000384	83.1592444937892
2610524H06Rik	1.41783235944182	0	0	1.78997613360513	0	0	0	3.92508021309597	0	10.1849225920359	0	1.08885443137023	0.749685002035694	0	0	1.85487905670096	0	1.81671121189751	0.883746401987941	1.3027947214688	0.945706015926472	7.67237445504353	0	3.02078513011609	3.59534125996268	1.73417837562896	1.57900619757146	0.616945434611172	1.24120529583149	5.20493838780906	0	0	0	0	0	6.69620377989171	0.791883892757871	0	1.1024398127504	0	0	0.896757853276112	1.27841029551903	0	0	4.48809771870354	0.257734531015702	1.80771117227429	0.929914699589101
2610528A11Rik	0	0	0	0	0	0	0	0	0	0	0	0	0	0	0	0	0	0	0	0	0	0	0	0	0	0	0	0	0	0	0	0	0	0	0	0	0	0	0	0	0	0	0	0	0	0	0	0	0
2610528J11Rik	15.4820774881578	0	0	0	0	0.871335580911999	12.1642846051016	3.92508021309597	0	1.69890285104853	0	3.2665632941107	0.749685002035694	0	3.32650305691875	0	0.914738999005198	0	0	1.3027947214688	0	0	0	10.5727479554063	2.79430667872747	3.46835675125792	5.5265216915001	8.02029064994523	28.5477218041243	1.73497946260302	3.85981193593815	0	0.978260869461053	2.80040139420922	0	0	0	15.8378268289466	4.28131966116661	0	1.86264333796921	0	0	2.52808988762811	0	0	0.859115103385673	11.6916642982914	2.4258644337107
2700029M09Rik	0	0	14.8318431606927	15.8735438287692	13.2294716795398	0	11.473460511294	83.1084593148188	5.63115318525405	0	0	32.1802806109232	6.7810558545274	15.3934426229506	17.0312282594156	4.07605156921479	0	5.51490209240952	0	101.866474070129	3.01083060146893	0	0	0	3.9310143722307	0	0	0	0	0	4.12351487016658	26.2591032032399	13.6400889212115	0	51.8518474428873	0	0	0	28.0514502979045	0	0	25.6833182538653	4.27365781614064	18.3776662185416	0.975263450001077	0	127.941426996352	0.93341319264186	16.1880555435484
2700049A03Rik	0	6.41291842315224	13.4055826571384	0	0	0	0	14.8951120886555	0	0	28.9881040708944	0	0	9.99999999966896	0	2.50000000002368	1.67242121581234	83.1312214935108	0	51.9031141869854	0.910181453979964	0	98.6416999575456	0	62.2025994440666	0	0	0	0	5.75363725942602	15.2839239761352	0	33.5263926542519	0	0	0	0	0	2.38961428412405	0	0	0	41.7823805938484	42.0122547418382	42.3520266145547	5.44972789826625	62.1234346107017	0	0
2700050L05Rik	1.62969236717451	74.2105263160484	0	0	0	13.07003371368	10.4265296615156	1.96254010654799	56.9235370958083	0	0	11.9773987450725	16.4930700447853	10.5882352941855	12.1971778753687	15.457325472508	0	32.9501543334351	32.6986168735538	0	11.3484721911177	0	0.89294500714256	21.1454959108126	0	120.525397106213	11.0530433830002	0.616945434611172	6.20602647915746	15.6148151634272	15.4392477437526	8.35857317590949	21.5217391281432	0	0	0	0	295.083720918268	22.4769282211247	0	67.0551601668915	0	534.401071732864	89.3258426961932	0	0	55.8424817200687	2.69807637652879	3.23448591161426
2700060E02Rik	154.359326783594	246.298679983142	68.200662811199	137.717917859512	165.718131526801	275.860966320231	222.213251450774	504.654988303638	176.498642901123	188.692255513151	214.190288835374	258.833149877644	90.3526477072236	71.9066424176657	112.670049640252	163.587956795851	118.995376944744	401.176230397394	170.634839363019	153.302875359362	149.433638471714	216.735080390781	263.253598296239	283.280116094346	345.823221153177	201.732879055163	188.418580647652	611.972197184376	81.2441304007873	219.973392060182	198.373426457508	602.488276778337	250.715044474402	531.013327443514	113.546823437251	125.370580855986	87.7274614591587	58.2147099847293	216.020448396515	185.999999999923	343.8157896406	44.7043808419304	137.777055641196	109.355344221529	114.198918468876	238.998336136601	139.961116672145	173.90843842186	42.002595093275
2700062C07Rik	26.6082499168718	97.9284360376113	23.4837516710968	2.26764911839559	34.8776980642414	0	125.32549173875	0	8.44672977788107	50.0223609374504	68.576789394946	10.7267602036411	8.81537261088562	51.3114754098354	0	0.582293081316399	83.305824006998	5.51490209240952	18.1582685198597	42.2018249719106	1.00361020048964	18.6377010103853	2.76920384207042	146.251964760266	53.0686940251144	40.4548564826792	13.2543813401319	0	0	24.6443039412516	29.8954828087077	5.52823225331366	10.4923760932396	0	1.44032909563576	0	0	35.1337303975462	88.8295926100309	25.3783783783784	43.2337268332889	0	54.1329990044481	95.2297249506245	0.975263450001077	0	64.9009606001108	0	0
2700073G19Rik	9.85963882140577	3.98684210527707	3.50963988596601	1.82577565627723	4.68197303972676	7.04039149376895	6.13427495085837	12.0205581526064	41.5288827301197	11.204264302665	25.9033988295327	7.67642374116013	4.55058796235666	5.29411764709273	1.11992269582931	8.76739500800654	3.65895599602079	5.3877955058725	1.79400519603552	1.31582266868349	6.6483132919631	0.943324728079122	1.82160781457082	9.1076671673	10.5717936011856	8.56684117560707	10.4135458729838	0	11.2701440861499	7.95488083603485	11.8303235836504	8.38896798745826	8.96086956426324	10.6205222875385	1.30389568748003	2.48762746999631	1.62336198015364	5.96002430668253	6.50760588497325	12.3599999979412	8.57747257134821	10.7610942393133	15.5582532964666	5.94101123592606	0.944939241273261	4.6598361518172	9.48463074137783	3.62441593247034	4.94876344476982
2700081O15Rik	0	0	0	0	0	0	0	0	0	0	0	0	0	0	0	0	0	0	0	0	0	0	0	0	0	0	12	0	0	0	0	0	0	0	0	0	0	0	0	0	1	0	0	0	0	0	0	0	0
2700089E24Rik	368.962351928308	408.947368422479	427.561537703151	520.883054879093	276.721655849397	165.370779901288	189.415288850867	544.320311251617	106.257269245509	129.116616679688	417.443936098732	268.391728788448	433.880194928158	195.882352942431	393.636195068718	78.5232134003407	107.939201882613	80.1490240543017	243.914006948672	96.406809388691	326.1834619532	234.977697741995	550.07198329996	66.4572728625539	603.989388606944	416.176797475317	360.802916145078	12.3389086922234	194.869231445544	777.270799246153	308.447221330657	374.494473092294	243.586956495802	529.604910669362	68.6417165379338	608.171901402442	988.271098161823	228.448148460058	381.037449843828	563.999999906057	473.111407844179	412.682740245512	190.483134032335	411.244382020465	379.467218252883	346.911634889585	353.096307491512	365.17564397525	194.877776174759
2700094K13Rik	0	22.081189198861	2.32502259583633	0	13.7462044584443	22.367105377316	14.876200933943	175.27103465248	22.0274951041731	24.6120333278023	1.92990303946817	4.29598589008538	0	0	0	40.4992753590463	0	0	16.9692105443886	2.35850577475942	7.9170139587663	18.1408217067174	8.42981738948607	30.7620595731609	0	0	0	0	20.6962121032291	0	2.0048858098692	0	0	0.783297922237895	0	0.876717348643257	0	0	4.25656055953724	8.99999999999628	0.979587981197218	0	0	0.904884933566646	0	25.363178753019	37.7526696286708	2.86662261134934	0
2700097O09Rik	0	0	0	0	0	1.86392544810967	0	99.2577948335337	0	1.82311357983721	19.2990303946817	26.8499118130336	0	8.71595665668675	23.4340690348975	21.7617006746775	0	0	0	49.5286212699478	23.7510418762989	1.90956017965446	68.4269280770008	0	0	23.2036897924043	0	0	1.14978956129051	10.213614084091	33.0806158628418	0	43.4707536790294	0	0	151.672101315283	18.7379043893349	0	0	0	1.95917596239444	0	0	0	0	0	11.9703586627493	6.68878609314847	0
2810004N23Rik	15.6519117158069	54.4864982464905	24.7197386011545	49.8882806047031	54.1205659617539	56.7575902591809	15.8863299387147	106.387254636207	56.3115318525405	50.8701975635089	27.621206839631	89.3896683636757	107.140682501533	20.5245901639342	42.5780706485389	34.3552917976675	54.5796777976883	27.5745104620476	49.0273250036211	10.1866474070129	17.0613734083239	34.4797468692128	30.4612422627746	111.430068388774	96.309852119652	58.0439245186267	26.5087626802638	0	24.8106886701598	23.7641502290641	50.5130571595406	196.943274024299	76.5943454806494	7.56495337452195	8.64197457381455	42.338962153166	139.949275349447	19.6369243023081	50.2588484504122	42.2972972972973	79.5893607612819	93.8946690094756	66.95397245287	12.5302269671874	260.395341150287	20.1710627524899	128.936575058887	38.2699408983163	16.9589153313364
2810006K23Rik	7.14021218880688	15.0538960573017	35.7260210890561	28.8564028310572	18.1473708935957	8.7809102385512	19.0216874834203	58.0576319384214	8.28864981130693	31.9599999999998	17.9976565382193	9.86413988159423	13.7322666359194	4.13664310116768	8.38257477850903	11.2365802508136	7.19328416946897	10.4425279029493	40.8977357968701	11.4590592385756	54.7922596307974	13.6241924627882	31.2381734678408	22.5502271199893	75.0566843064661	53.1841644185888	7.72199567562917	20.2564058153883	39.8134908830846	37.122992081033	5.45535257139585	16.5017523410381	6.30713140046023	37.5079718820281	18.0402010050251	40.6210424819477	26.9661875699892	10.2697701775607	44.6792269460638	17.4	79.0390692109079	3.03030106187217	17.4242768599299	16.9097298538845	2.13121699083033	43.075295621661	73.0727068299432	10.4733093962719	11.6208003079186
2810007J24Rik	5148.41472064686	4562.9352791676	6298.19284447789	6815.99291048286	7838.82626551891	4679.21817077865	5378.17145620835	4828.45794744459	3303.89774495112	8010.15254318538	4488.07447282498	6559.44013910206	4611.99299163615	7063.84332817857	5940.23336175277	4604.50600676731	6505.95181659373	6067.54303817834	6582.97394343835	5631.83992279819	5712.456236799	8181.26565355925	7363.75096205136	4632.93384539948	5083.27155348987	6464.88520446625	5172.43285677654	1247.68572788914	4458.0417620811	2726.7131725518	4100.93716445422	1267.37563328066	3088.48474840732	700.124584715468	1120.97091679294	2943.22846781836	1446.90068917995	1569.10378363386	3493.13561031955	1634.68182188592	4173.70184468422	726.16772676719	2759.8902897873	3091.48783614335	974.838431735353	1014.84408845531	5483.84565645346	2194.4124312938	1300.96241145572
2810021J22Rik	0	0	0	0	0	0	0	0	0	0	0	0	0	0	0	0	0	0	0	0	0	0	0	0	0	0	0	0	0	0	0	0	0	0	23	0	0	26	0	0	0	0	0	0	0	0	0	0	0
2810403A07Rik	4.70588235294316	5.3440986859602	25.9462890138163	9.99999999998667	0	8.74685568469858	0	0.993007472577033	19.6712339188677	0	2.48469463464809	12.3636862028829	2.38329862000051	0	90.9654989985514	6.66666666672981	1.67242121581234	6.21541842942137	3.04008759370953	0	2.71234073286029	0	9.63713751172529	6.85863380555653	25.4138543797962	0	17.1028829361266	0	1.58327306376077	48.9059167051212	0.955245248508449	120.631579153644	4.93035186091941	0	18.7165385982907	0	0	10.1368387729686	2.38961428412405	0	18.3974300511221	0	0	53.8282013879802	0	27.2486394913313	0	41.5316149421356	13.7762961358826
2810408A11Rik	0	0	0	0	0	0	0	0	0	0	0	0	0	0	0	0	0	0	0	0	0	0	0	0	0	0	0	0	0	0	0	0	0	0	0	0	0	0	0	0	0	0	0	0	0	0	0	0	0
2810408M09Rik	1.95005795072457	2.91075332403641	2.00426485773106	0	1.18308826820126	0	0	10.4121291974406	4.83253401119834	1.91999999999999	2.18092780729951	25.0713555323853	4.93440776349	0	0.711917235973853	124.625714174648	4.0018270761997	11.1426973983578	5.99113322140504	0.85440353971836	4.99385160835944	4.98153292692255	1.64042921829199	0	10.1363046530396	62.104862925806	12.7733011370187	0	0.241050398888504	0	0.050049106159595	7.72550200562851	0.780882935295076	15.9489025737683	173.80904522613	1.0100259208953	5.20119344821749	1.99995524392613	0	0	2.23138529358558	4.40043718555695	0	1.96996852821718	15.5188617501307	11.2854465706494	6.52024152909853	0.970306601182786	3.92026998339424
2810417H13Rik	12.5730766127513	0	0	0	8.56394508386995	0	0	6.21143943722438	24.0217326544311	0	0	0	0.764678702076408	5.29411764709273	0	0	0	0.997410077120199	0	0	9.58000194133516	0	0	0	0	0	7.42132912858585	0	1.24120529583149	0	0	0	0	0.357051177761675	0	0	34.1460334557194	0	0	0	1.91852263810829	0	0	0.893258426961932	0	17.3684802022277	0	0	0.695414470997067
2810428I15Rik	25.3091224622201	13.4210526316258	8.1937117960296	87.7088305466514	87.868961809998	12.1551313537224	15.6137281681197	18.6441310122059	42.0854684261676	129.991551647978	28.254938906246	31.565889965423	33.7358250916062	21.1764705883709	14.4148465799812	27.8231858505144	15.5505629830884	99.562898769677	25.6286456576503	41.6894310870015	39.7196526689118	28.7399600488106	38.3966353071301	42.2909918216252	40.9831646213363	65.4132083287245	45.4832735210458	4.3186180422782	2.48241059166298	39.9045276398695	22.1746195719647	12.1427272137303	5.86956521676632	32.9047163819583	1.29098582918815	13.0416928672921	28.5078201392834	35.8435028234054	27.828577797583	29.999999995003	11.1758600278153	22.6366060050281	24.2003068941752	20.2247191010249	64.820979129304	11.4492288742437	12.8867265507851	41.3705044401081	87.3958093318174
2810459M11Rik	140.004160564841	29.0075073529402	13.0277215752519	36.4501930497565	1.00261717644175	87.0090194480586	53.0047022408663	67.0781400219734	66.3091984904554	1.99999999999999	123.052348760477	31.0760504399818	26.0232458115091	16.3020417780007	38.1026126295865	97.316811100796	21.0095921500484	218.052785712927	10.0018918554341	2.01036126992555	58.0347604747021	60.0184689990668	36.0094218649461	0	32.0199159819613	0	52.0134423747043	24.0789370762416	8.03501329628347	2.00016121126255	12.0117854783028	9.00641425526639	23.0260352715215	100.181548830203	264.301507537688	6.00015398551665	131.03006571471	25.9994181710397	14.031161445601	26	14.0086969104027	10.0009936035385	192.872877767874	291.995335146912	108.061706577313	35.1102782197982	13.0004815764235	90.0284475324235	109.007507191319
2810474O19Rik	376.067810649189	332.944736843267	30.0436099187752	211.127684958725	128.301799013016	160.517440715608	42.0015369864722	222.404857574551	140.765582400479	300.994618120267	500.27647957614	95.2203200233268	27.7158545252596	79.4647058828618	56.6614354028493	65.0320597279357	170.251222494847	156.281691458771	82.9926246106875	442.963233246606	342.459062487294	108.042125522662	199.135666042862	128.972421130306	101.964250706766	242.282060859122	176.643423322319	1.27090759529901	446.089183321838	92.8561008385136	154.826706280319	62.3549558922848	272.827173883993	137.163660288367	253.769084443514	485.731692944788	113.381935765072	108.005643275085	59.9063653588738	90.1199999849891	212.32271409511	1.73257099807715	401.011741498409	201.834269661936	80.7367204676124	142.462754882215	56.0830339490167	41.829177424118	139.729791381736
2900011O08Rik	0	0	0	0	0	0	0	0	0	0	0	0	0	0	0	0	0	0	0	0	0	0	0	0	0	0	0	0	0	0	0	0	0	0	0	0	0	0	0	0	0	0	0	0	0	0	0	0	0
2900026A02Rik	61.2318196527514	21.1554751901615	14.3405150570657	9.35554954943749	4.33130620222836	36.8738223798841	38.3033980344374	7.64891029504293	32.5116009568354	35.8199999999998	108.025956253303	54.5735543855681	105.003796849439	22.5885166386422	20.5754108199767	105.312841868562	27.8827301534214	63.6954192394458	20.9139558697127	36.8097148523369	71.0648101622452	47.9347505739214	22.6859357749161	10.5241113604242	44.7278201373021	234.29834599449	151.16906819402	1.11365083977617	11.5704191466482	16.2613106475646	52.5315418251109	23.5467697140465	30.0639930088604	7.43347092320107	42.0201005025124	15.6204008756283	28.5565524897326	192.425693794353	18.6614447226494	0	15.5696659947047	7.74076904913881	4.20031587511573	4.40992954793795	24.08375256774	138.986544210087	98.0336314566763	3.09097669861321	92.2363521858292
2900092C05Rik	0	0	0	0	0	0	0	0	0	0	0	0	0	0	0	0	0	0	0	0	0	0	0	0	0	0	0	0	0	0	0	0	0	0	0	0	0	0	0	0	0	0	0	0	0	0	0	0	0
3010026O09Rik	43.1868477301244	0.78947368421328	21.8498981227456	1.78997613360513	87.2132232890279	31.3680809128319	0	125.602566819071	2.52993498203592	0	38.2808849697527	6.53312658822139	0	26.4705882354636	0	45.7536833986237	76.8380759164367	14.2487153874314	17.6749280397588	0	2.83711804777942	37.7329891231649	0	70.2936699778013	2.79430667872747	0	0.789503098785729	0	3.72361588749448	0	5.78971790390722	4.55922173231427	2.93478260838316	0	3.87295748756444	7.34054007539895	1.58376778551574	0	116.66596076679	0	0	0	0	91.011235954612	0.926411020856138	0	2.57734531015702	0.899358792176264	10.5120792127464
3110001I22Rik	0	0	0	0	0	0	0	53.2737200293663	0	0	2.03194302360826	0	2.09770160422837	10.6326336494473	0	0	4.08777651935989	1.04507730719528	0	0	0	0	0	0	0	114.34492102639	32.5953377134922	0	0	0	0	0	16.9312445092134	0	0	0	12.9633096961343	0	0	0	0	0	0	0	45.8801473931217	10.9417152394104	0	0.993549225002398	0
3110002H16Rik	26.0393288162523	61.3652694547469	5.2931886552254	2.50590606904379	11.2621936661996	52.5228707781452	17.6962044075953	18.1243996440333	102.840963925907	48.9232670002459	5.25257271602735	49.1512589252481	0	0	14.2678371979402	1.32907504136233	0	45.3973768583521	0	7.89257264652292	0	1.24960084412525	72.7269264994924	0.955846930408397	1.13561409290823	0	128.099677214024	0	122.571011823946	0	7.56432264868285	0	0	19.0815846532965	0	0	0	0	115.205586586008	767.750983405076	0	0	13.5722933052904	32.8180070435416	0	57.8132878962347	0	0.993549225002398	20.8137993670513
3110007F17Rik	11.2027225192202	4.77293397298458	0.96100933961235	4.23301389631341	9.75980516549544	3.26186953419192	9.47428046980497	2.88657872730175	13.5857508022575	6.25327957884163	6.66781500136251	14.8641111796954	1.93729100489362	6.99455521699111	0.954279534970376	2.12364182445991	4.70176855245085	1.94423468632307	7.24019649893913	8.63213113561947	4.2059136655946	9.74830471713602	3.83000722430991	9.25425292159258	3.64436935606181	3.50839789661152	9.73304906117686	0	10.5090765901952	0.891369956429763	6.40561016253209	5.97605502794023	2.87109163833589	50.3973883167862	8.52041279746192	9.73156256994015	16.889665638205	10.1472717557997	5.68250834698222	0	5.85793612755937	2.84059086599766	7.7412023635689	3.29378115818259	1.56169461154019	9.72622767833165	9.06064071088099	2.07352368887602	14.5948586841078
3110009E18Rik	24.3167955219538	0	1.32667619344307	0	0	0	12.9539251749318	0	0	0	0	0	1.23917920085513	0	0	17.9724335387659	6.47806339338	0	1.94301296807012	1.83438235424769	0	0	0	0	9.03362892695832	0	0	0	0	0	5.18128564007411	0	0	0	0	0	0	0	0	0	0.903507891807991	0	0	0	0	0	0	0	11.1926223563501
3110021N24Rik	0	0	0	0	0	0	0	0	0	0	0	0	0	0	0	0	0	0	0	0	0	0	0	0	0	0	0	0	0	0	0	12.82	0	0	0	0	6	0	0	0	0	0	0	9	0	10	0	0	0
3110035E14Rik	0	0	0	0	0	0	0	0	0	0	0	0	0	0	0	0	0	0	46	0	0	0	0	0	0	0	0	0	0	0	1	0	0	0	0	0	0	0	0	0	0	0	0	0	0	0	0	0	0
3110040N11Rik	21.9845500331841	10.2631578947726	63.5012664192294	82.338902145836	31.4754490065664	25.268731846448	11.2954071333086	15.7003208523839	0	20.3868342125823	69.2701728024097	0	20.9911800569994	31.7647058825564	6.65300611383749	11.7475673591061	27.4421699701559	78.3679346308728	4.41873200993971	11.7251524932192	11.3484721911177	18.8664945615824	26.7883502142768	0	7.4514844766066	0	0	0	0	11.2773665069196	20.2640126636753	0	6.84782608622737	0	0	1.63123112786643	0.791883892757871	4.16784916551226	29.9692376281663	5.9999999990006	61.4672301529839	19.1540512350237	12.7841029551903	5.89887640446559	57.4374832930806	0	42.9557551692836	25.1820461809354	8.89483625693923
3110043O21Rik	17.999698473178	8.09934433393778	32.3766776328622	174.608982116461	102.227735705535	31.9261445207893	75.018780266153	6.32003492888356	0	57.6528905719768	5.71473244957883	0	5.42484468362192	41.0491803278683	2.43303260848794	1.7468792439492	0	0	0	24.7390008456027	0	210.606021417354	8.30761152621126	55.7150341943872	11.7930431166921	3.5178136071895	109.716823315536	0	15.1620875206532	39.6069170484401	11.3396658929581	8.3752718637702	0	94.9905978727473	10.0823036694503	105.847405382915	11.8475577015405	12.2730776889426	3.50643128723806	0	6.87809290529596	13.2844749588958	0	27.5664993278123	40.9610649000452	17.6496799084286	30.2871149467184	0	49.3350264184332
3110047P20Rik	0	0	0	0	0	0	0	0	0	0	0	0	0	0	0	0	0	0	0	0	0	0	0	0	0	0	0	0	0	0	0	0	0	0	0	0	0	0	0	0	0	0	0	0	0	0	0	0	0
3110052M02Rik	0	2.6720493429801	0	0	0	52.4738450617876	0.722707464261709	2.9790224177311	0	2.42467763676938	0	0	0	0	0	6.66666666672981	4.18105303953085	0	11.7803394256244	1.73010380623285	0	7.16704318135617	0	0	0	2.98050145472992	25.9108676482318	0	0	0	20.0410453137073	0	7.24761723555152	0	0	0.590029554176137	1.61698860090023	10.1368387729686	0.860261142284658	0	0	0	0	0.656441480341222	1.72865414753284	329.95377560053	0	0	0
3110057O12Rik	39.9647058823698	77.2275701108108	9.49201739755446	36.6666666666178	35.4415192583824	0.867396522065943	138.304527435763	67.3656269396259	53.8500028529003	2.70082147873478	6.14547806302962	1.90400767524397	88.2344815096587	0	204.967049715327	63.1250000005979	221.303137382368	46.483560579035	29.450848564061	20.8823529412305	58.7340092253271	0.740594462073471	22.7971928790772	0	27.1577705941339	67.7687029562205	50.0152432863352	0.528933533353755	271.547163165609	14.2905965430994	66.0169991244189	181.689716909874	0	380.947994538859	8.20124691306921	20.6628349872483	8.61315928079523	44.1459328562784	270.205635177327	209.999999996029	7.96345900784284	13.9394406505067	21.5764213386633	1.86429380416907	116.485359731501	41.8947832179218	1.84974271593662	17.5071730679156	11.8074338131294
3110062M04Rik	0	0	0	0	0	0	0	18.49	0	0	0	0	0	0	0	0	0	0	0	0	0	2	0	0	0	0	0	0	0	0	7.13	0	0	0	0	0	0	0	16	0	122.97	0	0	0	6	0	0	0	0
3110079O15Rik	0	0	0	0	0	0	0	0	0	0	0	0	0	0	0	0	0	0	0	0	0	0	0	0	0	0	0	0	0	0	0	0	0	0	0	0	0	0	0	0	0	0	0	0	0	0	0	0	0
3110082I17Rik	0	0	3.29285573319255	2.38657720861314	0	0	0	0	7.62407383732397	0	1.01597151180413	9.07626346846582	0.687771017779795	0	0	0	21.8798238198738	1.95341552746782	0	1.59429967459763	0	33.7193878573481	0	0	0	3.71853401711836	1.51606221923219	0	1.46630360824545	0.697849799150259	0	2.09599832797401	1.01587467055281	0	0	0	28.2308686731589	0	31.6416837306836	0	0	3.20446655597191	0	0	201.257437462418	0	0	1.9870984500048	0
3110082J24Rik	0	0	0	0	0	0	0	0	0	0	0	0	0	0	0	0	0	0	0	0	0	0	0	0	0	0	0	0	0	0	0	0	0	0	0	0	0	0	0	0	0	0	0	0	0	0	0	0	0
3300002I08Rik	1.33136342683461	0.755856091807166	0	1.44966229325802	1.58081351272109	1.30474781367677	0.929762558371439	1.19514487656704	0	0	0	0	0	0	0	0	0	6.75265900810744	0.933306579941373	0.93160978102997	3.41421226971797	1.19347511228404	0	2.83267298569523	4.15379733056508	0	2.8536688346906	0	0	0	0	0	0	6.06272591812131	2.00687408865839	0	0	0	0.638484083930586	0	2.02774712107824	0	0	0	2.88913503134935	0	0.920796820211483	0	0
3425401B19Rik	1.01	0	0	0	0	0	0	0	0	0	0	0	0	0	0	0	0	0	0	0	0	0	0	0	0	0	0	0	0	0	0	1.26	0	0	0	0	0	0	0	0	1	0	0	0	0	0	0	0	0
3632451O06Rik	0	0	0	0	0	0	0	0	0	0	0	0	0	0	0	0	0	0	0	0	0	0	0	0	0	0	0	0	0	0	0	0	0	0	0	0	0	0	0	0	0	0	0	0	1.34	0	0	0	0
3830403N18Rik	0.91	0	12.45	0	0	0	0	0	0	0	0	0	0	0	0	0	0	0	0	0	0	22.79	0	0	0	0	2	0	0	0	0	0	0	0	0	0	25.06	0	0	0	0	0	0	0	0	0	0	0	0
3830406C13Rik	55.1815104543292	29.7246777676975	62.0006025556355	36.2415573314505	86.2956168780113	93.1962724054833	122.72865770503	37.4748817228648	10.4505775401981	103.005917260802	114.829230848356	37.5898765382471	87.2513541237594	61.0116965968072	13.012902749596	63.7842950809512	33.8604731143579	36.9878793983413	11.2656703336358	14.1510346485565	0	88.7945483539324	0.950374001069455	0	63.678496812908	93.7429067613132	172.646964498781	0	118.370835334858	77.9948711876043	15.036643574019	138.937114280943	63.6897088785779	34.4651085784674	0	108.712951231764	5.11033756072769	203.303679485132	25.5393633572234	44.9999999999814	58.7752788718331	35.3909681665283	22.1844411625655	98.6415066081001	17.5690643798271	15.4384566322725	22.0991236850756	65.9323200610349	30.4240651544831
3830417A13Rik	0	0	0	0	0	0	0	0	0	0	0	0	0	0	0	0	0	0	0	0	0	0	0	0	0	0	0	0	0	0	0	0	0	0	0	0	0	0	0	0	0	0	0	0	0	0	0	0	0
4430402I18Rik	0	0	0	0	0	0	0	0	0	0	0	0.749562253983466	0	0	0	0	0	0	0	0	0	0.948804539695826	0	1.0139991245128	0	0	0	0	0	0	2.59064282003706	0	0	0	0	0	0	3.19360536026876	0.764266921045854	0	0.903507891807991	0	0	0	0	0	0	10.4212475112575	2.23852447127001
4632428N05Rik	0	0	5	0	0	0	0	0	0	0	0	0	0	0	0	0	0	0	0	0	0	0	0	5	0	1	0	0	0	0	0	0	0	0	0	0	0	0	0	0	1	0	0	0	0	0	0	0	0
4632434I11Rik	0	0	0	0	0	0	0	0	0	0	0	0	0	0	0	1	0	0	0	102	0	0	0	1	0	5	0	0	0	0	0	0	0	0	0	0	0	0	0	0	1	0	0	0	0	0	0	4	0
4732456N10Rik	0	0	0	0	0	0	0	0	0	0	0	0	0	0	0	0	0	0	0	0	0	0	0	0	0	0	0	0	0	0	0	0	0	0	0	0	0	0	0	0	0	0	0	0	0	0	0	0	0
4833403I15Rik	0	0	0	0	0	0	0	0	0	0	0	0	0	0	0	0	0	0	0	0	0	0	0	0	0	0	0	0	0	0	0	0	0	0	0	0	0	0	0	0	0	0	0	0	0	0	0	0	0
4833420G17Rik	179.834114637243	95.5042484103028	8.00133168813142	93.0765111359123	172.119194581263	3.7536445079968	119.468046633555	190.425212019862	68.7541728816791	198.904075497809	46.744849258108	20.6572141529805	37.1396349601089	21.2652672988946	18.461157187723	16.6134380170291	15.3291619475996	198.349812659082	120.426481993185	4.73554358791375	109.735137576721	0	180.50723060743	5.62262900240234	3.15448359141176	75.3003138466468	8.31560127248859	0	10.4735972017532	53.9670511342867	102.002066756031	142.366114619201	125.291209368179	135.695471175045	175.017415042599	194.998529091019	295.27962639223	97.639671692591	201.16064426944	631.89381350212	62.0265258211783	0	12.3665542645015	128.044602575015	0	63.6944598374177	30.1236471697677	145.05818685035	107.147488097767
4833423E24Rik	0	0	0	0	0	0	0	0	0	0	0	0	0	0	0	0	0	0	0	0	0	0	0	0	0	0	0	0	0	0	0	0	0	0	0	0	0	0	0	0	0	0	0	0	0	0	0	0	0
4833424O15Rik	0	0	0	0	0	0	0	0	0	0	0	0	0	0	0	0	0	0	0	0	0	0	0	0	0	0	0	0	0	0	0	0	0	0	0	0	0	0	0	0	0	0	0	0	0	0	0	0	0
4833427G06Rik	0	0	0	0	0	0	0	0	0	0	0	0	0	0	0	0	0	0	0	0	0	0	0	0	0	0	0	0	0	0	0	0	0	0	0	0	0	0	0	0	0	0	0	0	0	0	0	0	0
4833439L19Rik	31.0705882353072	6.9954251799219	10.3006767384851	61.9333333332508	132.546449669939	47.4079578110663	41.1943254629174	135.078806494654	55.0958476677619	11.4094553241315	111.496530572109	75.8759422270924	144.203866301751	132.799999995604	104.930624901146	68.9125000006527	219.831406712453	163.892814710805	95.9679651144255	3.44290657440337	174.135915775447	83.5597601133004	87.1021868037819	125.170066951407	148.24164161677	231.452097305014	28.9199061148066	0	271.325504936683	108.916353320935	90.4808299387203	113.173910272364	93.4498891718664	8.65450908107847	30.6440781959287	56.8611481359544	141.227784402626	25.6398665713776	93.1591128665761	19.9999999996218	151.612344983199	79.2083082973237	28.0276209023535	43.82403322758	177.550067493098	206.667306222002	354.564267919686	116.935456609194	13.5926121874042
4921501E09Rik	0	0	0	0	0	0	0	0	0	0	0	0	0	0	0	0	0	0	0	0	0	0	0	0	0	0	0	0	0	0	0	0	0	0	0	0	0	0	0	0	0	0	0	0	0	0	0	0	0
4921504E06Rik	0	0	0	0	0	0	0	26	0	0	0	0	0	0	0	0	0	0	0	0	0	0	0	0	0	0	0	0	0	0	0	0	0	0	0	0	0	0	0	0	13	0	0	0	0	0	0	0	0
4921507P07Rik	0	0	0	0	0	0	0	0	0	0	0	0	0	0	0	0	0	0	0	0	0	0	0	0	0	0	0	0	0	0	1	0	0	0	0	0	0	0	0	0	0	0	2	0	0	0	0	0	6
4921509C19Rik	0	0	0	0	0	0	0	0	0	0	0	0	0	0	0	0	0	0	0	0	0	0	0	0	0	0	0	0	0	0	0	0	0	0	0	0	0	0	0	0	0	0	0	0	0	0	0	0	0
4921511H03Rik	0	0	0	0	0	0	0	0	0	0	0	0	0	0	0	0	0	0	0	0	0	0	0	0	0	0	0	0	0	0	0	0	0	0	0	0	0	0	0	0	0	0	0	0	0	0	0	0	0
4921511M17Rik	0	0	0	0	0	0	0	0	0	0	0	0	0	0	0	0	0	0	0	0	0	0	0	0	0	0	0	0	0	0	0	0	0	0	0	0	0	0	0	0	0	0	0	0	0	0	0	0	0
4921517D22Rik	0	0	0	0	0	0	0	0	1.00468482561296	0.999999999999994	0	1.01247777239941	0	0	1.00270033235754	0	0	0	0	0	0.850656085592288	1.94059716430316	0.990259101286019	0	0	0	0	0	0	0	0.550540167755545	1.0007126950296	0	0	0	0	1.8904337725252	0	0	0	0	0	0	0	0	0	0	0	0
4921524J17Rik	0	15.286977137673	24.0252334903087	85.5300753022231	9.92781433109865	41.9383225824675	5.57857535022864	26.3337006701212	47.6081865720135	73.836099983407	1.92990303946817	25.7759153405123	49.6532568481139	0	47.7139767485188	14.2576659592714	4.83721044490828	114.757266851264	67.8768421775544	0	6.92738721392051	69.6989465573878	5.70224400641673	16.6627822687955	54.8614741772746	39.9103464429353	25.4791860240232	20.2490800538948	34.4936868387152	131.374932432549	3.0073287148038	4.11007911137567	72.7882387183748	0.783297922237895	9.3888846253024	18.4110643215084	77.5067863377033	22.3902730710497	23.4110830774548	17.9999999999926	80.6004990929071	4.6846465757273	9.34081733160652	0	77.1086714447967	192.980707903406	87.9453042983987	19.9612487836959	128.233088331124
4921524L21Rik	0	0	0	0	0	0	0	0	0	0	0	0	0	0	0	0	0	0	0	0	0	0	0	0	0	0	0	0	0	0	0	0	0	0	0	0	0	0	0	0	0	0	0	0	0	0	0	0	0
4921530D09Rik	0	0	0	0	0	0	0	0	0	0	0	0	0	0	0	0	0	0	0	0	0	0	0	0	0	0	0	0	0	0	0	0	0	0	0	0	0	0	0	0	0	0	0	0	0	0	0	0	0
4921530L21Rik	0	0	0	0	0	0	0	0	0	0	0	0	0	0	0	0	0	0	0	0	0	0	0	0	0	0	0	0	0	0	0	0	0	0	0	0	0	0	0	0	0	0	0	0	0	0	0	0	0
4921536K21Rik	0	0	0	0	0	0	0	0	0	0	0	0	0	0	0	0	0	0	0	0	0	0	0	0	0	0	0	0	0	0	0	0	0	0	0	0	0	0	0	0	0	0	0	0	0	0	0	0	0
4921539E11Rik	0	0	0	0	0	0	0	0	0	0	0	0	0	0	0	0	0	0	0	0	0	0	0	0	0	0	0	0	0	0	0	0	0	0	0	0	0	0	0	0	0	0	0	0	0	0	0	0	0
4922501C03Rik	0.814846183587254	89.9763157897876	46.9636247775763	1.78997613360513	4.46557932780661	1.742671161824	11.37360610577	51.0554808718459	2.51728530712574	2.54835427657279	22.5674931393114	16.6594727999645	25.9465979204554	0	11.9754110049075	3.77158741529195	7.31791199204159	18.6658171575352	4.63966861043669	54.7173783016895	9.45706015926472	27.7517150955848	8.42940086742576	5.12023079554676	1.02457911553341	19.9343804278549	7.30290366376799	0	3.15266145141199	4.33744865650755	4.95985833768052	65.3032526125147	2.05434782586821	15.9342839330504	5.16394331675259	7.69125476789023	18.4508947012584	3.33427933240981	11.2277608114094	28.6799999952229	7.44126013518699	0	2.55682059103806	29.9073033706406	1.85282204171228	1.14492288742437	6.02239687473357	0.899358792176264	4.8517288674214
4922501L14Rik	0	0	0	0	0	0	0	0	0	0	0	0	0	0	0	0	0	0	0	0	0	0	0	0	0	0	0	0	0	0	0	0	0	0	0	0	0	0	0	0	0	0	0	0	0	0	0	0	0
4922502D21Rik	0	0	0	0	0	0	0	0	0	0	0	0	0	0	0	0	0	0	0	0	0	0	0	0	0	0	0	0	0	0	0	0	0	0	0	0	0	0	0	0	0	0	0	0	0	0	0	0	0
4922505E12Rik	0	0	0	0	0	0	0	0	0	0	0	0	0	0	0	0	0	0	0	0	0	0	0	0	0	0	0	0	0	0	0	0	0	0	0	0	0	0	0	0	0	0	0	0	0	0	0	0	0
4930402F06Rik	0	0	0	0	0	0	0	0	0	0	0	0	0	0	0	0	0	0	0	0	0	0	0	0	0	0	0	0	0	0	0	0	0	0	0	0	0	0	0	0	0	0	0	0	0	0	0	0	0
4930402H24Rik	6.67019822119634	4.51116752281931	33.5814576912838	19.8046048903677	9.69530809619172	60.6962918425595	77.0668368807766	25.9101830413234	13.2316991533227	5.79999999999997	2.38101292723524	66.2721836963612	11.8906215477203	0	41.9529819058395	22.0818867250363	95.9938269903404	3.19077241479008	41.6478776860277	65.4875183678249	33.6159269588764	5.34164374091695	25.8267575709142	2.08667725249789	11.2670079361526	2.31018089144302	32.6784454304152	0	58.504940563564	5.60045139153515	32.9523314954773	4.30306458862728	2.14242241221982	13.0636739674585	19.3266331658291	6.24016014493731	72.0865407332759	116.937383112361	5.39197489838097	23.7	13.5784297910118	40.6040340303664	16.0878127178476	4.18993306255329	17.7701473038247	7.79448176479521	7.28026968279714	6.11193127136786	34.1923547786349
4930402K13Rik	0	0	0	0	0	0	0	0	0	0	0	0	0	0	0	0	0	0	0	0	0	0	0	0	0	0	0	0	0	0	0	0	0	0	0	0	0	0	0	0	0	0	0	0	0	0	0	0	0
4930404A10Rik	0	0	0	0	0	0	0	0	0	0	0	0	0	0	0	0	0	0	0	0	0	0	0	0	0	0	0	0	0	0	0	0	0	0	0	0	0	0	0	0	0	0	0	0	0	0	0	0	0
4930404N11Rik	0	0	0	0	0	0	0	0	0	0	0	0	0	0	0	0	0.2	0	0	0	0	0	0	0	0	0	0	0	0	0	0	0	0	0	0	0	0	0	0	0	0	0	0	0	0	0	0	0	0
4930407I10Rik	0	0	0	0	0	0	0	0	0	0	0	0	0	0	0	0	0	0	0	0	0	0	0	0	0	0	0	0	0	0	0	0	0	0	0	0	0	0	0	0	0	0	0	0	0	0	0	0	0
4930412D23Rik	0	0	0	0	0	0	0	0	0	0	0	0	0	0	0	0	0	0	0	0	0	0	0	0	0	0	0	0	0	0	0	0	0	0	0	0	0	0	0	0	0	0	0	0	0	0	0	0	0
4930415F15Rik	0	0	0	0	0	0	0	0	0	0	0	0	0	0	0	0	0	0	0	0	0	0	0	0	0	0	0	0	0	0	0	0	0	0	0	0	0	0	0	0	0	0	0	0	0	0	0	0	0
4930415L06Rik	0	0	0	0	0	0	0	0	0	0	0	0	0	0	0	0	0	0	0	0	0	0	0	0	0	0	0	0	0	0	0	0	0	0	0	0	0	0	0	0	0	0	0	0	0	0	0	0	0
4930415O20Rik	0	0	0	0	0	0	0	0	0	0	0	0	0	0	0	0	0	0	0	0	0	0	0	0	0	0	0	0	0	0	0	0	0	0	0	0	0	0	0	0	0	0	0	0	0	0	0	0	0
4930422G04Rik	0	0	0	0	4	0	0	0	0	0	0	2	0	0	0	0	0	0	10	0	0	0	0	0	0	0	0	0	0	0	0	0	0	0	0	0	0	0	0	0	0	0	0	0	0	0	0	2	0
4930427A07Rik	0	0	0	0	0	0	0	0	0	0	0	0	0	0	0	0	0	0	0	0	0	1	0	0	0	0	0	0	0	0	0	0	0	0	0	0	0	0	0	0	0	0	0	0	0	0	0	0	0
4930428D18Rik	0	0	0	0	0	0	0	0	0	0	0	0	0	0	0	0	0	0	0	0	0	0	0	0	0	0	0	0	0	0	0	0	0	0	0	0	0	0	0	0	0	0	0	0	0	0	0	0	0
4930430A15Rik	0	0	0	0	0	0	0	0	0	0	0	0	0	0	0	0	0	0	0	0	0	0	0	0	0	0	0	0	0	0	0	0	0	0	0	0	0	0	0	0	0	0	0	0	0	0	0	0	0
4930430D24Rik	0	0	0	0	0	0	0	0	0	0	0	0	0	0	0	0	0	0	0	0	0	0	0	0	0	0	0	0	0	0	0	0	0	0	0	0	0	0	0	0	0	0	0	0	0	0	0	0	0
4930430F08Rik	0	1.00025887423932	8.01705943092422	14.1750750749053	0	2.00020734363353	25.7322828048583	0	0	140.849999999999	16.0068095948588	10.0445814647941	0	0	8.37254777518546	9.02939484440375	0	2.00048427259566	8.00151348434729	0	0	0	0	26.9050318208545	27.8473206805619	0	0	1.0032890448434	10.0437666203543	20.0016121126255	133.030524172203	0	0	0	28.1407035175878	0	0	4.99988810981533	7.01558072280052	15.88	9.00559087097318	0	15.0729038580708	12.8597945547578	60.0342814318404	0	1.00003704434027	0	45.0030992991685
4930432K09Rik	0	0	0	0	0	0	0	0	0	0	0	0	0	0	0	0	0	0	0	0	0	0	0	0	0	0	0	0	0	0	0	0	0	0	0	0	0	0	0	0	0	0	0	0	0	0	0	0	0
4930432K21Rik	0	0	0	0	0	0	0	0	0	0	0	0	0	0	0	0	0	0	0	0	0	0	0	0	0	0	0	0	0	0	0	0	0	0	0	0	0	0	0	0	0	0	0	0	0	0	0	0	0
4930432M17Rik	0	0	0	0	0	0	0	0	0	0	0	0	0	0	0	0	0	0	0	0	0	0	0	0	0	0	0	0	0	0	0	0	0	0	0	0	0	0	0	0	0	0	0	0	0	0	0	0	0
4930433I11Rik	0	0	0	0	0	0	0	0	0	0	0	0	0	0	0	0	0	0	0	0	0	0	0	0	0	0	0	0	0	0	0	0	0	0	0	0	0	0	0	0	0	0	0	0	0	0	0	0	0
4930435E12Rik	0	0	0	0	0	0	0	0	0	0	0	0	0	0	0	0	0	0	0	0	0	0	0	0	0	0	0	0	0	0	0	0	0	0	0	0	0	0	0	0	0	0	0	0	0	0	0	0	0
4930444G20Rik	0	0	0	0	0	0	0	0	0	0	0	0	0	0	0	0	0	0	0	0	0	0	0	0	0	0	0	0	0	0	0	0	0	0	0	0	0	0	0	0	0	0	0	0	0	0	0	0	0
4930444P10Rik	0	0	0	0	0	0	0	0	0	0	0	0	0	0	0	0	0	0	0	0	0	0	0	0	0	0	0	0	0	0	0	0	0	0	0	0	0	0	0	0	0	0	0	0	0	0	0	0	0
4930447A16Rik	0	0	0	0	0	0	0	0	0	0	0	0	0	0	0	0	0	0	0	0	0	0	0	0	0	0	0	0	0	0	0	0	0	0	0	0	0	0	0	0	0	0	0	0	0	0	0	0	0
4930447C04Rik	0	0	0	0	0	0	0	0	0	0	0	0	0	0	0	0	0	0	0	0	0	0	0	0	0	0	0	0	0	0	0	0	0	0	0	0	0	0	0	0	0	0	0	0	0	0	0	0	0
4930449I24Rik	0	0	0	0	0	0	0	0	0	0	0	0	0	0	0	0	0	0	0	0	0	0	0	0	0	0	0	0	0	0	0	0	0	0	0	0	0	0	0	0	0	0	0	0	0	0	0	0	0
4930451C15Rik	6.98089902096831	9.37601264443945	2.32502259583633	0	5.03263818784155	0.931962724054833	3.97938374982976	2.88657872730175	18.2768989425242	3.9835031719443	14.5032213416033	6.88431738886183	8.2701162225711	2.17898916417169	5.16178475733976	9.74774109531243	1.18995376944744	2.55121527132149	7.18363246379117	8.41986561589112	8.31286465670462	1.90001237875619	4.76137374535797	10.395012630764	1.91035490438724	0	3.39722480320309	0.74996592792203	2.32257491380683	1.86630584627482	2.19534996180677	13.5386005928715	1.01094775997743	7.20634088458864	6.26708048738935	8.17977286284159	4.99109635097738	0	2.18148728676284	0	7.53303157540661	8.63353355009782	6.65533234876964	5.70077508146987	9.32136471263049	5.9438058034249	1.86921754502931	3.24883895952925	12.8737258553684
4930451I11Rik	0	0	0	0	0	0	0	0	0	0	0	0	0	0	0	0	0	0	0	0	0	0	0	0	0	0	0	0	0	0	0	0	0	0	0	0	0	0	0	0	0	0	0	0	0	0	0	0	0
4930452B06Rik	0	0	0	0	0	0	1	0	0	0	0	0	0	2	0	0	0	0	0	0	0	0	0	0	0	0	0	0	0	0	0	0	0	0	13	0	0	0	0	0	0	0	23	0	0	24	0	0	115
4930453N24Rik	13.8041365834957	6.07232702968679	287.411543221968	28.8192863899694	76.0165106551969	78.3407865840493	5.01142018962206	112.292976665244	15.2462314558668	42.9890182125614	22.8597015025004	46.2677680362196	0	41.6840627106044	59.0026698837933	37.8428470697926	8.03944375943756	13.7519038788705	19.4391734125163	63.0664444170668	122.812679035362	57.4777614075993	53.4870487801889	55.0769041607802	67.2151025589787	453.30728378441	19.3217160682176	0	103.366081560017	38.8860143492484	114.879956905505	50.0772038930012	85.9103406428818	453.740987414746	30.2322084934737	29.8960615887351	101.440200580445	1.54940689651664	6.56574466308619	0	0	4.36799054476362	13.1004963075781	11.3201105189187	82.1158547930475	63.4520567586398	24.7602264954868	40.1804936024133	50.8081888079868
4930467E23Rik	0	0	0	0	0	0	0	0	0	0	0	0	0	0	0	0	0	0	0	0	0	0	0	5	0	0	0	0	0	0	0	0	0	0	0	0	0	0	0	0	0	0	0	0	0	0	0	0	0
4930468A15Rik	0	0	0	0	0	0	0	0	0	0	0	0	0	0	0	0	0	0	0	0	0	0	0	0	0	0	0	0	0	0	0	0	0	0	0	0	0	0	0	0	0	0	0	0	0	0	0	0	0
4930474N05Rik	0	0	0	0	0	0	0	0	0	0	0	0	0	0	0	0	0	0	0	0	0	0	0	0	0	0	0	0	0	0	0	0	0	0	0	0	0	0	0	0	0	0	0	0	0	0	0	0	0
4930480E11Rik	0	0	0	0	0	0	0	0	0	0	0	0	0	0	0	0	0	0	0	0	0	0	0	0	0	0	0	0	0	0	0	0	0	0	0	0	0	0	0	0	0	0	0	0	0	0	0	0	0
4930486L24Rik	0	0	0	0	0	0	0	0	0	0	0	0	0	0	0	0	0	0	0	0	0	0	0	0	0	0	0	0	0	0	0	0	0	0	0	0	0	0	0	0	0	0	0	0	0	0	0	0	0
4930502E18Rik	0	0	0	0	0	0	0	0	0	0	0	0	0	0	0	0	0	0	0	0	0	0	0	0	0	0	0	0	0	0	0	0	0	0	0	0	0	0	0	0	0	0	0	0	0	0	0	0	0
4930503B20Rik	0	0	0	0	0	0	0	0	0	0	0	0	0	0	0	0	0	0	0	0	0	0	0	0	0	0	0	0	0	0	0	0	0	0	0	0	0	0	0	0	0	0	0	0	0	0	0	0	0
4930503E14Rik	0	0	0	0	0	0	0	0	0	0	0	0	0	0	0	1.93	0	0	0	0	0	0	0	0	0	0	0	0	0	0	0	0	0	0	0	0	0	0	0	0	0	0	0	0	0	0	0	0	0
4930503L19Rik	0	0	0	0	0	0	0	0	0	0	0	0	1	0	0	0	0	0	0	0	0	0	0	0	0	0	0	0	0	0	0	0	0	0	0	0	0	0	0	0	0	0	0	0	0	0	0	0	0
4930504O13Rik	0	0	0	0	0	0	0	0	0	0	0	0	0	0	0	0	0	0	0	0	0	0	0	0	0	0	0	0	0	0	0	0	0	0	0	0	0	0	0	0	0	0	0	0	0	0	0	0	0
4930505A04Rik	0	0	0	0	0	0	0	0	0	0	0	0	0	0	0	0	0	0	0	0	0	0	0	0	0	0	0	0	0	0	0	0	0	0	0	0	0	0	0	0	0	0	0	0	0	0	0	0	0
4930506M07Rik	123.529411764758	57.1818559397741	20.3245930608228	16.6666666666444	36.4758130867576	32.8007088176197	20.9585164635896	47.6643586836976	24.5890423985846	41.0848155119256	21.5340201669501	8.65458034201803	7.62655558400162	19.9999999993379	124.276808490979	5.83333333338858	71.9141122799307	64.4849662052467	17.4805036638298	114.186851211368	106.491230115656	145.729878020909	50.1037206133565	2.28621126851884	36.8062718603945	50.9917116351383	58.7911600929352	0	45.9149188490622	5.75363725942602	31.5230932007788	172.400596928083	17.7492666993099	155.314779136792	18.7165385982907	186.449339119659	147.684958882221	0.63355242331054	44.2078642562949	39.9999999992437	195.678570296125	58.899045002141	21.7268379088012	45.9377747942787	128.784733991197	104.907262041625	6.28214507299231	29.5273808540529	247.973330445887
4930511M11Rik	0	1.38	0	0	1	0	0	0	0	0	0	0	0	0	0	0	0	0	0	0	0	0	0	0	0	0	0	0	0	0	0	0	0	0	1	0	0	0	0	0	0	0	0	0.99	0	0	0	0	0
4930513O06Rik	0	0	0	0	0	0	0	0	0	0	0	0	0	0	0	0	0	0	0	0	0	0	0	0	0	0	0	0	0	0	0	0	0	0	0	0	0	0	0	0	0	0	0	0	0	0	0	0	0
4930519G04Rik	0	0	0	0	0	0	0	0	0	0	0	0	0	0	0	0	0	0	0	0	0	0	0	0	0	0	0	0	0	0	0	0	0	0	0	0	0	0	0	0	0	0	0	0	0	0	0	0	0
4930522H14Rik	0	0	0	0	0	0	0	0	0	0	0	0	0	0	0	0	0	0	0	0	0	0	0	0	0	0	0	0	0	0	0	0	0	0	0	0	0	0	0	0	0	0	0	0	0	0	0	0	0
4930523C07Rik	0.813729025507886	23.6031928214034	12.3097410586637	4.77315441722627	95.2909035744018	46.92055634996	5.60006468594789	0	3.05574101696352	10.7033583227521	0	5.16430353824513	0	5.31631682472366	5.27461633934942	5.15589455700904	67.4483125694383	0.976707763733909	33.7194149580918	74.1901828773155	43.9048133775097	42.6451081725285	0	52.3091918190164	23.1328796703529	0	0	0	0	0	3.32254289107592	0	2.25749926789512	6.9341734782379	32.8157653204874	1.91638735096979	0	0	0	0	29.4363173388643	113.308813044937	6.18327713225076	16.6633386912691	0	0	0	7.94839380001918	0
4930524B15Rik	0	0	0	0	0	0	0	0	0	0	0	0	0	0	0	0	0	0	0	0	0	0	0	0	0	0	0	0	0	0	0	0	0	0	0	0	0	0	0	0	0	0	0	0	0	0	0	0	0
4930524N10Rik	0	0	0	0	0	0	0	0	0	0	0	0	0	0	0	0	0	0	0	0	0	0	0	0	0	0	0	0	0	0	0	0	0	0	0	0	0	0	0	0	0	0	0	0	0	0	0	0	0
4930525M21RIK	0	0	0	0	0	0	0	0	0	0	0	0	0	0	0	0	0	0	0	0	0	0	0	0	0	0	0	0	0	0	0	0	0	0	0	0	0	0	0	0	0	0	0	0	0	0	0	0	0
4930526D03Rik	0	0	0	0	0	0	0	0	0	0	0	0	0	0	0	0	0	0	0	0	0	0	0	0	0	0	0	0	0	0	0	0	0	0	0	0	0	0	0	0	0	0	0	0	0	0	0	0	0
4930529M08Rik	0	0	0	0	0	0	0	0	0	0	0	1	0	0	0	1	0	0	0	0	0	0	0	0	0	0	0	0	0	0	1.17	0	0	0	0	0	0	0	0	0	0	0	0	0	0	0	0	0	1
4930538K18Rik	0	0	0	0	0	0	0	0	0	0	0	0	0	0	0	0	0	0	0	0	0	0	0	0	0	0	0	0	0	0	0	0	0	0	0	0	0	0	0	0	0	0	0	0	0	0	0	0	0
4930539E08Rik	22.5467938998593	8.94473684213647	3.99443450056443	2.30906921235062	4.59016964679094	1.5684040456416	2.48498956932789	14.0812252644818	6.56518127838322	3.49124535890472	3.99214943255993	8.73261253958926	2.82631245767457	7.62352941181352	0	8.66846812498249	4.71090584487677	3.8115313661379	1.81168012407528	1.3027947214688	0	1.34760675439875	3.59856837878452	3.08120083271841	1.09909396029947	2.69664737410304	4.83175896456866	0	5.17582608361732	2.81066672941689	4.68967150216485	15.8356968169049	2.77826086926939	9.29033162528908	15.1561736346689	13.2537529139148	3.11210369853843	7.05200078804674	6.71096856887866	0	8.73579725507559	7.13053089158384	10.815351100091	3.27808988762445	5.0859965045002	8.75866008879646	4.4072604803685	0	6.56600640057695
4930544D05Rik	0	0	0	0	0	0	0	0	0	0	0	0	0	0	0	0	0	0	0	0	0	0	0	0	0	0	0	0	0	0	0	0	0	0	0	0	0	0	0	0	0	0	0	0	0	0	0	0	0
4930544G11Rik	0	0	0	0	0	0	0	0	0	0	0	0	0	0	0	0	0	0	0	0	0	0	0	0	0	0	0	0	0	0	0	0	0	0	0	0	0	0	0	0	0	0	0	0	0	0	0	0	0
4930546H06Rik	0	0	0	0	0	0	0	0	0	0	0	0	0	0	0	0	0	0	0	0	0	0	0	0	0	0	0	0	0	0	1	0	0	0	2	0	0	0	0	0	0	0	0	0	0	0	0	0	0
4930547C10Rik	0	0	0	0	0	0	0	0	0	0	0	0	0	0	0	0	0	0	0	0	0	0	0	0	0	0	0	0	0	0	0	0	0	0	0	0	0	0	0	0	0	0	0	0	0	0	0	0	0
4930548H24Rik	0	0	0	0	0	0	0	0	0	0	0	0	0	0	0	0	0	0	0	0	0	0	0	0	0	0	0	0	0	0	0	0	0	0	0	0	0	0	0	0	0	0	0	0	0	0	0	0	0
4930549C01Rik	0	0	0	0	0	0	0	0	0	0	0	0	0	0	0	0	0	0	0	0	0	0	0	0	0	0	0	0	0	0	0	0	0	0	0	0	0	0	0	0	0	0	0	0	0	0	0	0	0
4930550C14Rik	0	0	0	0	0	0	0	0	0	0	0	0	0	0	0	0	0	0	0	0	0	0	0	0	0	0	0	0	0	0	0	0	0	0	0	0	0	0	2	0	0	0	0	0	0	0	0	0	0
4930550L24Rik	0	0	0	0	0	0	0	0	0	0	0	0	0	0	0	0	0	0	0	0	0	0	0	0	0	0	0	0	0	0	0	0	0	0	0	0	0	0	0	0	0	0	0	0	0	0	0	0	0
4930555G01Rik	0	0	0	0	0	0	0	0	0	0	0	0	0	0	0	0	0	0	0	0	0	0	0	0	0	0	0	0	0	0	0	0	0	0	0	0	0	0	0	0	0	0	0	0	0	0	0	0	0
4930557A04Rik	0	0	0	0	0	0	0	0	0	0	0	0	0	0	0	0	0	0	0	0	0	0	0	0	0	0	0	0	0	0	0	0	0	0	0	0	0	0	0	0	0	0	0	0	0	0	0	0	0
4930558K02Rik	0	0	0	0	0	0	0	0	0	0	0	0	0	0	0	0	0	0	0	0	0	0	0	0	0	0	0	0	0	0	0	0	0	0	0	0	0	0	0	0	0	0	0	0	0	0	0	0	0
4930562C15Rik	0	0	0	0	0	0	0	0	0	0	0	0	0	2	0	0	0	0	0	0	0	0	0	0	0	0	0	0	0	0	0	0	0	0	0	0	0	0	0	0	0	0	0	0	0	0	0	0	1
4930563D23Rik	0	0	0	0	0	0	0	0	0	0	0	0	0	0	0	0	0	0	0	0	0	0	0	0	0	0	0	0	0	0	0	0	0	0	0	0	0	0	0	0	0	0	0	0	0	0	0	0	0
4930564B18Rik	0	0	0	0	0	0	0	0	0	0	0	0	0	0	0	0	0	0	0	0	0	0	0	0	0	0	0	0	0	0	0	0	0	0	0	0	0	0	0	0	0	0	0	0	0	0	0	0	0
4930564D02Rik	0	0	0	0	0	0	0	0	0	0	0	0	0	0	0	0	0	0	0	0	0	0	0	0	0	0	0	0	0	0	0	0	0	0	0	0	0	0	0	0	0	0	0	0	0	0	0	0	0
4930567H17Rik	0	0	0	0	0	0	0	0	0	0	0	0	0	0	0	0	0	0	0	0	0	0	0	0	0	0	0	0	0	0	0	0	0	0	0	0	0	0	0	0	0	0	0	0	0	0	0	0	0
4930568D16Rik	0	0	0	0	0	0	0	0	0	0	0	0	0	0	0	0	0	0	0	0	0	0	0	0	0	0	0	0	0	0	0	0	0	0	0	0	0	0	0	0	0	0	0	0	0	0	0	0	0
4930571K23Rik	0	0	0	0	0	0	0	0	0	0	0	0	0	0	0	0	0	0	0	0	0	0	0	0	0	0	0	0	0	0	0	0	0	0	0	0	0	0	0	0	0	0	0	0	0	0	0	0	0
4930578C19Rik	0	0	0	0	0	0	0	0	0	0	0	0	0	0	0	0	0	0	0	0	0	0	0	0	0	0	0	0	0	0	0	0	0	0	0	0	0	0	0	0	0	0	0	0	0	0	0	0	0
4930578I06Rik	0	0	0	0	0	0	0	0	0	0	0	0	0	0	0	0	0	0	0	0	0	0	0	0	0	0	0	0	0	0	0	0	0	0	0	0	0	0	0	0	0	0	0	0	0	0	0	0	0
4930579F01Rik	0	0	0	0	0	0	0	0	0	0	0	0	6	0	0	0	0	0	0	0	0	0	0	0	0	0	0	0	0	0	0	0	0	0	0	0	0	0	0	0	0	0	0	0	0	0	0	0	0
4930579G24Rik	0	79.3605390821473	65.118565227682	1.0631306306179	1.78465857406631	47.8549606964322	24.5221754518121	17.1299548623278	1.04487221863748	1.00999999999999	0	0	0.470420212746512	0	0	3.34087609242939	0	0	0	0	0	1.06032628565018	1.11029050750251	1.21974853889973	20.7028769270868	0	1.1803050385029	0.792598345426287	0	106.608592560294	1.23120801152604	0	0	1.1821422761964	0	0	14.563341655009	0.239994629271136	1.44320517726182	1	0	1.19011823882108	2.73321989959684	0	0.990565643625366	0	42.9015892021974	0	1.61011088603692
4930590J08Rik	0	0	0	0	0	0	0	0	0	0	0	0	0	0	0	0	0	0	0	0	0	0	0	0	0	0	0	0	0	0	0	0	0	0	0	0	0	0	0	0	0	0	0	0	0	0	0	0	0
4930595M18Rik	0	0	0	0	0	0	0	0	0	0	0	0	0	0	0	0	0	0	0	0	0	0	0	0	0	0	0	0	0	0	0	0	0	0	0	0	0	0	0	0	0	0	0	0	0	0	0	0	0
4930596D02Rik	0	0	0	0	0	0	0	0	0	0	0	0	0	0	0	0	0	0	0	0	0	0	0	0	0	0	0	0	0	0	0	0	0	0	0	0	0	0	0	0	0	0	0	0	0	0	0	0	0
4931406B18Rik	0	3.51090864858	0	0.729003860995129	0	0	0	0	1.50702723841944	1.01999999999999	0.950404319694739	0.972379642799431	0	0	0	1.09356004226668	0	0	0	1.00518063496278	0	0	0	2.01611328743758	0	0	1.01026109227791	0	0	0	0	5.18369176025332	0	0	1.0251256281407	0	0	1.0099773981827	0	0	0	0.960095385939698	1.19578370607362	1.29997923181844	0	2.15677423350189	0	0.180056895064847	2.35016185228991
4931406C07Rik	226.176855178314	266.052631579875	217.81617191112	275.65632457519	81.9673151212668	202.149854771584	192.021921266246	134.433997298537	122.701846628742	348.283578979203	102.082359919341	182.992875736081	85.4640902320691	333.529411766842	241.725888802762	277.613565486244	147.272978839837	103.303186558878	78.6534297769268	104.223577717504	108.756191831544	32.3425621055699	191.090231528508	128.383368029934	199.327209749227	152.625038839105	156.321613559574	1.85083630383351	21.1004900291354	185.642802498523	126.408840901974	54.7106607877712	163.369565199996	158.922779121373	268.525052471135	267.146721810686	41.9698463161672	80.8562738109378	203.362683905414	47.9999999920048	94.0634885674451	50.4970441650626	162.358107530917	117.134831460102	144.520119253558	260.91647681514	115.980538957066	90.8352380098027	173.853617749267
4931406P16Rik	84.7058823529768	32.5990019843572	8.21632485437516	6.66666666665778	13.1406183113246	0	26.7401761776832	44.6853362659665	27.8675813850625	0	3.31292617953079	13.6000548231712	0.476659724000101	0	10.2496336899776	12.5000000001184	0	6.21541842942137	0	1.73010380623285	5.46108872387978	15.9267626252359	13.3088007879228	22.8621126851884	14.0214368991979	5.02735185135167	34.2057658722532	0	7.91636531880383	1.4384093148565	8.59720723657605	0	14.7910555827582	15.8394675606927	0	25.3712708295739	8.62393920480123	24.7085445091111	100.36379993321	0	57.8204944463836	12.3615279634123	0	1.31288296068244	5.18596244259853	10.8994557965325	1.39603223844273	5.59079431913364	2.87006169497554
4931408C20Rik	0	0	0	0	0	0	0	0	0	0	0	0	0	0	0	0	0	0	0	0	0	0	0	0	0	0	0	0	0	0	0	0	0	0	0	0	0	0	0	0	0	0	0	0	0	0	0	0	0
4931409K22Rik	0	0	0	0	0	0	0	0	0	0	0	0	0	0	0	0	0	0	0	0	0	0	0	0	0	0	0	0	0	0	0	0	0	0	0	0	0	0	0	0	0	0	0	0	0	0	0	0	0
4931414P19Rik	0	0	0	0	0	0	0	0	0	0	0	0	0	0	8	2	0	0	0	0	0	0	24	0	0	0	0	0	1	0	0	0	0	0	0	0	0	0	0	0	2	1	0	0	0	0	0	0	1
4931417E11Rik	0	0	0	0	0	0	0	0	0	0	0	0	0	0	0	0	0	0	0	0	0	0	0	0	0	0	0	0	0	0	0	0	0	0	0	0	0	0	0	0	0	0	0	0	0	0	0	0	0
4931423N10Rik	0	0	0	0	0	0	0	0	0	0	0	0	0	0	0	0	0	0	0	0	0	0	0	0	0	0	0	0	0	0	0	0	0	0	0	0	0	0	0	0	0	0	0	0	0	0	0	0	0
4931428F04Rik	0	0	0	0	0	0	0	0	0	6.43	0	0	0	0	0	0	0	0	0	0	0	0	10.75	0	0	0	0	0	0	0	0	0	0	0	0	0	0	0	0	0	0	0	0	0	0	0	0	0	9.7
4931429I11Rik	0	0	0	0	0	0	0	0	0	0	0	0	0	0	0	0	0	0	0	0	0	0	0	0	0	0	0	0	0	0	0	0	0	0	0	0	0	0	0	0	0	0	0	0	0	0	0	0	0
4931429L15Rik	0	0.677399707929341	0	0	1.19666584737656	0	1.80927646524251	0	2.51994105040119	0	1.85728804611312	3.71861020392891	0	0	0	0	0	3.4927713251927	2.68742374093923	0	0	0	1.04306678051319	0	0	0	0	0	0	0	1.03087871754165	2.39096044955816	0	1.27343381804453	0	2.50897553500243	5.39804347776437	0	0	0	2.62350115102003	0	0	0	0	1.41197439267429	0	4.62972943550363	0
4931431F19Rik	0	0	0	0	0	0	0	0	0	0	0	0	0	0	0	0	0	0	0	0	0	0	0	0	0	0	0	0	0	0	0	0	0	0	0	0	0	0	0	0	0	0	0	0	0	0	0	0	0
4931440F15Rik	0	0	0	0	0	0	0	0	0	0	0	0	0	0	0	0	0	0	0	0	0	0	0	0	0	0	0	0	0	0	0	0	0	0	0	0	0	0	0	0	0	0	0	0	0	0	0	0	0
4931440L10Rik	0	0	0	0	0	0	0	0	0	0	0	0	0	0	0	0	0	0	0	0	0	0	0	0	0	0	0	0	0	0	0	0	0	0	0	0	0	0	0	0	0	0	0	0	0	0	0	0	0
4932411E22Rik	0	0	0	0	0	0	0	0	0	0	0	0	0	0	0	0	0	0	0	0	0	0	0	0	0	0	0	0	0	0	0	0	0	0	0	0	0	0	0	0	0	0	0	0	0	0	0	0	0
4932411N23Rik	0	0	0	0	0	0	0	0	0	0.83	1	1	0	0	0	0	0	0	0	0	0	0	0	0	0	0	0	0	1	2	0	0	3.09	0	0	0	0	0	0	0	0	0	0	0	0	0	0	0	0
4932414N04Rik	3.46309628024583	2.61315789474596	0	0	6.09836824502225	7.00553807053247	2.74565281086579	6.90814117504891	3.60515734940119	0	3.02601281189474	0	1.76175975478388	3.65294117649398	0	0	0.987918118925614	8.99450158831608	3.08427494293791	0.495061994158143	1.11593309879324	2.24601125733124	1.45550036164237	8.42799051302388	2.28201712096077	7.604372177133	3.3080179839122	4.73197148346769	7.60858846344705	3.443934233267	5.61602636679001	22.3629825970015	8.64782608603571	4.55065226558998	4.76373770970427	10.3338491950339	6.45385372597665	3.00918709749985	7.72778198840573	0	4.31201932739872	4.24001043248026	1.94318364918892	2.86516853931186	2.47351742568589	3.83549167287165	12.293937129449	0	3.06467540125451
4932418E24Rik	0	0	0	0	0	0	0	0	0	0	0	0	0	0	0	0	0	0	0	0	0	0	0	0	0	0	0	0	0	0	0	0	0	0	0	0	0	0	0	0	0	0	0	0	0	0	0	0	0
4932429P05Rik	0	0	0	0	0	0	0	0	0	0	0	0	0	0	0	0	0	0	0	0	0	0	0	0	0	0	0	0	0	0	0	0	0	0	0	0	0	0	0	0	0	0	0	0	0	0	0	0	0
4932438A13Rik	49.4117647059032	80.166824388089	53.1898924783234	156.666666666458	54.2580368983727	0.728904640391549	65.0436717835538	209.524576713754	8.19634746619487	140.092485680008	9.93877853859237	72.9457485970092	48.6192918480103	9.99999999966896	96.0903158435402	75.416666667381	62.7157955929628	181.800989060575	104.130600303536	6.92041522493139	121.964314833315	134.581144183244	32.0976960179315	171.465845138913	155.112145697377	27.2913386216233	80.7042288548474	49.9779716554729	77.0579000132365	87.0237635488185	168.581681456771	22.954187126402	109.453811312411	150.034956616561	125.911259661229	4.7202364334091	20.4818556114029	56.379830150405	8.36364999443418	9.99999999981091	137.525169972626	58.1718962984108	21.7268379088012	101.754993867693	29.3871205080583	8.17459184739938	88.7527495589969	27.9539715956682	171.618209112758
4932438H23Rik	0	0	0	0	0	0	0	0	0	0	0	0	0	0	0	0	0	0	0	0	0	0	0	0	0	0	0	0	0	0	0	0	0	0	0	0	0	0	0	0	0	0	0	0	0	0	0	0	0
4932443I19Rik	0	0	0	0	0	0	0	0	0	0	0	0	0	0	0	0	0	0	0	0	0	0	0	0	0	0	0	0	0	0	0	0	0	0	0	0	0	0	0	0	0	0	0	0	0	0	0	0	0
4933402D24Rik	0	0	0	0	0	0	0	0	0	0	0	0	0	0	0	0	0	0	0	0	0	0	0	0	0	0	0	0	0	0	0	0	0	0	0	0	0	0	0	0	0	0	0	0	0	0	0	0	0
4933402E13Rik	0	0	0	0	0	0	0	0	0	0	0	0	0	0	0	0	0	0	0	0	0	0	0	0	0	0	0	0	0	0	0	0	0	0	0	0	0	0	0	0	0	0	0	0	0	0	0	0	0
4933402J07Rik	0	0	0	0	0	0	0	0	0	0	0	0	0	0	0	0	0	0	0	0	0	0	0	0	0	0	0	0	0	0	0	0	0	0	0	0	0	0	0	0	0	0	0	0	0	0	0	0	0
4933402N03Rik	0	0	0	0	0	0	0	0	0	0	0	0	0	0	0	0	0	0	0	0	0	0	0	0	0	0	0	0	0	0	0	0	0	0	0	0	1	0	0	1	0	0	0	0.8	0	0	0	0	0
4933402N22Rik	1	0	0	0	0	0	0	0	0	0	0	0	0	0	0	0	0	0	0	0	0	0	0	0	0	0	0	0	0	0	0	0	0	0	0	0	0	0	0	0	1	0	0	0	0	0	0	0	0
4933402P03Rik	0	0	0	0	0	0	0	0	0	0	0	0	0	0	0	0	0	0	0	0	0	0	0	0	0	0	0	0	0	0	0	0	0	0	0	0	0	0	0	0	0	0	0	0	0	0	0	0	0
4933403O08Rik	0	0	0	0	0	0	0	0	0	0	0	0	0	0	0	0	0	0	0	0	0	0	0	0	0	0	0	0	0	0	0	0	0	0	0	0	0	0	0	0	0	0	0	0	0	0	0	0	0
4933405L10Rik	0	0	0	0	0	0	0	0	0	0	0	0	0	0	0	0	0	0	0	0	0	0	6	0	0	0	0	0	0	0	0	0	0	0	0	0	0	0	0	0	0	0	0	0	0	0	0	0	0
4933405O20Rik	0	0	0	0	0	0	0	0	0	0	0	0	0	0	0	0	0	0	0	0	0	0	0	0	0	0	0	0	0	0	0	0	0	0	0	0	0	0	0	0	0	0	0	0	0	0	0	0	0
4933406J08Rik	0	0	0	0	0	0	0	0	0	0	0	0	0	0	0	0	0	0	0	0	0	0	0	0	0	0	0	0	0	0	0	0	0	0	0	0	0	0	0	0	0	0	0	0	0	0	0	0	0
4933406M09Rik	0	0	0	0	0	0	0	0	0	0	0	0	0	0	0	0	0	0	0	0	0	0	0	0	0	0	0	0	0	0	0	0	0	0	0	0	0	0	0	0	0	0	0	0	0	0	0	0	0
4933408B17Rik	0	0	0	0	0	0	0	0	0	0	0	0	0	0	0	0	0	0	0	0	0	0	0	0	0	0	0	0	0	0	0	0	0	0	0	0	0	0	0	0	0	0	0	0	0	15.8	0	0	0
4933409G03Rik	0	0	0	0	0	0	0	0	0	0	0	0	0	0	0	0	0	0	0	0	0	0	0	0	0	0	0	0	0	0	0	0	0	0	0	0	0	0	0	0	0	0	0	0	0	0	0	0	0
4933411G11Rik	0	0	0	0	0	0	0	0	0	0	0	0	0	1	0	0	0	0	0	0	0	0	0	0	0	0	0	0	0	0	0	0	0	0	0	0	0	0	0	0	0	0	0	0	0	0	0	0	0
4933411K16Rik	0	0	0	0	0	0	0	0	0	0	0	0	0	0	0	0	0	0	0	0	0	11	0	0	0	0	0	0	0	0	0	56.51	0	0	0	0	0	0	0	0	0	0	0	0	0	0	0	0	0
4933411K20Rik	0.813729025507886	10.6115831567003	4.92389642346549	57.2778530067152	0.595568147340011	0	22.4002587437916	0	3.05574101696352	42.8134332910082	106.677008739434	65.8448701126255	0	0	14.5051949332109	0	2.04388825967995	0	9.63411855945481	0	15.061685549746	0	110.891144170053	9.37104833733722	0	0	154.638346361684	0	17.9547380601484	24.1921263705423	4.43005718810123	41.4979534733109	0	0.630379407112536	42.1916982691981	0	317.467563176431	8.77044068536958	0	13.7368220326548	1.05129704781658	221.126931932564	88.1116991345734	49.9900160738073	157.452324008213	23.2511448837471	0	8.94194302502158	190.898442600454
4933412E24Rik	0	0	0	0	0	0	0	0	0	0	0	0	0	0	0	0	0	0	0	0	0	0	0	0	0	0	0	0	0	0	0	0	0	0	0	0	0	0	0	0	0	0	0	0	0	0	0	0	0
4933413G19Rik	0	0	0	0	0	0	0	0	0	0	0	0	0	0	0	0	0	0	0	0	0	0	0	0	0	0	0	0	0	0	0	0	0	0	0	0	0	0	0	0	0	0	0	0	0	0	0	0	0
4933415F23Rik	0	0	0	0	0	0	0	0	0	0	0	0	0	0	0	0	0	0	0	0	0	0	0	0	0	0	0	0	0	0	0	0	0	0	0	0	0	0	0	0	0	0	0	0	0	0	0	0	0
4933416C03Rik	0	0	0	0	0	0	0	0	0	0	0	0	0	0	0	0	0	0	0	0	0	0	0	0	0	0	0	0	0	0	0	0	0	0	0	0	0	0	0	0	0	0	0	0	0	0	0	0	0
4933417A18Rik	0	0	0	0	0	0	0	0	0	1	0	0	0	0	0	0	0	0	0	0	0	1	0	0	0	0	0	0	0	0	0	0	0	0	0	0	0	0	0	0	0	0	0	0	0	0	0	0	0
4933421I07Rik	0	0	0	0	0	0	0	0	0	0	0	0	0	0	0	0	0	0	0	0	0	0	0	0	0	0	0	0	0	0	0	0	0	0	0	0	0	0	0	0	0	0	0	0	0	0	0	0	0
4933422H20Rik	0	0	0	0	0	0	0	0	0	0	0	3	0	0	0	21	0	0	0	0	0	0	0	0	0	0	0	0	0	0	5	0	0	0	9	0	0	0	0	0	0	0	0	0	0	0	0	0	0
4933425L06Rik	0	0	0	0	0	0	0	0	0	0	0	0	0	0	0	0	0	0	0	0	0	0	0	0	0	0	0	0	0	0	0	0	0	0	0	0	0	0	0	0	0	0	0	0	0	0	0	0	0
4933426M11Rik	189.047058823609	14.4290664520925	0	16.6666666666444	30.0962548420661	40.8186598619267	4.33624478557025	0.993007472577033	57.3744322633641	12.7969097496162	13.2517047181232	17.3091606840361	0	9.99999999966896	28.1864926474385	4.60000000004357	2.50863182371851	29.7407771847812	4.56013139056429	31.1418685121913	0.910181453979964	5.57436691883258	0	32.0069577592638	36.8062718603945	48.1189391486517	3.20679055052374	0	1.58327306376077	5.03443260199777	72.5986388866422	105.979970349558	2.95821111655164	0	1.70150350893552	23.6011821670455	32.3397720180046	8.86973392634756	7.16884285237215	9.99999999981091	49.9358815673313	32.7216916678561	0	13.1288296068244	77.7894366389779	1.36243197456656	6.98016119221367	11.1815886382673	20.0904318648288
4933427D06Rik	0	0	0	0	0	0	0	0	1	0	0	0	0	0	0.08	0	0	0	0	0	1	0	0	0.96	0	0	0	0	0	0	0	3.17	0	0	0	0	0	0	0	0	0	0	0	0	0	0	0	0	0
4933427D14Rik	0	0	0	0	1.9672155629104	0	1.73775494358594	0	0	26.3329941912522	0	0	0	0	14.5257300152119	0	0	0	0	0	0	0	0	0	0	0	8.68453408664302	0	0	0	0	0	0	0	0	27.7309291737294	0	0	0	0	0	0	0	35.3932584267936	0	3.43476866227312	0	0	0
4933427G17Rik	0	0	0	0	0	0	0	0	0	0	0	0	0	0	0	0	0	0	0	0	0	0	0	0	0	0	0	0	0	0	0	0	0	0	0	0	0	0	0	0	0	0	0	0	0	0	0	0	0
4933430I17Rik	0	0	0	0	0	0	0	0	0	0	0	0	0	0	0	0	0	0	0	0	0	0	0	0	0	0	0	0	0	0	0	0	1	0	0	0	0	0	0	0	0	0	0	0	0	0	0	0	0
4933433C11Rik	0	0	0	0	0	0	0	0	0	0	0	0	0	0	0	0	0	0	0	0	0	0	0	0	0	0	0	0	0	0	0	0	0	0	0	0	0	0	0	0	0	0	0	0	0	0	0	0	0
4933434E20Rik	200.367947829902	331.336813661091	242.871431756343	458.06512191591	497.596510244801	337.885029511687	157.980725501663	1142.3884469619	73.2049914083026	220.437522775205	139.058489606418	131.104846933391	399.404189831664	318.131147540979	371.037472794411	262.614179673696	191.507641395398	412.680123575004	327.756746783467	164.441593856065	272.159014168782	378.345330510821	196.613472787	33.0808015529174	459.928681550991	498.650078819111	139.907358590281	0	583.023616316898	258.765191383142	301.01658552216	53.9002644698082	7.34466326526775	115.99595174267	155.555542328662	330.871148678445	293.967525469473	371.424241126365	42.0771754468567	59.2162162162162	67.7983443522031	396.762985439022	272.089547627621	483.666760933435	19.4955163655215	305.087324131409	293.352341912501	392.957619970297	512.621758879032
4933434I20Rik	0	0	0	0	0	0	0	0	0	0	0	0	0	0	0	0	0	0	0	0	0	0	0	0	0	0	0	0	0	0	0	0	0	0	0	0	0	0	0	0	0	0	0	0	0	0	0	0	0
4933436I01Rik	0	0	0	0	0	0	0	0	0	0	0	0	0	0	0	0	0	0	0	0	0	0	0	0	0	0	0	0	0	0	0	0	0	0	0	0	0	0	0	0	0	0	0	0	0	0	0	0	0
5031410I06Rik	0	0	6.29	0	0	0	0	0	0	0	0	0	0	0	0	0	0	0	0	0	0	0	0	0	0	0	0	0	0	0	0	0	0	0	0	0	0	0	0	0	0	0	0	0	0	0	0	0	0
5031414D18Rik	0	0	0	0	0	0	0	0	0	0	0	0	0	0	0	0	0	0	0	0	0	0	0	0	0	0	0	0	0	0	0	0	0	0	0	0	0	0	0	0	0	0	0	0	0	0	0	0	0
5031439G07Rik	174.638804203123	0	2.65335238688613	4.2488987763704	0	0	0	0	0	0	0	0	0	0	4.40621480285007	0	0	0	15.544103744561	1.22292156949846	0.885744880280209	0	16.2699395989099	0	10.8493883412769	0.999597979529088	0	0	0	0	0	0	1.69823206664099	0	0	1.10359206692401	0	0	0	0	0	0	0	1.04571660634401	0	2.12535585255796	0	0	0
5033411D12Rik	137.00407140988	29.0075073529402	19.040516148445	0	118.318852991891	54.0055982781053	18.001596987464	1.00116626898468	6.02810895367777	12.9999999999999	43.0183007861829	27.0662374799842	69.0616908074666	1.01887761112504	28.0756093060111	4.01306437529056	0	0	84.0158915856466	2.01036126992555	33.0254715582888	13.0040016164645	44.0115156127119	0	3.00186712330887	1.00007830798399	0	0	28.1225465369921	2.00016121126255	6.0058927391514	2.0014253900592	1.00113196832702	42.0762505086853	0	9.00023097827497	35.0080328245408	0.999977621963066	0	0	80.6200507193676	0	3.01458077161416	99.9984024475726	20.0114271439468	5.01575403139975	0	57.0180167705349	16.0011019730377
5330417C22Rik	0	0	0	0	0	0	0	0	0	0	0	0	0	0	0	0	0	0	0	0	0	0	0	0	0	0	0	0	0	0	0	0	0	0	0	0	0	0	0	0	0	0	0	0	0	0	0	0	0
5430401F13Rik	0	0	0	0	1.3523523862239	12.898439991296	0	0.845946613973249	0	3.09698474844283	0	0	0	0	0	0	0	0	0	0	0	0	0	1.53113867801434	0	0	0	0	0	0	0	0	0	0	0	0	0	0	0	0	0	0	0	0	0	0	2.02799824757773	0	1.11926223563501
5430402E10Rik	0	0	0	0	0	0	0	0	0	0	0	0	0	0	0	0	0	0	0	0	0	0	0	0	0	0	0	0	0	0	0	0	0	0	0	0	0	0	0	0	0	0	0	0	0	0	0	0	0
5430419D17Rik	0	0	0	0	0	0	0	0	0	0	0	0	0	0	0	0	0	0	0	0	0	0	0	0	0	0	0	0	0	0	0	0	0	0	0	0	0	0	0	0	0	0	0	0	0	0	0	0	0
5430421N21Rik	0	0	0	0	0	0	0	0	0	0	0	0	0	0	0	0	0	0	0	0	0	0	0	0	0	0	0	0	0	0	0	0	0	0	0	0	0	0	0	0	0	0	0	0	0	0	0	0	0
5430427O19Rik	0.919691840905487	126.516721344397	0	2.88482796358346	2.26812373564331	10.8760049897199	1.87812036791031	0	4.74920690437891	0.911556789918605	3.40627886466131	1.07399647252135	3.4513083448525	3.05058482984036	2.16881712493267	2.3712749700683	12.3542354762957	7.80539096021408	2.79049240063279	0	5.5221172362395	0.95478008982723	2.85112200320837	3.84525744664512	0	0	3.39722480320309	0	8.1405100939368	0	4.89192137608084	14.4921389467106	0	2.8277054992788	1.16187447238117	4.12933871210974	5.25513045828164	0	4.45874718611526	2.72999999999887	0	4.78709411515672	4.71711275246129	4.52442466783323	5.05598630486136	3.44057033519215	7.43083033910667	0	9.67485271912564
5430435G22Rik	0	0	0	0	0	0	0	0	0	0	0	0	0	0	0	0	0	0	0	0	0	0	0	0	0	0	0	0	0	0	0	0	0	0	0	0	0	0	0	0	0	0	0	0	0	0	0	0	0
5530400C23Rik	0	0	0	0	0	0	0	0	0	0	0	0	0	0	0	0	0	0	0	0	0	0	0	0	0	0	0	0	0	0	0	0	0	0	0	0	0	0	0	0	0	0	0	0	0	0	0	0	0
5730409E04Rik	1.00002971832029	9.01233245689624	0	0	0	8.0408335214068	0	7.02818720827243	4.0388329989641	1.01999999999999	0	0	3.00268220902029	0	0	0	0	11.1026877129059	0	1.00518063496278	0	0	0	1.00805664371879	0	11.2608817478998	0	0	0	0	1.0009821231919	28.40022628494	0	17.0709359206666	0	0	0	3.90991250187559	0	0	32.2600277422417	0	0	1.01998370496524	0.730417090754058	0	0	10.0631798019576	0
5730455P16Rik	2.97824823335886	0.0833767248026453	34.0179694156172	64.676242353416	30.231039158979	101.648693276553	2.86536643097667	154.743154434236	13.1091289627735	46.7201590788127	76.0759468038933	0	0.887224612935935	21.3184304671419	1.78018301453043	15.8801552355878	6.33605360500784	85.1884511528715	35.4246539431153	3.26752507566049	66.8093337599449	0	38.0857106658386	0.693457576962955	19.4211039777917	0	97.3463550968992	1.14428262819253	1.55607729854619	188.438055098547	58.8200843150141	3.18619880057794	13.0822082574522	0.712328730037166	1.89081314465666	9.87551098733792	287.176604086582	10.8345776044849	3.45389030726774	14.5610313546141	23.5175149596569	30.2362970062028	1.63856844004645	0.929638895407644	1.69965091479064	16.8775957567905	3.07626336248839	10.3825894012751	100.334826914237
5730507C01Rik	5.76340220300772	2.34400316110986	19.5456899556641	10.9739435599632	0	8.62997482474775	3.70975260790204	6.20867635030165	0	7.7117704427114	75.4688583584026	3.88786723052727	4.8595072685777	0	4.08822028049809	5.47044130753099	5.80465253388993	6.62936607677964	8.39975921947235	17.3821875599769	8.69881908719447	0	1.82471808205335	7.86996024080034	16.9482768440509	6.38565543086965	17.0455754500715	0	0	11.7363710929919	9.66354960356953	93.9070875367113	21.3006693027244	7.07318023780819	0	3.63837699686952	8.12543672155703	3.89590751436265	7.35320836660058	0	7.6407862533383	1.86268253508044	1.99659970463089	10.9038634494781	4.25561781644701	6.21949252900119	1.88763348143354	10.6065036619926	2.04275866037244
5730508B09Rik	0	6.0015532454359	2.00426485773106	0	0	0	0	2.00233253796935	0	0	0	0	0	0	1.00270033235754	1.00326609382264	0	20.4749565300166	55.0104052048876	3.01554190488833	0	0	8.00209374776581	0	0	0	0	0	0	0	0	0	27.0305631448296	0	0	0	0	0	0	0	20.0124241577182	0	0	0	0	0	0	19.0060055901783	0
5730559C18Rik	0	0	0	0	0	0	0	0	0	0	0	0	0	0	0	0	0	0	0	0	0	0	0	0	0	0	0	0	0	0	0	0	0	0	2	0	0	0	0	0	0	0	0	0	0	0	0	0	0
5830403L16Rik	0	0	0	0	0	0	0	0	0	0	0	0	0	0	0	0	0	0	0	0	0	0	0	0	0	0	0	0	0	0	0	0	0	0	0	0	0	0	0	0	0	0	0	0	0	0	0	0	0
5830411N06Rik	0	0	0	0	0	0	0	0	0	0	0	0	0	0	0	0	0	0	0	0	0	0	0	0	0	0	0	0	0	0	0	0	0	0	0	0	0	0	0	0	0	0	0	0	0	0	0	0	0
5830415F09Rik	0	22.7391067643578	0	0	13.6980673888203	0	0	0	0	0	0	1.29107588456128	0	0	0	0	0	0	0	0	0	0	0	0	38.9052976274117	0	0	0	0	0	0	14.0671028723088	19.1887437771086	0	0	0	0	0	0	0	0	0	0	46.4819447703822	0	0	0	0	0
5830418K08Rik	27.0008023946479	2.00051774847863	1.00213242886553	4.05002144997294	34.0889839990195	0	8.00070977220624	1.99232087527951	0	18.9999999999999	0	6.01471943999648	0	0	0	4.01306437529056	73.0333441406446	4.00096854519132	0	5.02590317481388	0	0	2.00052343694145	0	13.0080908676718	4.00031323193597	48.0124083458809	0	1.00437666203543	1.00008060563128	0	28.0199554608288	0	0	0	1.00002566425277	0	0.999977621963066	0	0	0	0	56.2721744034644	0	5.0028567859867	9.02835725651955	1.00003704434027	0	1.00006887331486
5830473C10Rik	2.44118707652366	38.6564814994083	7.23812774249427	4.77315441722627	36.9252251350807	55.3005677140628	4.66672057162324	21.5361846927225	62.6426908477521	78.9372676302964	12.1916581416496	11.6196829610516	13.0676493378161	10.6326336494473	10.5492326786988	30.9353673420543	4.08777651935989	4.88353881866954	6.74388299161837	1.57851452930458	15.061685549746	0	98.133755902702	9.37104833733722	1.05149453047059	0	57.6103643308234	0	4.48868451503709	0.930466398867013	18.8277430494302	5.62684114892352	65.4674787689586	25.845555691614	189.081314465666	7.33935581222472	115.212464044513	0	65.801038417947	0	67.2935240307393	0	0	8.77017825856268	5.21365311285474	58.8117194118308	0.912837793023262	11.9225907000288	93.9779423591831
6030419C18Rik	0	0	0	0	0	0	0	0	0	0	0	0	0	0	0	0	0	0	0	0	0	0	0	0	0	0	0	0	0	0	0	0	0	0	0	0	0	0	0	0	0	0	0	0	0	0	0	0	0
6030458C11Rik	277.968260504308	6.99180953093282	19.912371361558	40.9153416983516	6.16609563511676	0	0	10.0416976779163	0	1.02999999999999	20.3686652094578	19.9889176055883	10.8597006559567	8.25290865011285	33.179353997711	20.0853871983292	56.8559581851073	11.1326949769949	1.19022513079666	1.59823720959081	13.1401345927374	0	25.2466057742011	13.0946558019071	3.94245215527898	14.1411072748937	159.531229314261	0	18.4102242151095	0	26.9964878624855	261.536262845986	10.1915234375691	5.73038459308762	0.743718592964822	7.12018272947975	5.61128754701926	0	6.98551394827423	4.07	8.23511254090103	95.3594740097398	0	1.22998035010514	0	62.9075870618156	4.04014965913467	0	4.99034367784113
6030468B19Rik	1	0	0	0	0	0	0	1	0	0	0	0	0	0	0	0	0	0	0	0	0	1	0	0	0	0	0	0	0	0	0	0	0	4	0	0	1	0	0	0	1	0	0	0	0	0	0	0	0
6030498E09Rik	0	0	0	0	0	0	0	15.02	0	0	0	0	0	0	0	0	0	0	0	0	0	0	0	0	0	0	0	0	0	0	0	0	0	0	0	0	0	0	0	0	0	0	0	0	0	0	0	0	0
6330403A02Rik	0	0	0	0	0	0	0	0	0	0	0	0	0	0	0	0	0	0	0	0	0	0	0	0	0	0	0	0	0	0	0	0	0	0	0	0	0	0	0	0	0	0	0	0	0	0	0	0	0
6330408A02Rik	0	0	0	0	0	0	0	0	0	0	0	0	0	0	0	0	0	0	3	0	0	0	0	0	0	0	0	0	0	0	0	0	0	0	26	0	0	0	0	0	0	0	0	0	0	0	0	0	0
6330409D20Rik	0	0	0	0	0	0	0	0	0	0	0	0	0	0	0	0	0	0	0	0	0	0	0	0	0	0	0	0	0	0	0	0	0	0	0	0	0	0	0	0	0	0	0	0	0	0	0	0	0
6330416G13Rik	0	0	0	0	0	0	0	38.0443182214177	0	0	22.0093631929308	1.00245323999941	0	0	0	10.0326609382264	0	0	0	3.01554190488833	33.0254715582888	0	0	0	7.00435662105402	0	0	0	0	0	6.0058927391514	0	0	0	0	0	0	5.9998657317784	18.0400647157728	0	0	0	0	0	24.0137125727361	0	0	0	0
6430531B16Rik	0	0	0	0	0	0	0	0	0	0	0	0	0	0	0	0	0	0	0	0	0	0	0	0	0	0	0	0	0	0	0	0	0	0	0	0	0	0	0	0	0	0	0	0	0	0	0	0	0
6430548M08Rik	0	1.88	0	0	0	0	0	0	0	0	0	0	30	0	0	0	0	0	0	0	0	0	0	0	0	0	47	0	0	0	0	0	0	0	0	0	0	0	0	0	0	0	0	0	21	0	0	0	0
6430550D23Rik	0	0	0.821748591669733	1.01250536249324	0	0	0	0	1.23576233550394	0	0	1.77434223479896	2.00178813934686	1.01887761112504	1.00270033235754	1.00326609382264	0	0	0	0	0	0	0	0	0	0	0.950245581845559	0	0	2.00016121126255	0	62.9448285173618	0	0.981779178535991	1.73869346733668	1.00002566425277	0.830190492696254	0	0	1	17.180666139401	0	0	0	0	1.00315080627995	1.00003704434027	0	16.0011019730377
6430571L13Rik	0	0	0	0	0	0	0	0	0	0	0	0	0	0	0	0	0	0	0	0	0	0	0	0	4	0	0	0	0	0	0	0	0	0	0	0	0	0	0	0	0	0	0	0	0	0	0	0	0
6430573F11Rik	44.70588235296	9.08496776613234	0.864876300460543	0	7.63003643883367	1.4578092807831	0	0	0	0	0	3.70910586086487	8.10321530800172	0	10.2496336899776	12.0833333334478	1.67242121581234	0	0	0	0	4.77802878757078	0	0	0	0	0	0	0	0	0	0	0	0	0	0	0	0	0	0	0.876068097672479	0	0	0	0	0	0	0	0
6820408C15Rik	0	0	0	0	0	0	0	0	0	0	0	0	0	0	0	0	0	0	0	0	0	0	0	0	0	0	0	0	0	0	0	0	0	0	0	0	0	0	0	0	0	0	0	0	0	0	0	0	0
7420426K07Rik	0	0	0	0	0	0	0	0	0	0	0	0	0	0	0	0	0	0	0	0	0	0	0	0	0	0	0	0	0	0	0	0	0	0	0	0	0	0	0	0	0	0	0	0	0	0	0	0	0
7420461P10Rik	0	0	0	0	0	0	0	0	0	0	0	0	0	0	0	0	0	0	0	0	0	0	0	0	0	0	0	0	0	0	0	0	0	0	0	0	0	0	0	0	0	0	0	0	0	0	0	0	0
7530416G11Rik	0	1.94	0	0	0	0	0	0	0	0	0	0	0	0	0	1.02	0	0	0	0	0	0	0	0	0	0	2	0	0	0	0	0	0	0	0	0	0	0	0	0	0	0	0	0	0	0	1	0	0
8030411F24Rik	0	0	0	0	0	0	0	0	0	0	0	0	0	0	0	0	0	0	0	0	1	0	0	0	0	0	0	0	0	0	0	0	0	0	0	0	0	0	0	0	0	0	0	0	0	0	0	0	0
8030423J24Rik	0	0	0	0	0	0	0	0	0	0	0	0	0	0	0	0	0	0	0	0	0	0	0	0	0	0	0	0	0	0	0	0	0	0	0	0	0	0	0	0	0	0	0	0	0	0	0	0	0
8030462N17Rik	0	0	0	0	0	7.45570179243866	0.929762558371439	0	0	0	0	0	0	0	0	0	0	0	28.282017573981	0	5.93776046907473	0	0	7.69051489329023	0	0	0	0	0	0	0	0	0	0	183.224083462776	0	46.8447609733372	0	3.19242041965293	0	0	0	0	0	0	0	0	0	0
8430408G22Rik	704.027102619387	941.407894740126	198.362934488713	352.625298320211	798.086239102331	124.600988070416	626.460657162732	344.484664902368	364.310637413173	679.238348877711	373.712582269	270.035898979817	942.346550708847	529.411764709273	245.052391859681	330.743484600348	461.284582418341	916.370508354183	610.49201449327	356.952725735236	590.914946991497	665.502119592277	732.22383530697	143.487293680514	654.799198381805	619.916743936085	379.079912881968	1.85083630383351	763.353668989326	486.661739260147	451.086571423252	305.475454767943	272.201086927538	526.475462111333	547.390901434067	164.599376957362	406.236436984788	1005.28521872156	568.345185019868	641.999999893064	526.941800311489	461.447213412497	851.421256815673	492.143258424564	1095.94423767281	787.706946547969	205.328509709176	544.11206926664	650.94028971237
8430419L09Rik	0	54.0139792089231	3.00639728659658	0	19.0497263523932	3.0003110154503	1.00008872152578	100.116626898468	0	0.999999999999994	10.0042559967867	0	10.0089406967343	0	2.00540066471508	8.02612875058111	14.006394766699	0	46.5288009114795	10.0518063496278	3.00231559620808	12.0036937998134	0	23.1853028055321	18.0112027398532	38.0029757033917	31.0080137233814	0	0	14.0011284788379	2.0019642463838	8.00570156023679	10.0113196832702	33.059911113967	0	5.00012832126387	0	0	0	0	11.006833286745	46.0045705762772	0	1.99996804895145	1.00057135719734	3.00945241883985	0	39.0123272640502	8.00055098651885
8430427H17Rik	0	11	0	0	0	0	0	0	0	0	0	0	0	0	0	0	0	0	0	0	0	0	0	0	0	0	0	0	0	0	0	0	0	0	0	0	0	0	0	0	0	0	0	0	0	0	0	0	0
9030025P20Rik	6.13127893936991	3.65188898288856	5.80480641427137	18.9325895499497	12.9748896527205	30.7547698938095	1.64567972831745	27.0730699581669	5.80587641122116	9.99066241750791	12.428575574175	2.11577305086705	1.42447868006884	0	4.80392993172587	5.51546551582343	4.77916391956938	11.2575930373926	4.7136695956635	14.1510346485565	5.86848659693552	18.6850463579189	6.65261800748619	1.28175248221504	32.7601374372868	8.35332832526553	20.1540361450024	0	6.36983416954942	12.5441751160064	2.99730428575445	7.3652617675852	2.01178604235508	0	0	8.76717348643257	0	7.76494670104005	42.2676463562048	5.99999999999752	30.7884502490286	0	2.33520433290163	5.15784412132988	0	10.233491253392	0	17.1137369897556	3.44226565747866
9030612E09Rik	0	0	0	0	0	0	0	0	0	0	0	0	0	0	0	0	0	0	0	0	0	0	0	0	0	0	0	0	0	0	0	0	0	0	0	0	0	0	0	0	0	0	0	0	0	0	0	0	0
9030617O03Rik	0	78.1815789476412	30.726419235111	5.36992840081539	9.18033929358188	8.71335580911999	0	9.81270053273993	5.05986996407185	56.0637940846014	2.73434892641091	3.25567474979699	11.005375829884	0	0	3.27077006998269	67.6906859263847	0	29.1636312656021	24.9745748105568	3.78282406370589	0.898404502932497	0	0	35.3852369082856	0	36.1908220483378	4.8430216616977	26.0653112124613	55.5193428032966	0	0	5.86956521676632	0	0	5.7827143482865	0	21.6728156606637	19.2445318769439	17.9999999970018	0	3.47384838307931	2.55682059103806	0.84269662920937	1.85282204171228	0	8.59115103385673	1.79871758435253	0
9030619P08Rik	177.705280945516	0	24.0511782927727	32.4001715997835	294.769449873874	108.951294007718	69.0061217852788	80.0832898560843	17.0796420354203	115.999999999999	1.00042559967867	23.0564245199865	12.0207377767779	6.11326566675026	1.00270033235754	25.7638732893654	0	167.55056025125	104.069684755792	4.03077434620073	73.0563461743965	3.00092344995334	1.00026171847073	0	0	2.00015661596799	3.51090736029254	0	2.00875332407087	2.03016362943149	8.0078569855352	8.00570156023679	1.00113196832702	0	3.01507537688441	0	5.00114754636297	4.99988810981533	9.02003235788638	0	0	0	0	0	0	0	3.0001111330208	0	4.00027549325943
9030624G23Rik	0	0	0	0	0	0	0	1.09973059816522	0.632812727725198	4.17060612790302	0	1.43166390510842	0	0	0.734369133808345	0	3.98863617506683	0.547632100828347	0	1.00891029483623	0	0.692627313977953	1.62699395989099	0	2.26744086066654	0.789682403827979	0	0	0	0	0	0	0	0.15695261145055	2.8305530947592	0	0	0	0	0	0.758946629118712	0.735109904563343	3.6381652131217	0.951602111773045	1.49212127532704	0	0	0	1.84678268879776
9030624J02Rik	55.0058823529643	2.33002702707865	0	0	0	0	3.37504385810218	0	0	6.32436750257346	23.265024095755	2.54691935779388	99.9269445393812	0	2.72896496995654	47.1458333337799	5.02562575351608	0.932312764413205	0.919626497097132	0	17.2934476256193	3.91002022449542	11.3124806697344	0	1.19182213643182	0	19.6362474710404	0	3.24570978070957	30.6021581735721	6.94463295665643	3.15009589287857	0	0	6.66989375502724	87.1237639696484	137.276942254427	47.668484329885	0	0	34.9375957351785	1.49065484264678	0	53.2570973000833	11.0893163564232	0	0	20.0709516056898	1.23412652883948
9130008F23Rik	0.814846183587254	0	0	0	0	3.11938137966496	0	0	0	0	0	1.08885443137023	0	0	0	0	0	0	0	0	0	0	0	0	1.86287111915165	0	0	0	0	1.73497946260302	0	0	0	0.700100348552304	1.29098582918815	0	0	0	0	0	0	0.870638692501079	0	0	0	0	0	4.49679396088132	0
9130011E15Rik	0	6.41291842315224	0	0	0	0	0	3.97202989030813	3.27853898647795	4.04112939461563	0	0	8.57987503200182	0	0	0	0	0	0	0	0	0	0	0	0	0	0	0	0	0	0	0.488386960136212	0	0	0	0	0	0	0	0	0	0	0	0	0	0	25.1285802919692	0	0
9130019O22Rik	0	1	0	1.02	0	0	0	0	0	0	0	0	0	0	0	0	0	0	0	0	0	24	0	0	0	0	0	0	0	0	0	0	0	0	0	0	0	0	0	0	0	0	0	0	0	0	0	0	0
9130023H24Rik	0	66.8012335745025	42.3789387225666	0	0	2.18671392117465	0	0	0	0	57.9762081417888	8.65458034201803	0	9.99999999966896	28.1864926474385	0	116.233274498958	0	130.72376652951	0	36.4072581591986	195.899180290402	111.167630110885	0	0	0	0	0	0	0	26.7468669582366	0	0	0	423.674373724945	0	0	0	0	0	0	0	0	0	31.1157746555912	0	0.698016119221367	0	0
9130204L05Rik	0	0	0	0	0	0	0	0	0	0	0	0	0	0	0	0	0	0	0	0	0	0	0	0	0	0	0	0	0	0	0	0	0	0	0	0	0	0	0	0	0	0	0	0	0	0	0	0	0
9130401M01Rik	0	30.573954275346	10.8501054472362	15.9462852258382	6.87310222922214	11.183552688658	0.929762558371439	54.6930706225594	5.80587641122116	3.64622715967442	3.85980607893633	0	0	8.71595665668675	14.0973113120624	30.7665423331647	9.67442088981655	8.5356644765403	23.5683479783175	17.6887933106956	9.89626744845788	9.5478008982723	3.80149600427782	11.5357723399353	0.979669181737046	27.8444277508851	28.8764108272263	0	0	43.6399874502072	4.0097716197384	10.6862056895767	0	0	132.617995332396	6.1370214405028	0	0	13.833821818496	11.999999999995	20.5713476051416	0	3.50280649935244	11.7635041363664	25.377537437528	80.5005238682778	0	4.7777043522489	0
9130409I23Rik	0	26.5365375940056	0.615487052933187	315.028191536934	0	0	6.53340880027254	50.7687217045812	229.180576272264	8.91946526896005	30.4791453541239	9.03753119192898	37.8274059778887	5.31631682472366	19.766624731712	0	98.0964170233391	1.95341552746782	12.5243541272913	0	154.93095257278	35.3161000470637	6.86936291318914	1.87420966746745	0	0	125.939288551618	0	80.7963212706677	27.9139919660104	16.6127144553796	0	27.4399036012652	0	0	0	0	42.8244174090311	36.6896772566903	27.4736440653096	42.0308559717069	0.927608739886605	0	7.89316043270641	0	0	0	0.993549225002398	0
9230104L09Rik	0	0	0	0	0	0	0	0	0	0	0	0	0	0	0	0	0	0	0	0	0	0	0	0	0	0	0	0	0	0	0	0	0	0	0	0	0	0	0	0	0	0	0	0	0	0	0	0	0
9230110C19Rik	1.3600404169156	1.41036501267744	0	1.01250536249324	2.73714489168598	1.99020630691536	0	1.00116626898468	1.00468482561296	0	0	0.962355110399437	1.00089406967343	0	0	1.01329875476087	1.02046590443092	0	0	0.985077022263521	0.990764146748665	1.03031705115065	0	0	0	0	1.00025850720585	0	1.00437666203543	0	0.960942838264223	0.750534521272199	0	0.881597629705788	0	0	0	0	0	0	3.28203756186578	2.35023349683155	0	0	1.00057135719734	0	1.00003704434027	0	1.30008953530931
9230110F15Rik	0	0	0	0	0	0	0	0	0	0	0	0	0	0	0	0	0	0	0	0	0	0	0	0	0	0	0	0	0	0	0	0	0	0	0	0	0	0	0	0	0	0	0	0	0	0	0	0	0
9230112D13Rik	0	0	0	0	0	0	0	0	0	0	0	0	0	0	0	0	0	0	0	0	0	0	0	0	0	0	0	0	0	0	0	0	0	0	0	0	0	0	0	0	0	0	0	0	0	0	0	0	0
9330159F19Rik	1.41019415605508	0.849276507648501	0	2.75435835719024	0	0.922643096814285	6.25730201783979	1.98515589667067	0	0	2.04569722183626	0	2.76755857841946	0	0	1.06557292958766	1.94455859885313	0	4.72309693485483	2.35850577475942	1.99904602458849	0	0	6.90864587913906	1.01885594900653	0	0	0	0	0	0	6.115797717727	0	0.814629839127411	2.14770735803792	4.81317824405148	0	1.3075919473493	1.66005861821952	0	0.989383861009191	4.2748564180096	1.17927818811532	2.08123534720329	0.907734992957734	4.21249316680577	0.920796820211483	2.86662261134934	3.50311378778763
9330182L06Rik	4	0	0	0	0	0	0	0	0	0	0	0	0	0	0	0	0	0	0	0	0	0	0	0	0	0	0	0	0	0	0	0	0	0	0	0	0	0	0	0	0	0	0	0	0	0	0	0	0
9330182O14Rik	0	0	0	0	0	0	0	0	0	0	0	0	0	0	0	0	0	0	0	0	0	0	0	0	0	0	0	0	0	0	0	0	0	0	0	0	0	0	0	0	0	0	0	0	0	0	0	0	0
9430007A20Rik	0	0	0	0	0	0	0	0	0	0	0	0	0	0	0	0	0	0	0	0	0	0	0	0	0	0	0	0	0	0	0	0	0	0	0	0	0	0	0	0	0	0	0	0	0	0	0	0	0
9430015G10Rik	5.00014859160146	0	0	0	82.2146084682235	0	0	2.00233253796935	0	0	0	3.00735971999824	0	0	0	0	0	0	0	20.1036126992555	0	0	5.00130859235363	0	0	0	0	0	0	0	6.0058927391514	0	0	0	0	0	0	0	0	0	0	0	0	0	0	0	0	2.00063216738719	0
9430016H08Rik	52.1501557495842	58.0263157896761	45.393163350004	11.4379474937368	48.0197318906429	0	39.924919828887	44.0884634936005	3.79490247305389	0	69.3430887737806	66.5834484782897	15.2935740415282	90.0000000005763	110.329018054472	3.75303862472494	34.0557329329635	59.1321688578404	40.2281362184911	98.3610014708942	25.5340624300147	6.01931016964773	12.77804305221	36.249421561393	42.8646644516795	27.7468540100634	77.5292043007586	0	135.241729033799	6.09845281104962	230.92289859734	0.775067694493426	6.84782608622737	128.118363785072	2.5819716583763	5.70930894753251	41.5739043697882	91.2092111380703	25.6879179669997	113.999999981011	15.8324683727383	216.310183151893	11.5056926596713	33.3286516852306	0.926411020856138	27.5926415869274	23.7373503065461	24.9482128949696	147.613850791296
9430020K01Rik	0	0	0	0	0	0	0	0	0	0	0	13	0	0	0	0	0	0	0	0	0	0	0	0	0	0	8	0	0	0	0	0	0	0	0	2	0	0	1	0	29	0	0	0	0	0	0	0	0
9430023L20Rik	92.3462791232608	25.7706410625293	19.7757908809236	68.0294735518678	22.8509056282961	25.5852574840214	52.9985618233234	28.440157179976	84.4672977788107	94.9492237522894	98.1029070511033	11.9186224484901	37.9874748970625	25.6557377049177	36.4954891273191	98.4075307424714	21.0658405534937	27.5745104620476	15.4345282418807	62.5751197859364	122.440444459737	84.801539597253	27.6920384207042	13.9287585485968	90.413330561306	31.6603224647055	0.736354518896217	0	44.1078909691729	86.1494453489182	37.1116338314992	67.0298160714282	31.4771282797189	48.5417841531825	25.9259237214437	1.56810970937652	50.3521202315469	175.095908362247	167.163267566929	160.72972972973	36.355633927993	10.6275799671167	108.265998008896	45.9274585770643	110.204769850122	136.028604437103	86.5346141334811	29.8692221645395	0
9430038I01Rik	6.35901215711794	0	0.775007531945443	2.89932458651604	3.34490975155478	0	1.85952511674288	4.74006612062181	0	18.7233764649281	2.02639819144157	0	3.32921017227518	8.73774654832846	4.42438693486265	15.210678368128	0	0	4.40256740234971	1.17925288737971	0.00989626744845788	8.44025599407272	33.2820975174523	0	0	0	1.45231360336932	0	0	23.2313294894507	0	1.60293085343651	27.2955895193905	0.798963880682653	14.8109654964145	20.3398424885236	1.25203270237828	9.85172015126188	5.37390770641577	2.99999999999876	0	27.9495514388819	0	11.7363575883594	0.448987200817804	0	1.69426614918913	3.83171889050362	0
9430069I07Rik	0	0	0	0	0	0	0	0	0	0	0	0	0	0	0	0	0	0	0	0	0	0	0	0	0	0	0	0	0	0	0	0	0	0	0	0	0	0	0	0	0	0	0	0	0	0	0	0	0
9530002B09Rik	0	0	0	0	0	0	0	0	0	0	0	0	0	0	0	0	0	0	0	0	0	0	0	0	0	0	0	0	0	0	0	0	0	0	0	0	0	0	0	0	0	0	0	0	0	0	0	0	0
9530003J23Rik	0	0	0	0	0	0	0	0	0	0	0	0	0	0	0	0	0	0	0	0	0	0	0	0	0	0	0	0	0	0	0	0	0	0	0	0	0	0	0	0	0	0	0	0	0	0	0	0	0
9530053A07Rik	0	1	0	0	0	0	0	0	0	0	0	0	0	0	0	0	0	0	0	0	0	0	0	0	0	0	0	0	0	0	0	0	0	0	0	0	0	0	0	0	0	0	0	0	0	0	0	0	0
9530068E07Rik	108.611226925981	173.252407560294	53.4755197042356	150.764878498834	102.317581852354	152.841886744993	79.0298174615723	10.1283464115851	112.63400237769	20.0542493782093	21.2289334341498	60.1330624964701	77.3288426323085	28.3268591342319	62.8956966230475	44.2738048208955	279.581089294809	51.2139868592418	3.7709356765308	146.522171256929	59.3776046907473	402.917197907091	96.9381481090844	239.687714174212	147.930046442294	308.145000443129	75.6392102433169	278.214860281235	165.569696825833	156.91825274649	111.241089160592	165.24984075197	129.401313277111	56.3974504011285	57.5069183299772	87.6717348643257	41.7344234126095	249.875447472915	74.4898097919017	35.9999999999851	17.6325836615499	13.9701190131033	171.63751846827	81.4396440209982	47.8268974784182	35.2879008737656	36.8318728084593	39.177175688441	75.6168407939568
9530077C05Rik	0	0	0	0	0	0	0	0	0	0	0	0	0	0	0	0	0	0	0	0	0	0	0	0	0	0	0	0	0	0	0	0	0	1	0	0	0	0	0	0	0	0	0	0	0	0	0	0	0
9630033F20Rik	4.37948495669279	3.39710603059401	6.97506778750899	1.44966229325802	0.763678025469127	0.931962724054833	0	17.2181888996946	18.5788045159077	6.38089752943024	2.89485455920225	0	3.25595126872878	6.53696749251506	1.08440856246634	15.7584729023527	15.4790734237065	1.89681432812007	14.1410087869905	0	0	0	11.4044880128335	25.6350496443008	28.4104062703743	5.56888555017702	1.69861240160155	0	32.1941077161342	0.928510371281003	2.0048858098692	1.64403164455027	0	27.4154272783263	12.9097163597908	4.38358674321629	10.2206751214554	1.79122184568398	13.833821818496	0	2.93876394359166	0	4.67040866580326	1.80976986713329	0.976059132212617	11.0274690230518	11.0495618425378	5.73324522269869	5.21555402648282
9830107B12Rik	1.98005884227418	3.89100702079094	1.81385969624661	5.93328142421036	0	1.01010470853493	0	0	2.13997867855561	0.999999999999994	0	0.400981295999766	2.00178813934686	0	0	4.01306437529056	0	3.31080147114582	0	0	1.00077186540269	0	0	0	0	0	0	0	8.83851462591181	0	0	5.76410512337049	1.00113196832702	1.48268692268701	2.01005025125627	0	0.980224919087143	0	0	0	1.08067090451678	0	4.97405827316337	9.99984024475726	0	4.09285528962219	1.41005223251977	0	0
9830147E19Rik	0	16.9343827408716	42.4603510110324	1.09350579149269	19.5911396276718	0	140.232440532345	1.0712479078136	0	0	0	1.10269856399936	1.70151991844483	0	0	0.652122960984715	4.54207373148666	0	4.18079079557146	12.3536700036925	0	1.02031397298414	0.540141327974192	0	0.280174264842161	0	4.12106504968811	0	0	0	5.99588291791948	0	5.01567116131837	0	0	1.67004285930213	0	1.02997695062196	0.87193646126235	1.05	0	0	0	1.46997651597932	0	1.08340287078235	0.990036673896863	1.59050257307281	3.99027480452628
9930012K11Rik	0	0	0	0	0	0	0	0	0	0	0	0	0	0	0	0	0	0	0	0	0	0	0	0	0	0	0	0	0	0	0	0	0	0	0	0	0	0	0	0	0	0	0	0	0	0	0	0	0
9930013L23Rik	0	0	0	0	0	0	0	0	0	0	0	0	0	0	0	0	0	0	0	0	0	0	0	0	0	0	0	0	0	0	0	0	0	0	0	0	0	0	0	0	0	0	0	0	0	0	0	0	0
9930021J03Rik	44.0013076060928	7.00181211967521	49.1044890144109	3.03751608747971	0	4.00041468726706	28.0024842027218	3.00349880695403	37.1733385476796	0	81.0344735739725	7.0171726799959	49.8545336104335	3.05663283337513	19.0513063147933	7.02286265675847	66.0301467572951	1.00024213629783	28.0052971952155	6.03108380977666	14.0108061156377	16.0049250664178	14.0036640585902	58.4672853356897	29.0180488586524	0	7.00180955044096	17.0559137623378	128.530081440674	13.0010478732066	14.0137497246866	2.0014253900592	229.259220746888	0	0	1.00002566425277	15.0034426390889	33.9992391467443	47.1046134245177	0	67.0416209283559	128.922808543215	41.1992705453936	14.9997603671359	11.0062849291707	11.0346588690794	32.0011854188885	56.0177006868413	5.00034436657428
9930111J21Rik1	21.6700717705347	19.6887697717724	2.31129555920795	27.7333487179781	26.6453586418368	22.9602189345343	7.5018780266153	17.3379624882372	23.1862732402835	19.1017591850976	15.4202530597802	26.2924811213691	25.5713616274228	5.13114754098354	27.8825536932718	12.2747381541497	48.9589285227334	31.269494863962	16.4241538762131	14.0284687148006	15.9272938817706	13.0557095577749	32.5566065032746	14.189922771383	46.484244951628	9.39256233119596	25.0728713684162	3.49004303680698	30.6963353713588	12.093312005457	41.8021319963137	50.680069182253	11.3212738046056	18.3197954219673	44.4485558913195	64.9511041623754	14.7502093384179	17.7795985453814	23.0606297657357	2.53783783783784	15.0826751566133	119.675406746373	22.821332738191	33.4807664563248	23.581870221026	43.8720614866654	32.0005003065613	25.3234999163737	73.9254536488709
9930111J21Rik2	0	0	0	0	0	0	0	0	0	0	0	0	0	0	0	0	0	0	0	0	0	0	0	0	0	0	0	0	0	0	0	0	0	0	1.13	0	0	0	0	0	0	124.17	0	0	0	0	0	0	0
a	0	0	0	0	0	0	0	0	0	0	0	0	0	0	0	0	0	0	0	0	0	0	0	0	0	0	0	0	0	0	0	0	0	0	0	0	0	0	0	0	0	0	0	0	0	0	0	0	0
A130010J15Rik	0.984612120864541	3.1228373289718	46.5492858133369	23.4600539606671	0.422853384611408	1.82051758637845	221.071886918936	2.31230614595547	0	0.847349200551205	21.0712491548177	36.2534108384808	100.985418540607	0	15.2963873841133	68.8025484774207	93.3034990543896	22.5717164198906	94.6359466095246	0	85.8623659803736	13.428250340838	3.76833622666376	9.4647588207106	1.24076354595529	1.53389528206132	132.731247293779	0	2.88772037134053	3.77769357940007	35.839162651739	1.61068327887936	10.418359121336	99.5747311474963	1.64078826602437	5.64314913562167	5.04340653863731	145.76575197686	6.24989674648449	0	2.44952212141263	256.076230920211	0	319.699308059385	7.42424203270514	25.6993536685652	2.05388503430234	0	28.4180725895122
A1bg	0	0	0	0	0	0	0	0	0	0	0	0	0	0	0	0	0	0	0	0	0	0	0	0	0	0	0	0	0	0	0	0	0	0	0	0	0	0	0	0	0	0	0	0	0	0	0	0	0
A1cf	118.967542803739	26.0526315790383	62.8184571028936	98.4486873482822	276.065917328427	193.026971239435	34.7550988717188	449.421684399489	67.043277023952	73.9022740206109	109.373957056436	68.5978291763246	187.421250508924	79.4117647063909	117.536441344462	101.400055099653	101.032922440124	257.36742168548	69.8159657570473	14.3307419361568	180.620391981797	171.595260060107	185.393242382938	28.6974587361028	89.4178137192792	181.221640253227	192.638756103718	0.616945434611172	81.9195495248785	51.1818941467891	102.497305958838	57.7501419426474	222.065217367659	136.519567967699	104.169646557192	74.2210163179227	152.041707409511	246.736670598326	130.580249665582	101.99999998301	50.2913701251687	45.2732120100561	79.2614383221797	26.1235955054905	281.53630923818	75.5649105700086	346.163248607189	114.155611490933	315.410893671065
A230046K03Rik	114.925905733146	327.039473685351	57.5539972739446	66.6766109767911	47.9476006533362	214.148145720742	9.22747875044134	706.337809747686	79.4146590861076	519.227183851706	149.751176203104	27.907339076019	315.579901606925	80.1529411769839	342.396959648647	145.676018183104	759.507790874016	151.54399359245	232.434141186848	201.386008044647	24.5599852336105	118.463617756679	8.53655426828287	30.5552415911242	207.84053076375	19.7262790227794	221.226663310749	3.39936934470756	890.279322541054	181.062456717251	506.523120353163	115.652257943039	588.521739067769	81.7717207109092	732.866835513528	34.2232290626378	591.925290997581	54.740530939838	62.6571132411734	121.319999979792	267.792232699833	361.001627458648	423.025966787246	225.960674156201	434.764692087786	28.0391615130229	208.000357680705	117.582168489125	27.7599753364294
A230050P20Rik	22.8156931404431	9.47368421055936	0	14.6062052502179	4.44590717217751	42.2336356068046	11.0434326664887	0	25.2614007956287	5.09670855314558	39.1923346118897	9.91946386978281	6.74716501832125	10.5882352941855	11.0883435230625	86.0540223705466	7.35450155200179	5.31655192893535	7.95371761789147	0	18.4412673105662	19.8008352446322	48.2726070861268	18.6986599554186	2.79430667872747	7.92519517662436	77.3476185880379	0	108.344810273131	1.73497946260302	14.4935938194477	7.59870288719045	2.93478260838316	12.5177942321152	10.3537063500889	24.4195299841605	23.0200647624713	11.6699776634343	18.206311859111	19.439999996762	22.3703464890102	41.921253043927	108.971693590042	4.22191011233894	6.49414125620153	3.45766712002161	35.2323103898464	19.6959575486602	1.61724295580713
A230065H16Rik	0	0	0	0	0	0	0	0	0	0	0	0	0	0	0	0	0	0	0	0	0	0	0	0	0	0	0	0	0	0	0	0	0	0	0	0	0	0	0	0	0	0	0	0	0	0	0	0	0
A2m	2.89	0	0	0	0	0	1.25	0	0	0	0	0	0	0	0	0	0	0	0	0	0.94	0	0	0	0	0	0	0	0	0	0	0	0	0	0	0	0	0	0	0	0	0	0	0	0	0	0	0	0
A330021E22Rik	0	0	0	0	0	1	0	0	0	0	0	0	0.75	0	0	0	0	0	0	0	0	0	0	0	0	0	0	0	0	0	0	0	0	0	0	0	0	0	0	0	0	0	0	0	0	0	0	0	0
A330050F15Rik	0	0	0	0	0	0	0	0	0	0	0	0	0	0	0	0	0	0	0	0	0	0	0	0	0	0	0	0	0	0	0	0	0	0	0	0	0	0	0	0	0	0	0	0	0	0	0	0	0
A330070K13Rik	0	0	0	0	0	0	0	1	0	0	0	0	0	0	0	0	0	0	0	0	0	0	0	0	0	0	0	0	0	0	0	0	0	0	0	0	0	0	0	0	0	0	0	0	0	0	0	0	0
A3galt2	0	0	0	0	0	0	0	0	0	0	0	0	0	0	0	0	0	0	0	0	0	0	0	0	0	0	0	0	0	0	0	0	0	0	0	0	0	0	0	0	0	0	0	0	0	0	0	0	0
A430005L14Rik	100.902399162978	63.6694989402018	28.3124044349266	4.77315441722627	45.8587473451809	43.1669118419632	46.6672057162324	155.287226468578	0	76.7074013130564	36.5749744249487	78.7556289582383	136.866432538179	85.0610691955785	58.0207797328436	74.4625749466706	66.4263684395983	146.408493783713	74.2694199748371	0	0	7.93397361349367	88.3203803124318	5.62262900240234	67.2956499501175	66.9336123081305	72.7709865231453	218.557981984773	209.471944035064	15.8179287807392	44.3005718810123	78.0724209413138	46.2787349918501	0	68.7568416238784	30.1729072280349	18.311914815022	113.955774725432	68.3187093745268	494.525593175572	22.0772380041482	181.773833876769	120.57390407889	112.258281709602	113.657637860233	6.83857202463149	83.0682391651169	111.277513200269	55.9725684092812
A430033K04Rik	1.22003625635076	42.9911264148058	1.00213242886553	0	11.0287889408592	16.0016587490683	2.00017744305156	6.00699761390806	27.1063965950377	9.33999999999995	7.0129834537475	1.08264949919937	5.00447034836714	8.15102088900035	0	2.62855716581531	0	2.00048427259566	0.450085133494535	4.0207225398511	28.0216122312754	22.0067719663245	6.85179277152447	71.572021704034	8.00497899549031	0.450035238592797	10.0025850720585	11.0361794932774	5.01183954355681	1.00008060563128	15.2649773786765	1.81128997800357	15.0169795249053	72.1307151577463	0	12.9403320954309	5.00114754636297	12.9997090855199	10.0322804336047	4	1.00062120788591	9.47094094255098	2.00972051440944	9.99984024475726	21.0119985011441	104.327683853115	6.0002222660416	1.00031608369359	1.00006887331486
A430078G23Rik	21.4419583479679	7.68595239421894	6.31631138535536	15.1054810957486	25.5679402927064	9.54329829432149	12.1055085099961	26.7692195658193	33.9992122641111	7.74823271430814	24.3746753884829	13.2745964003638	20.8950672670669	8.30194871549413	12.8393973796014	30.8115665414571	9.35516500045261	8.5356644765403	2.27198874510981	11.8632840470399	6.96697228371434	22.0840634777038	13.7329043154536	1.32020505668149	6.26008607129972	14.5162283341281	19.0924033940014	2.38489165079206	4.72563509690399	3.06408422522731	13.6131746490119	9.74910765218309	7.54167028943161	2.51438633038364	3.63819279230468	7.6449752801692	15.1521508675576	16.8733097863431	5.18236248123659	9.86999999999592	13.4791306212737	8.71735426417644	21.6239921226691	4.75064590122489	12.7863746319853	3.55084502542267	3.93180242230303	6.24923729274157	21.3750789185354
A430105I19Rik	0	0	0	0	0	0	0	0	0	0	0	0	0	0	0	0	0	0	0	0	0	0	0	0	0	0	0	0	0	1	0	0	0	0	0	0	0	0	0	0	4	0	0	0	0	0	0	0	0
A4galt	0	0	0	0	0	0	0	0	0.98	1.01	0	0	0	0	0	0	0	0	0	0	0	0	0	0	0	0	0	0	0	0	0	0	0	0	0	0	0	0	0	0	0	0	0	0	0	0	0	0	0
A4gnt	0	0	0	0	0	0	0	0	0	0	0	0	0	0	0	0	0	0	0	0	0	0	0	0	0	0	0	0	0	0	0	0	0	0	0	0	0	0	0	0	0	0	0	0	0	0	0	0	0
A530016L24Rik	0	0	0	0	0	0	0	0	0	0	0	0	0	0	0	0	0	0	0	0	0	0	0	0	0	0	0	0	0	0	0	0	0	0	0	0	0	0	0	0	0	0	0	0	0	0	0	0	0
A530032D15Rik	2.08	0	0	0	0	0	2	0	0	0	0	1.43	0	0	0	0	0	0	0	0	0	0	0	0	0	0	0	0	0	0	0	0	0	0	0	0	0	0	0	0	0	0	0	0	0	0	1	0	1
A530054K11Rik	0	40.9860842591167	0	0	0.763678025469127	0	0	0.911551177042657	0.313517326205943	195.620087116533	32.5381652454333	7.20651633061823	0	0	0	0	27.3108901719521	19.5087353647149	0	0	0	0	1.2164787213689	1.32020505668149	15.7432837505143	0	103.479467505566	0	0	0	0	0	0	1.14361496646733	2.3472211563256	0	3.11730591204389	0	0	0	4.35916651632762	0	2.89565337279802	0	1.12246800204451	0	0	1.16575986194873	1.39081440706209
A530064D06Rik	1.43647106579524	4.06803447163632	0.13950135575018	2.88482796358346	0.763678025469127	1.23019079575238	0	0	9.38229628053339	3.09017751782407	0	3.05014998196062	0.944225867931345	0	11.9284941871297	8.29946239523906	0	0	0.9427339191327	3.53775866213913	0	1.38443113024948	2.90814444327253	0	11.3935525836018	2.78444277508851	0	0	2.88597179883918	0	4.17016248452793	34.4260226368826	8.42119484061197	11.16199539189	0	2.40220553528252	11.234225404333	5.37366553705194	6.22521981832321	0	0	1.96513007450986	3.33934219604933	0	0	3.30824070691553	0	0.955540870449781	0
A530099J19Rik	0	0	0	0	0	0	0	0	0	0	0	0	0	0	0	0	0	0	0	0	0	0	0	0	0	0	0	0	0	0	0	0	0	0	0	0	0	0	0	0	0	0	0	0	0	0	0	0	0
A630001G21Rik	0	0	0	0	0	0	0	0	0	0	0	0	0	0	0	0	0	0	0	0	0	0	0	0	0	0	0	0	0	0	0	0	0	0	0	0	0	0	0	0	0	0	0	0	0	0	0	0	0
A630007B06Rik	0	11.0028476166325	5.01066214432764	0	80.20937411534	0	0	19.0221591107089	7.03279377929073	0	15.0063839951801	0	0	0	1.00270033235754	28.0914506270339	143.065317974139	0	0	41.2124060334738	0	14.0043094331156	1.00026171847073	0	2.00124474887258	12.0009396958079	128.033088922349	0	0	4.00032242252511	7.0068748623433	272.193853048051	4.00452787330808	0	0	0	0	0	7.01558072280052	11	19.0118029498323	0	1.00486025720472	0	0	0	53.0019633500341	56.0177006868413	0
A630023A22Rik	0	0	0	0	0	0	0	0	0	0	0	0	0	0	0	0	0	0	0	0	0	0	0	0	0	0	0	0	0	0	0	0	0	0	0	0	0	0	0	0	0	0	0	0	0	0	0	0	0
A630033H20Rik	2.02618527351463	0	0	0	3.00761914406706	0	0	0	1.06950935593723	0	0	2.69834859873308	0	0	1.31865408483736	0	3.18846568510072	0	2.31218845426915	0	0	0	0	2.06163063421419	0	0	0	0	0	0	0	0.81589196659391	0	2.42696071738327	13.5169700010579	0	0	0	1.34107096179627	0	1.57694557172487	3.94467959083092	0.386454820765673	0	0	2.35246877647323	0	0	0.527741359287508
A630073D07Rik	0	0	0	0	0	0	0	0	0	0	0	0	0	0	0	0	0	0	0	0	0	0	0	0	0	0	0	0	0	0	0	0	0	0	0	0	0	0	0	0	0	0	0	0	0	0	0	0	0
A630076J17Rik	0	0	0	0	0	0	0	0	0	0	0	0	1	0	0	0	0	0	0	0	1	0	0	0	0	0	1	0	0	0	0	0	0	0	0	0	0	0	0	0	0	0	0	0	0	0	0	0	0
A630095E13Rik	0	0	0	0	0	0	0	0	0	0	0	0	0	0	0	0	0	0	0	0	0	0	0	0	0	0	0	0	0	0	0	0	0	0	0	0	0	0	0	0	0	0	0	0	0	0	0	0	0
A630095N17Rik	0	0	0	0	0	0	0	0	0	0	0	0	0	0	0	0	0	0	0	0	0	0	0	0	0	0	0	0	0	0	0	0	0	0	0	0	0	0	0	0	0	0	0	0	0	0	0	0	0
A730017C20Rik	0	0	0	0	0	0	0	0	0	0	0	0	0	0	0	0	0	0	0	0	0	0	0	0	0	0	0	0	0	0	0	0	0	0	0	0	0	0	0	0	0	0	0	0	0	0	0	0	0
A830010M20Rik	0	0	0	0	0	0	0	0	0	0	0	0	0	0	0	0	0	0	0	0	0	0	0	0	0	0	0	0	2	0	0	0	0	0	0	0	0	0	0	0	0	0	0	0	0	0	0	0	0
A830018L16Rik	1.23501475778737	2.86206183077545	0	1.4641589161906	2.52777426430281	3.31778729763521	0.799595800199438	4.84134958473767	5.26012402856637	4.84036655446779	6.97659948767742	2.56685156932602	0	0	0	2.26621848405262	0	1.93475061468247	3.69551696300018	1.07312012751553	0	0.37236423503262	1.07392262120848	1.43556278008084	0.744548578120155	0	1.12957724706503	0	1.575211698968	0	0.220537439085612	3.42780597888731	3.0631717127316	2.976532104504	7.58152433493168	0	2.12079008770199	0	1.11734714687853	3.05999999999874	3.22284445813885	0.977908330917229	0.700561299870489	0	1.02486208882325	4.80797649405057	1.97050519525257	3.88905134273061	0
A830080D01Rik	70.794425219186	5.30579157835015	0	0	0	0	14.9335058291944	0	0	0.891946526896005	7.11180058262891	11.6196829610516	0	0	0	0	0	0	0	0	1.07583468212472	0	0	0	0	0	22.7409332884829	0	0	94.9075726844353	1.10751429702531	4.22013086169264	0	0	0	0	16.015295498638	46.2503708017536	99.9477414923632	0	15.7694557172487	0	0	1.75403565171254	0	0	0	0	36.7819735260991
A930009A15Rik	0	0	0	0	0	0	0	0	0	0	0	0	0	0	0	0	0	0	0	9	0	0	0	0	0	0	0	0	0	0	0	0	0	0	0	0	0	0	0	0	0	0	0	0	0	0	0	0	0
A930018P22Rik	0	0	0	0	0	0	0	0	0	0	0	0	0	0	0	0	0	0	0	0	0	0	0	0	0	0	0	0	0	0	0	0	0	0	0	0	0	0	0	0	0	0	0	0	14	0	0	0	0
AA415398	0	0	0	0	0	0	0	0	0	5.99999999999997	0	0	5.00447034836714	0	23.0621076442234	0	0	0	84.0158915856466	0	31.0239278274835	0	28.0073281171803	0	0	0	46.0118913314692	0	0	87.0170134959774	0	0	74.0837656561995	0	0	16.0004106280444	0	0	0	0	0	0	0	0	0	15.0472620941992	0	19.0060055901783	7.000482113204
AA467197	0	0	0	0	0	0	0	0	0	0	0	0	0	0	0	0	0	0	0	0	0	0	0	0	0	0	0	0	0	0	0	0	0	0	0	0	0	0	0	0	0	0	0	0	0	0	0	0	0
AA792892	0	0	0	0	0	0	0	0	0	0	0	0	0	0	0	0	0	0	0	0	0	0	0	0	0	0	0	0	0	0	0	0	0	0	0	0	0	0	0	0	0	0	0	0	0	0	0	0	0
AA986860	0	1.16189493484586	0	0	0	0	0	0	0	11.3556107442904	0	0	0	0	0	0	0	0	0	0	0	2.84641361908748	0	0	10.84035471235	0	0	0	0	0	0	0	0	0	14.2145679431139	1.10359206692401	1.15662725900204	0	0	0	0	0	0	0	55.4996328017986	0	0	0	39.1741782472252
AA987161	0	0	63.6937240472016	3.09010820099665	4.07058068253394	1.07156270696921	31.8267976990248	66.8382419700264	0	11.5311065467022	21.3340458469241	1.42416828256858	0	0	8.81242960570014	0	0	2.88227421488604	0	16.4116074626693	0	3.7952181587833	18.0500624020848	1.57676863861741	25.2941609954833	86.9650242190307	0.464732368756258	0	0.549734702945845	0	0	7.20627599290778	116.38833468724	5.15327740929306	0.618024693178866	432.442551424174	0.89060298943157	2.13971559138007	1.52853384209171	0	0	0	0	20.9666179571973	1.81966009186225	88.8115365588888	0	20.1698508649703	53.0642225914557
Aaas	0.875896991338559	2.5478295229455	0.775007531945443	13.0469606393222	0	0	0.929762558371439	83.0524405749976	0	0	0	0	0	0	0	0	1.93488417796331	0	7.5418713530616	2.35850577475942	22.7614151314531	0	1.90074800213891	34.607317019806	14.6950377260557	5.56888555017702	16.2981859933668	0	5.74894780645254	7.42808297024803	0	0	2.02189551995485	6.26638337790316	0	12.2740428810056	8.51722926787948	0	0	11.999999999995	0.979587981197218	0	117.927818811532	19.0025836048996	0	0	0	0	0
Aacs	24.5251157574796	0	37.2003615333813	0	7.63678025469127	0.931962724054833	0	14.1796849762191	0	0.911556789918605	2.89485455920225	4.29598589008538	1.62797563436439	4.35797832834337	15.1817198745287	0	1.93488417796331	1.89681432812007	7.5418713530616	0	153.669240939654	0.95478008982723	12.3548620139029	5.12700992886015	61.7191584494339	0	3.39722480320309	0	5.74894780645254	38.0689252225211	11.0268719542806	36.1686961801059	9.09852983979685	0	0	9.64389083507583	4.25861463393974	1.79122184568398	98.9650330092409	0	31.346815398311	0	21.0168389961147	4.52442466783323	40.9944835529299	1.10274690230518	0.920796820211483	21.0218991498952	0
Aadac	2651.44949656941	2234.73427341859	1630.22968113824	2138.39311864705	2090.2565253673	1965.98537446977	2020.21162387323	2719.76383129575	1652.74345987206	3380.59593581551	1510.56570384309	1299.79728974254	1862.12540504421	1754.85245901637	2024.42911221847	2278.07610738008	2276.0683179843	2978.0747044116	2186.26460892536	2179.94254510076	1624.84491459273	1761.2534266309	2799.58200821793	1977.88371390075	2842.7032157427	2095.69348381305	2923.32744001798	5698.82729067978	3874.67146590292	3826.221820696	2698.01577954999	2881.47358710436	3336.77495279598	5274.53135370137	3831.73629970172	3036.55036562506	2528.09110014321	4253.03052180823	1789.44876692049	3646.02702702702	3995.21887081722	4024.54940143077	4062.49638344513	2347.30412473251	2901.4087637532	3190.381354076	3586.86840929421	3877.36106570658	3328.74215282198
Aadacl2	0	0	0	0	0	0	0	0	0	0	0	0	0	0	0	0	0	0	0	0	0	0	0	0	0	0	0	0	0	0	0	0	0	0	0	0	0	0	0	0	0	0	0	0	0	0	0	0	0
Aadacl3	0	0	0	0	0	0	0	0	0	0	0	0	0	0	0	0	0	0	0	0	0	0	0	0	0	0	0	0	0	0	0	0	0	0	0	0	0	0	0	0	0	0	0	0	0	0	0	0	0
Aadat	870.989757205365	650.156458806096	635.915275514701	79.3677191438458	514.145376636662	330.790330729289	759.887289663001	787.908221192365	87.2828743714377	777.466186095628	1408.71964703751	527.994974468111	518.750772871346	692.704918032778	278.582233671869	480.391792086029	805.289632067647	355.711184960414	853.102692465786	1237.13922287484	421.787258959783	1310.23038103008	540.059363960047	497.953118112336	547.393751333124	267.353834146402	539.107233919487	46.5339071574264	660.239992944807	764.853575890988	263.904951690661	33.8604225515462	160.533354226566	736.32212845347	1166.66656746496	591.945734192542	621.996779330874	641.031029745262	541.673505252536	490.648648648648	320.322612446641	295.800975751414	1119.64136572463	123.021768363846	771.433388950852	661.862996566073	882.488648394654	715.927918756307	693.79693480285
Aaed1	14.8902488527555	5.09565904589101	3.10003012778177	27.5435835719024	34.3655111461107	85.7405706130446	37.1812047092739	52.6674013402424	0	10.0271246891047	0.964951519734083	4.3067258548106	2.44196345154658	6.53696749251506	32.5322568739901	48.7762256501392	26.1306108233945	20.8649576093207	0	71.9344261301622	30.6784290902194	36.2816434134348	16.1563580181807	0	10.7763609991075	32.485165709366	7.64375580720696	10.4995229909084	0	47.3540289353312	51.1245881516645	0	62.6787611186005	16.4492563669958	0	22.7946510647247	0	4.47805461420995	21.2828027976862	17.9999999999926	53.877338965847	22.3521904209652	87.5701624838111	19.9165173878019	12.688768718764	13.2329628276621	45.1190441903627	3.82216348179912	11.3003670573795
Aagab	0	0.78947368421328	2.0484279490074	5.36992840081539	24.9180637968651	1.742671161824	8.6887747179297	4.90635026636996	0	12.7417713828639	16.4060935584654	1.08885443137023	0	15.8823529412782	16.6325152845937	25.3500137749131	96.0475948955458	1.78108942342893	82.1884153848785	0	1.89141203185294	0	4.4647250357128	4.53117769517413	0	2.60126756344344	0	0.616945434611172	7.44723177498895	0	0	0.759870288719045	60.4956521674715	0.700100348552304	0	25.2840824819297	53.8481047075352	60.850597816479	20.3362683905414	5.9999999990006	0	0	3.83523088655708	11.7977528089312	0	0	6.87292082708538	1.79871758435253	4.04310738951783
Aak1	0	0	0	0	53.4102550718357	1.4578092807831	0	0	0	0	0	0	0	0	1.2812042112472	0	0	0.776927303677671	0	0	0	0	0	0	0	2.154579364865	0	0	0	0	0	0	0	0	0	1.18005910835227	2.69498100150038	0	2.38961428412405	0	0	0	13.3703617900315	0	0	0	0	0	0
Aamdc	31.3038234316138	70.685186914366	53.7654314575111	72.564771788659	205.056811032868	110.854668474963	24.7120687935563	58.9869926695799	78.8783782424461	198.393770497685	121.914292257682	56.0175255079034	80.6945646688761	41.0491803278683	36.4954891273191	56.4824288876907	191.507641395398	29.4128111595174	69.0014203754667	128.060710259591	103.371850650433	57.7768731321944	54.4610088940516	64.4205082872602	145.447531772536	49.249390500653	37.5540804637071	12.2151506288244	88.2157819383458	102.097830613757	45.3586635718324	9.67440644329891	57.708068512818	104.018108899677	0	228.152122165737	63.6806226457799	107.184878483432	89.9984030391102	50.7567567567567	87.4500383673344	16.8270016146014	404.587185454034	71.0046194807288	88.6807055085979	75.641485321837	73.554422013459	79.3401213745581	84.794576656682
Aamp	221.334294938145	102.32598043961	40.6221454935903	81.1436250928466	217.977941926444	104.163635096911	13.0668176005451	429.544871113376	87.0886189834602	277.395369864658	151.379755258815	107.159298418587	61.2116205824017	42.5305345977893	7.91192450902413	97.3891194101708	133.874681009037	156.263475119788	71.2924773399656	97.8679008168842	101.128460119723	90.2489498534905	74.5816544860535	58.1004996914908	119.870376473647	168.263664274606	270.617106132947	22.3135112497543	64.3378113821983	27.9139919660104	32.1179146137339	217.329705825735	197.531185940823	182.860458415205	101.556980389451	154.941956035855	31.2828544756626	1.71297669636125	50.6064513885384	137.368220326548	34.6928025779472	116.18533711711	160.76520543852	30.6956239049694	238.055401132947	36.9282889330101	133.274317781396	175.858212825424	63.9686496106071
Aanat	0	0	0	0	0	0	0	0	0	0	0	0	0	0	0	0	0	0	0	0	0	0	0	0	0	0	0	0	0	0	0	0	0	0	0	2	0	0	0	0	0	0	0	0	0	0	0	0	0
Aar2	0	4.54782135287156	34.4672749642584	14.3194632516788	7.74238591542014	0	0	2.26696680976027	10.6950935593723	0	0	15.4929106147354	17.1942754444949	0	2.63730816967471	0	6.13166477903984	0	21.1950608308006	0	15.061685549746	29.7524010506013	10.7947131492972	1.87420966746745	13.6694288961176	25.1001046155489	10.6124355346254	9.72640233963648	0	44.6623871456166	28.795371722658	4.22013086169264	95.9437188855428	0	18.7518658974214	80.7329139344719	23.6528899694034	0	0	0	173.464012889736	0	7.72909641531345	17.5403565171254	3.12819186771284	218.916367652503	0	32.7871244250791	5.59725684092812
Aard	0	0	0	0	0	0	0	0	0	0	0	0	0	0	0	0	0	0	0	0	0	0	0	0	0	0	0	0	0	0	0	0	0	0	0	0	0	0	0	0	0	0	0	0	0	0	0	0	0
Aars	158.08430832965	201.75466735839	107.530862915022	111.114806801384	21.6482263847016	134.799276865555	49.4241375871125	323.375120527875	122.547971194091	25.4350987817545	91.4357191932613	129.901066066093	134.264905919643	51.3114754098354	71.7744619503942	277.753799787922	82.348285800021	188.425821490659	65.3697666714947	241.569067080592	154.555970875405	341.069928490051	119.998833156385	22.6342326414698	130.706227876671	150.386531707351	95.7260874565082	0	213.813001473066	71.2924506871922	102.056993036623	873.695645894324	57.708068512818	96.4531555251548	11.5226327650861	112.903899075109	191.782340293686	94.9118007944891	37.4019337305393	76.1351351351351	184.725923742234	4.42815831963194	49.8593411883075	141.173890496978	86.7984470500958	375.686043765123	147.108844026918	19.6016770454791	130.275304136175
Aars2	0	1.47260806071596	0.617993465028864	2.26764911839559	4.20937735258086	5.32102408679821	0	6.32003492888356	0	0	0	0	0	5.13114754098354	4.86606521697588	35.5198779603003	9.57538206976988	2.75745104620476	0	0	0	5.60062915362078	23.0766986839202	5.2232844557238	6.87927515140372	2.63836020539212	0	0	0	0	0	1.38205806332842	0	0	2.88065819127152	0	0	0	2.33762085815871	0	7.86067760605253	0	0	0	0	0	0	0	0
Aarsd1	10.9563382010648	96.1539433244486	34.6076340416164	11.338245591978	27.6616226026742	7.98153613019732	0	102.047497318373	0	2.54350987817545	5.71473244957883	40.5233163248663	65.7762417889158	0	26.7633586933673	65.2168251074367	13.4055348976778	56.9873216215651	3.63165370397193	13.0971180947309	30.1083060146893	45.6623674754439	66.4608922096901	1.7410948185746	73.7065194793256	75.6329925545742	16.936153934613	0	16.5404591134398	66.0115284140669	16.4940594806663	1.38205806332842	1.04923760932396	88.2577893694227	0	12.5448776750121	19.2522812650032	6.54564143410269	15.1945355780316	33.8378378378378	5.40421585416111	0	29.9156047129845	9.18883310927078	135.75667224015	2.52138284406123	11.2494998373525	42.0035936688837	30.8343915115207
Aasdh	0	0	0.432438150230271	0	8.90170917863928	0.728904640391549	6.50436717835538	2.9790224177311	0	0	10.7670100834751	0	0	0	20.4992673799552	2.50000000002368	0	0	17.4805036638298	0	4.55090726989982	0	0	0	0	15.8002486756767	0	0	69.6640148054737	0	20.0601502186774	0	0	0	0	41.3020687923296	0	0	1.19480714206202	0	3.50427239068992	0	0	3.22969208327881	7.77894366389779	2.72486394913313	5.58412895377094	110.218516577206	0
Aasdhppt	255.775715303859	90.4623131697814	402.09744802103	313.547843600559	145.63844300308	158.273861461813	268.982043079005	124.810156453902	274.251238004835	510.134819533128	73.6724258291538	165.120595401382	70.8755957915204	56.4939344262288	152.928264606509	98.7685524528876	295.352659942052	93.1834623547462	324.824186417509	9.13887795943443	375.862056185377	82.6116097285327	140.574017702968	44.0671098581231	51.5650810277362	76.4948568883356	211.628288730773	2.96653658128593	82.9366187379729	148.499534320285	109.128821038959	295.04175535935	202.460889095152	75.4162810161717	20.7983521409804	233.844360410773	85.9614358482395	142.154967845125	36.3383162400771	104.558918918919	373.097236724276	192.394622671369	531.030474707582	157.229287984268	142.710300638658	77.9737644525936	136.845838790687	164.784765028994	57.3982197986958
Aass	462.074825326824	285.000000000994	777.542280884229	407.022673020471	459.266145317063	121.124359102577	253.712221763547	519.788559919767	479.435328770718	400.847633190645	1595.14624769675	409.409266195207	345.334899337722	153.529411765689	661.763429799892	937.326033722696	630.255170314582	507.601580230127	325.218675931562	664.425307949086	827.39819333407	606.449991614524	522.372829178397	847.330228997562	959.630113964185	685.243243346028	1083.97196457083	106.731560187733	512.667435390239	235.002968209579	704.502524077271	156.29771968662	523.428260813831	1201.37219811575	380.840819610504	222.336802728195	897.141099783247	869.046565199292	592.6844872936	491.999999918049	484.045124238059	1033.37847690338	777.938233029239	690.943820221347	195.472725400645	539.25867997688	764.818629638061	334.56147068957	779.478759839921
Aatf	3.00008915496087	17.0044008620684	0	12.1500643499188	156.408279524913	0	0	45.0524821043105	3.01405447683888	0.999999999999994	0	0	93.0831484796289	10.1887761112504	0	5.0163304691132	90.8514791974238	6.00145281778698	0	1.00518063496278	0	0	1.00026171847073	37.2980958175952	0	3.00023492395198	0	0	80.3501329628347	68.0054811829268	3.0029463695757	0	79.0894254978346	0	6.03015075376882	3.00007699275832	98.0224919087143	16.9996195733721	7.01558072280052	1	39.0242271075504	13.0012916846001	7.03402180043305	0.999984024475726	57.0325673602483	0	15.000555665104	2.00063216738719	0
Aatk	19	0	9	5	0	0	1	0	0	0	16	0	0	1	0	0	1	0	0	0	0	0	2	0	0	0	0	0	0	0	0	0	0	0	0	0	0	0	0	0	0	0	0	0	0	0	0	0	0
AB099516	0	0	0	0	0	0	0	0	0	0	0	0	0	0	0	0	0	0	2	0	0	0	0	0	0	0	0	0	0	0	0	0	0	0	0	0	0	0	0	0	0	0	0	0	0	0	0	0	0
AB124611	0	0	0	0	0	0	0	0	0	0	0	0	0	0	0	0	0	0	0	0	0	0	0	0	0	0	0	0	0	0	0	0	0	0	0	0	0	0	0	0	0	0	0	0	0	0	0	0	0
Abat	397.657234067706	153.719047884379	164.301596772434	57.9864917303208	232.921797768084	360.66957420922	147.832246781059	148.886692250301	145.472039359557	182.311357983721	217.065844364182	301.771528849048	226.28861317665	239.688808058886	91.0903192471722	111.059713788009	463.404760622213	231.411348030648	69.8283013901591	274.765922759472	358.244881634175	384.6331591869	115.945628130474	34.607317019806	189.07615207525	68.6829217855166	264.983534649841	67.4969335129827	137.974747354861	237.698655047937	99.2418475885253	771.050841294076	74.8101342383296	194.257884714998	30.5138750322328	392.769372192179	253.813432182809	127.176751043563	76.6180900716703	260.999999999892	348.73332130621	190.924959845745	594.309502723465	288.649244958425	177.652522654018	29.7741663622397	224.674424131602	163.397488846913	564.149093864559
Abca1	365.364332453041	428.298655608934	411.8654712113	190.926176689051	284.121740370026	46.92055634996	333.2038488139	221.573335985969	270.433080001271	81.1671339475365	204.21027387263	107.159298418587	156.124021036013	324.295326308143	44.8342388844701	112.278197136467	116.501630801757	129.90213257661	235.072492850697	142.066307637413	317.371231226791	270.746849560472	148.152531286309	43.1068223517512	151.415212387764	135.72649162482	384.761430618939	0	111.828093551291	16.7483951796062	413.10283279044	744.149741945135	67.612103073459	446.89487308429	466.530796972929	264.363596356334	349.45237438667	429.100662438492	120.190322047779	41.2104660979644	138.771210311789	436.631992714301	29.3551081853605	58.8917470062484	760.15062385422	129.932868467998	490.723340773445	21.8580829500528	67.1590860099361
Abca12	0	0	0	0	0	0	0	0	0	0	0	0	0	0	0	0	0	0	0	0	0	0	0	0	0	0	0	0	0	0	0	0	0	0	0	0	0	0	0	0	0	0	0	0	0	0	0	0	0
Abca13	0	0	0	0	0	0	0	0	0	0	0	0	0	0	0	0	0	0	0	0	0	0	0	0	0	0	0	0	0	0	0	0	0	0	0	0	0	0	0	0	0	0	0	0	0	0	0	1	0
Abca14	0	0	0	0	0	0	0	0	0	0	0	0	0	0	0	0	0	0	0	0	0	0	0	0	0	0	0	0	0	0	37	0	0	0	0	0	0	0	0	0	0	0	0	0	0	0	0	0	0
Abca15	0	0	0	0	0	0	0	0	0	0	0	0	0	0	0	0	0	0	0	0	0	0	0	0	0	0	0	0	0	0	0	0	0	0	0	0	0	0	0	0	0	0	0	0	0	0	0	0	0
Abca16	0	0	1	0	0	0	0	0	0	0	0	0	0	0	0	0	0	0	0	0	0	0	0	0	0	0	0	0	0	0	0	0	0	0	0	0	0	0	0	0	0	0	0	0	0	0	0	0	0
Abca17	0	0	0	0	0	0	0	0	0	0	0	0	0	0	0	0	0	0	0	0	0	0	0	0	0	0	0	0	0	0	0	0	0	0	0	0	0	0	0	0	0	0	0	0	0	0	0	0	0
Abca2	20.1456308007868	1.698553015297	5.4250527236181	7.24831146629009	0	2.7958881721645	0	14.1796849762191	0	0.911556789918605	0.964951519734083	4.29598589008538	21.9776710639192	0	0	17.2592798454339	0	0	0	0	0	2.86434026948169	1.90074800213891	19.2262872332256	0	0	9.34236820880851	0	0	0	4.0097716197384	0.822015822275134	3.03284327993228	0.783297922237895	8.2152740471396	6.1370214405028	15.3310126821831	5.37366553705194	3.19242041965293	0	2.93876394359166	0.931341267540218	0	61.532175482532	28.3057148341659	8.82197521844141	6.44557774148038	0.955540870449781	58.2403532957249
Abca3	17.000505211445	30.0077662271795	6.01279457319317	6.07503217495941	6.0157030586505	1.00010367181677	5.0004436076289	68.079306290958	4.01873930245184	0	2.00085119935735	4.00981295999765	6.00536441804057	0	3.00810099707262	8.02612875058111	0	3.00072640889349	0	0	0	0	0	0	2.00124474887258	7.00054815588795	10.0025850720585	0	55.2407164119488	26.0020957464132	6.0058927391514	1.0007126950296	1.00113196832702	0	0	5.00012832126387	0	14.999664329446	1.00222581754293	0	0	49.0048686573387	10.0486025720472	3.9999360979029	4.00228542878936	1.00315080627995	247.009149952046	39.0123272640502	0
Abca4	0	0	0	0	0	0	0	0	0	0	0	0	0	0	0	0	0	0	0	0	0	0	0	0	0	0	0	0	0	0	0	0	0	0	0	0	0	0	0	0	0	0	0	0	0	0	0	0	0
Abca5	4.92014621413583	1.00025887423932	0	5.06252681246618	0	0	17.0015082659383	23.0268241866476	0	0	0	0	0	0	7.01890232650278	0	0	0	0	0	0	1.00030781665111	26.0068046802389	0	127.319190923273	0	0	0	0	1.00008060563128	17.0166960942623	45.032071276332	0	0	130.653266331658	6.00015398551665	0	0	0	0	0	0	0	3.9999360979029	4.00228542878936	6.0189048376797	0	0	4.00027549325943
Abca6	385.741364236061	203.993031610678	138.449075970416	362.823858943295	271.204169430567	145.441325039151	136.145847574785	535.06469047083	61.9426850377945	261.981517452071	307.643096868994	71.5117346909405	8.81537261088562	189.903770491801	323.593336928896	230.588060201294	180.974721118651	197.78277204078	157.069022696786	65.4855904736543	195.703989095481	69.8913787889448	93.2298626830375	26.116422278619	476.507734665874	178.529040564867	390.032261568948	0.58167383946783	374.91707323797	594.878290993327	213.391894531121	740.86604542783	131.154701165495	45.3897202471317	449.310661383575	149.754477245457	581.152324154813	262.643862543371	84.1543508937135	160.72972972973	393.033880302627	47.7709719521894	48.4347885829273	237.238963912082	17.5547421000194	254.659667250184	151.461535117832	246.421082857451	22.3549338458525
Abca7	0	0	3.00639728659658	6.07503217495941	0	0	4.00035488610312	0	0	4.99999999999997	0	0	0	0	0	2.00653218764528	0	0	0	0	0	0	0	1.00805664371879	0	0	0	0	0	0	0	0	4.00452787330808	1.00181548830203	0	0	0	4.99988810981533	0	0	0	0	0	2.99995207342718	0	0	0	0	0
Abca8a	3.52941176470737	0	38.4869953704941	46.6666666666044	6.35836369902806	48.8366109062338	62.1528419265069	34.7552615401961	8.63895022936939	83.5166741553897	0.828231544882698	133.317628325686	21.9263473040047	9.99999999966896	101.971043173165	64.1125000006072	12.5431591185926	24.0148229566768	25.0807226481036	8.65051903116424	24.574899257459	12.7414101001887	3.91435317291848	6.85863380555653	145.139398702822	5.74554497297333	28.8611149547136	0	0	109.937623934483	207.039855161721	62.3816664181984	123.475732004866	76.1174413333287	13.6120280714842	0.590029554176137	37.0883285426483	48.149984171601	81.2468856602177	9.99999999981091	53.4401539580212	15.997271482063	0	129.450259923289	70.0104929750801	5.44972789826625	26.524612530412	63.0961073159368	1.72203701698533
Abca8b	10.5930003866343	92.3684210529538	46.4173773245077	32.2195704048924	81.9673151212668	11.327362551856	58.2234793848469	100.364301048864	23.6928411067664	243.784064611208	47.1037175056386	236.28141160734	25.6917050197632	95.34705882414	81.4106181463248	162.073149044341	5.48843399403119	3.70466600073217	31.2581102383135	94.56986883142	53.4513040201642	116.909377966606	19.6626490572792	27.1115465427919	13.7852462817222	57.2278863957558	169.956332075604	52.4403619419496	23.9552622095478	29.6160994266336	128.589634645779	76.2301873642946	103.304347815087	3.493500739276	47.7664756799615	59.2789391866662	374.893672509431	52.5148994854545	42.834603209972	155.999999974016	49.3134823727348	11.4576051933142	241.593977647186	70.3230337075219	161.204781739177	200.361505299265	8.17018463319775	38.6724280635793	4.72234943095682
Abca9	0	1.16189493484586	0	0	0	0	0	0	0	0	0	0	0	0	0	0	0	0	0	0	0.885744880280209	0.948804539695826	0	0.506999562256402	0	0	0	0	0	0	0.863547606679019	0	0.849116033320495	0	0	0	0	0	0	0	0	2.98017528877031	0	0	0	0	0	0	27.9815558908752
Abcb10	68.2352941176758	24.0484440868209	8.64876300460543	23.3333333333022	52.9863641585671	4.37342784234929	15.1768567494959	9.93007472577033	136.059367938835	30.3084704596172	63.7738289559677	1.23636862028829	8.10321530800172	9.99999999966896	19.218063168708	9.5833333334241	9.19831668696787	3.10770921471068	98.8028467955596	8.65051903116424	3.64072581591986	54.947331057064	34.4463079216826	6.85863380555653	14.0214368991979	35.1914629594617	53.4465091753956	266.128534234422	22.1658228926507	49.6251213625494	5.7314714910507	300.797528747893	4.93035186091941	48.8383583121358	1.70150350893552	71.9836056094887	22.6378404126032	16.472363006074	1.19480714206202	89.9999999982982	2.62820429301744	143.248294634837	177.157293717917	1.31288296068244	30.2514475818248	0	0.698016119221367	2.39605470820013	60.2712955944864
Abcb11	537.737078908262	372.569839361138	144.610470816754	471.671016626284	392.674773033614	217.275150210927	80.3142235790579	649.910258520193	484.279173931848	512.941158765381	433.529128179133	649.56492344271	252.255277788419	220.639344262292	204.374739112987	591.027477536145	457.971373632954	406.264454140835	560.391403925649	46.5675310034875	646.335005217336	202.21905596268	334.150596943164	360.406627444942	358.705061466051	396.633484210616	670.082612195557	682.762936028944	372.160330052396	271.967497065955	452.555757000782	1343.30515523269	344.14993585826	513.156003905072	822.427913608018	426.525840950413	745.322450280347	811.659537828734	462.848929915424	575.243243243243	556.860227459769	357.795192226261	672.388829739461	555.314598731812	1056.36635850317	349.123275502938	344.407764251255	183.882398950446	639.813623864055
Abcb1a	0	20.6120161441656	0	0	1.44701705325957	0	0	0	0	0	0	0	0	0	0	0	0	4.10243696585446	4.88667761469636	0	0	0	0	0	0	2.02918389844405	11.0722486856178	0	0	2.04772745810376	0	0	3.64270778294492	0	0	0	0	0	0	0	0	0	5.26971353034637	0	0	2.9613291545641	0	0	13.1177534016423
Abcb1b	0	18.69	1.03	0	0	0	0	0	0	2.06	0	1.02	0	0	7.12	0	0	0	0	0	1.04	0	0	0	0	0	0	0	0	0	0	0	0	0.3	0	0	0	0.62	0	0	0	0	0	0	0	0	0	0	0
Abcb4	326.801713934222	178.555046015992	94.1510544871895	114.55570601343	61.8973975530473	109.794101858906	98.9344761184128	347.843387289615	233.810023912963	259.502922535124	229.609561667733	210.651941325019	127.237638289262	159.330015236968	65.7744657516873	398.722512408699	57.2288712710385	340.558463058739	378.505249963861	334.645080212572	160.256334249298	95.2076833619241	59.8615911006482	78.7168060336327	118.818881943176	47.3834197131307	128.46353214664	210.548003587425	85.2850057857047	232.57007639681	146.435540352686	272.177339924867	50.4663961337955	238.730985267589	92.1966739956551	220.939074467338	168.57643580129	277.219583655622	35.4245159719768	54.9472881306192	148.232883742138	273.597729340292	161.646322429866	170.141458216116	184.563320195058	47.377626986647	280.241202458142	86.4387825752086	24.2201299588161
Abcb5	0	0	0	0	0	0	0	0	0	0	0	0	0	0	0	0	0	0	0	0	0	0	0	0	0	0	0	0	0	0	0	0	0	0	0	0	0	0	0	0	0	0	0	0	0	0	0	0	0
Abcb6	1.75179398267712	35.6696133212371	38.7503765972722	43.4898687977406	3.81839012734563	26.0949562735353	12.0869132588287	96.2192909100582	5.80587641122116	30.081374067314	86.8456367760674	18.2579400328629	0.813987817182194	0	10.8440856246634	21.0112972031369	17.4139576016698	2.8452214921801	4.7136695956635	35.3775866213913	6.92738721392051	15.2764814372357	21.8586020245975	0	4.89834590868523	9.28147591696171	2.54791860240232	0	31.0443181548437	27.8553111384301	35.085501672711	1.64403164455027	0	29.76532104504	14.0833269379536	0.876717348643257	0	2.68683276852597	3.19242041965293	11.999999999995	25.4692875111277	129.45643618809	0	23.5270082727328	0	28.6714194599346	6.44557774148038	0.955540870449781	0
Abcb7	25.760130515267	4.57760037622542	121.776933494587	46.3891933842566	187.444771351397	121.257670026774	208.145943942614	32.9576392232978	11.2285649793017	221.243948481145	159.236299786518	45.2367314225991	345.228513023312	104.438950638749	123.926210518653	183.120959160053	114.719282911445	3.77466051295893	4.89278904029871	432.066465407051	240.499091532423	1.5181003428253	166.239420267069	10.3565600562975	173.274088173831	316.35910662964	143.575213245371	0	68.6309389134304	111.439814761146	44.3681229724053	201.887085950773	30.7732498137129	42.7915654918562	139.284103416361	81.3418356071214	196.560617044123	4.79151843720464	16.6537931891895	240.149999999901	107.891820249062	25.0717069221827	237.069943876173	78.6978426722912	129.874428132211	58.798464830912	88.8845170550144	105.529933732474	88.8817332013114
Abcb8	0.814846183587254	4.73684210527968	2.7312372653432	0	6.55738520970134	0	5.21326483075782	0	0	0	0	0	0.749685002035694	5.29411764709273	2.2176687046125	37.7158741529195	0.914738999005198	0	0	0	9.45706015926472	0	0	0	0	0	1.57900619757146	0	0	33.8320995207589	4.82476491992268	0	1.95652173892211	0	64.5492914594074	0	20.5889812117046	0	1.07032991529165	5.9999999990006	13.9698250347691	0	53.6932324117992	0	0	0	0	24.2826873887591	29.1103732045284
Abcb9	0	0	0	0	0	0	0	0	0	0	0	0	0	0	0	0	0	0	0	0	0	0	0	0	0	0	0	0	0	0	0	0	0	0	0	0	0	0	0	0	0	0	0	0	0	0	0	0	0
Abcc1	0	0	0	0	0	0	0	0	0	0	0	0	0	0	0	0	0	0	0	0	0	0	0	0	0	0	0	0	0	0	0	0	0	0	0	0	0	0	0	0	0	0	0	0	0	0	0	0	0
Abcc10	0	0	0	0	0	0	0.830073638866397	0	0	0	0	2.00490647999883	0	0	1.94523864477363	106.3462059452	0.280127895333979	0	0	0	0	0	0.180047109324731	0	0	0	0	0	0.341488065092047	0	1.80176782174542	0	0.891007451811048	0	0	0	0	0	0	0	0	0	4.61230858056967	1.99996804895145	0	0	0	0	1.00006887331486
Abcc12	0	0	0	0	0	0	0	0	0	0	0	0	0	0	0	0	0	0	0	0	0	0	0	0	0	0	0	0	0	0	0	0	0	0	0	0	0	0	0	0	0	0	0	0	0	0	0	0	0
Abcc2	340.976873558569	466.030413433258	166.18150429196	429.60776332245	240.013963378024	208.252197303662	241.736125610084	1250.20952591469	517.948102375316	327.20166392653	945.503727745396	289.149355106345	220.698841895358	138.224237442815	119.997521720199	659.358711037236	336.219618717351	499.830198090828	420.04756919223	178.372141811418	694.946171265282	479.202088788001	132.480570468648	174.301499074472	79.9135843157645	126.430156582024	206.942492925195	12.0149675960215	158.600186197977	401.775391030776	199.839879755246	391.7688149938	7.90124743763294	96.2967582305111	53.1302867093606	347.404329951761	258.655796762186	96.7831833444104	378.283224129324	151.105042359203	43.8916517463422	1.87395705027597	91.1260467365456	274.506579493012	95.9312172765271	216.098875978355	62.9858077186051	77.496839550187	522.8637497547
Abcc3	17.2171028873876	64.0584506411442	18.5398039508659	18.1411929471648	20.445547141107	49.6628914767833	20.2815478884258	28.440157179976	18.3012478520757	16.9567325211696	22.8589297983153	25.0291071418292	37.9739127853534	51.3114754098354	41.361554344295	59.9761873755891	19.1507641395398	0.91915034873492	45.3956712996491	0	55.1985610269304	23.2971262629816	1.84613589471361	1.7410948185746	0	45.7315768934635	7.36354518896217	0	0	0	10.3087871754165	2.76411612665683	2.09847521864793	27.7381623732471	37.4485564865297	62.1598688796852	22.2141706903884	28.6371812741993	2.33762085815871	16.9189189189189	5.8955082045394	75.278691433743	2.84910521076043	0	48.7631725000538	6.30345711015308	0.882653064161508	4.6670659632093	5.39601851451613
Abcc4	0	0	0	0	0	0	0	0	0	0	0	0	0	0	0	0	0	0	0	0	0	0	0	0	0	0	9	0	0	0	0	0	0	0	0	0	0	0	0	0	23	0	0	0	0	0	0	0	0
Abcc5	0	0	0	0	0	0	0	0	0	0	0	0	0	0	0	0	0	0	0	0	2	0	0	0	0	0	0	0	0	0	0	0	0	2	0	12	0	0	0	0	0	0	0	0	0	0	0	0	0
Abcc6	26.8899240583794	78.1578947371148	10.9249490613728	35.7995226721026	14.426247461343	3.48534232364799	17.3775494358594	49.0635026636997	2.52993498203592	11.0428685318154	0	9.79968988233209	9.74590502646402	31.7647058825564	7.76184046614374	11.1292743402058	4.57369499502599	3.56217884685785	1.76749280397588	0	77.5478933059707	1.79680900586499	34.8248552785598	12.0831405204643	33.5316801447297	9.53798106595929	32.3696270502149	0	0	26.8227824918427	40.5280253273506	79.7863803154997	4.89130434730526	2.10030104565691	0	49.7525493999262	6.33507114206297	164.213257121183	37.4615470352079	5.9999999990006	0	71.3923727850885	6.39205147759514	0	0	14.8839975365169	0	16.1884582591728	8.08621477903566
Abcc8	0	0	0	0	0	0	0	0	0	0	0	0	0	0	0	0	0	0	0	0	0	0	0	0	0	0	0	0	0	0	0	0	0	0	0	0	0	0	0	0	0	0	0	0	0	0	0	0	0
Abcc9	1.55004606339645	0	0.861833888824354	0	0	0	0	2.15250747831706	2.50166521577627	0	1.03043836766903	0	0	0	0	1.93630356107769	0	4.611116248333	2.33044080231615	1.11575050480868	0	0	1.12029312468721	0.866928713598158	0	0	0	0	0	1.09008786013809	0	0.930662806377527	0	1.63295924593231	0	0	6.07139312128465	1.1399744890379	0	0	0	0	0	0	0	0	0	0	2.1201460114275
Abcd1	0	0	2.59462890138163	0	0	0	1.44541492852342	0	1.63926949323897	12.7969097496162	0	1.23636862028829	0	0	0	7.50000000007103	0	101.000549478097	0	0	15.4730847176594	0	0	0	0	0	14.9650225691108	0	0	0	0	83.025783223156	0.986070372183881	0	0	0	0	0	0	0	8.76068097672479	0	0	0	1.72865414753284	1.36243197456656	0	2.39605470820013	4.01808637296576
Abcd2	2.54886024479521	0	0.75175730598708	3.04429081584184	0	0	1.04133406537601	1.9648992038475	2.27590355319869	0.136733518487791	0	8.47383216819342	5.69791472027536	0	0	0	1.23832587389652	1.60280810726146	27.3392836548483	0	0.593776046907473	2.77841006139724	2.03380036228863	3.08902348213824	4.11461056329559	103.247138100282	1.97039038585779	0	2.41455807871007	133.733348775603	1.3733467797604	4.2744822758307	15.5989239364517	5.953064209008	2.37069336788886	0.657538011482443	0	1.49567024114612	0.744898097919017	0	1.92978832295852	3.4087090391972	3.40939832603638	1.14015501629397	1.77642762062696	0	2.49535938277312	3.9177175688441	54.5546951170103
Abcd3	1221.39912999708	982.306673113493	652.330107921767	1054.86712620701	1025.29438837172	1079.97044550703	666.407697627799	1592.48750968634	922.803229712812	1123.24610025068	1311.58874259378	743.659709507299	603.17518259288	707.070137688246	626.189265266715	591.679001818898	1031.84676845812	1928.99783337447	1397.90096885833	718.224110833586	2054.77969277728	666.453783533469	1009.7963482388	860.262237367557	1730.61278792032	971.467011972171	1275.01590668537	124.154665158889	1042.87103566028	1060.66656206047	1092.50747830061	867.940247221452	1599.4382313037	1327.57272758493	2442.43053313913	1130.44020155802	940.973002698918	1580.22100239325	893.203867007702	879.156610089907	1204.76539085685	1086.92319851582	1103.71496810676	862.222535134073	1925.14141192161	968.34179868782	958.525324564077	784.049435418392	423.792303670272
Abcd4	1.97952720042514	0	8.47083232416369	1.36268255566254	0	0	2.68701379369346	3.67658974740538	2.72876191327394	1.75018903664372	0	2.76017093437986	0	0	20.5929186012357	2.58138794209967	0	1.31828595804345	2.45110818974502	3.03067992056585	11.628114251938	0	0	8.63901173012936	7.22016186940203	0.81676988069263	0.560542092528511	0	2.46054966116169	0	2.10513010036266	4.58684828829525	1.29401313277111	5.3577577881072	8.53214890324355	2.70028943382123	66.0936991187448	1.06577699818197	13.8870288254902	0	9.02200530682638	1.23868388582849	5.03236533740301	1.4297181950353	0	3.52879008737656	0	2.32196431519297	2.26876600152003
Abce1	529.900161820001	192.845216591745	88.4128592443362	231.945966921283	42.002291400802	258.153674563189	26.9631141927717	343.350943352734	200.105336389149	75.6592135632442	50.1774790261723	125.657587284997	41.5133786762919	39.2218049550904	176.758595682013	66.7859089671136	95.7767668091839	218.133647733808	329.956871696445	101.415748314655	39.5850697938315	42.9651040422254	286.062574321906	16.6627822687955	96.0075798102305	53.8325603183779	179.203608368963	0	181.6667506839	90.9940163855383	177.432394173424	208.792018857884	93.0071939179233	155.030324769324	233.548505054397	235.836966785036	281.920288766811	268.378769138831	244.752232173391	206.999999999914	62.693630796622	1.86268253508044	57.2125061560899	198.169800451096	116.151036733301	141.151603495063	200.733706806103	360.238908159567	308.5869465669
Abcf1	100.08867013747	84.1346950281239	34.4672749642584	76.3704706756203	97.6731761637618	103.253376303722	61.6007115454268	142.818909014897	135.995753959961	66.8959895172004	207.63409786741	176.877396184896	79.2243435380546	21.2652672988946	94.9430941082896	109.419540043192	49.0533182323187	154.319826669958	77.063314357079	132.595220461585	40.8817179207392	66.4470290130095	80.4696798402156	104.955741378177	100.943474925176	186.856334360198	161.460626348229	2.28856525638505	142.096789464358	11.1655967864042	31.3980303206675	113.240178122086	79.0124743763294	27.7366939129516	207.833180363087	106.828401266826	90.796577624484	17.9862553117931	129.046451040773	54.9472881306192	139.822507359605	10.3067637765178	174.677578986084	77.1775686753516	15.6409593385642	65.6366142924131	218.16823253256	52.6581089251271	133.534556062142
Abcf2	18.7157675866814	1.51594045095719	142.792996280499	4.77315441722627	22.6315895989204	0	44.8005174875831	3.4004502146404	13.7508345763358	139.143658195777	9.14374360623717	10.3286070764903	75.6548119557774	21.2652672988946	6.59327042418678	0	6.13166477903984	2.93012329120173	142.584954679931	113.65304610993	77.4600971129796	8.92572031518038	90.2830554304858	1.87420966746745	65.1926608891763	72.511413333808	14.4025910827058	0	122.690710077681	0.930466398867013	13.2901715643037	7.03355143615439	19.1887437771086	85.731599367305	175.017415042599	322.931655737888	56.4617373463178	26.5511387935993	7.59096770828075	13.7368220326548	13.6668616216155	7.49582820110388	38.6454820765673	3.50807130342507	81.3329885605339	198.318588714313	149.705398055815	45.7032643501103	0
Abcf3	0	14.4377006300245	0.775007531945443	24.6442589853863	3.81839012734563	6.52373906838383	7.43810046697152	0	13.9341033869308	10.9386814790233	29.9134971117566	51.5518306810246	0	0	8.67526849973069	12.7568590161902	0	4.74203582030017	45.2512281183696	34.1983337340115	59.3776046907473	52.5129049404977	7.60299200855564	16.6627822687955	3.91867672694818	4.64073795848085	11.8902868112108	0	131.455440542344	4.64255185640502	52.1270310565991	144.674784720424	0	7.04968130014106	8.2152740471396	222.694973728874	53.6585443876407	81.500593978621	0	2.99999999999876	0.979587981197218	2.79402380262065	16.3464303303114	0	8.78453218991355	14.3357097299673	0	0.955540870449781	13.0388850662071
Abcg1	0	0	0	0	0	0	0	7.61351952575924	0	0	0	3.74781126991733	1.23917920085513	0	0	1.38249488759738	0.925437627625714	0	0	0	0	36.0545725084414	28.7116581157234	5.06999562256402	0	0	0	1.38348885754117	0	0	0	0	0	0	0	0	0	0	0	0	103.903407557919	0	0	0	0	0	0	0	0
Abcg2	572.865233957551	536.642919638844	427.154169606161	546.526180772408	158.605753318118	352.842583751699	297.736772469563	1195.2809201142	216.95761220441	366.590022554258	196.082501778197	338.261881755056	462.869894965802	430.621662802616	363.922154333413	201.062701408163	506.86384951803	264.951515068097	701.421635839667	355.718249178788	227.001117928315	768.6036938072	264.961140937295	342.980369146542	22.0813851398823	132.007957607702	160.702595238613	0.572141314096264	218.449313065138	223.311935728083	201.567602058606	389.658749562953	108.359964858966	451.982034899689	606.310330683291	459.117480253613	425.752019449261	93.3572299516879	302.373547046517	247.262796587786	111.437487068558	308.181606703135	154.581928306269	271.331774963412	154.3241321405	91.636865130062	758.568206002331	405.368083800978	422.313028648027
Abcg3	0	0	0	0	0	0	0	0	0	0	0	0	0	0	0	0	0	0	0	0	0	0	0	0	0	0	0	0	0	0	0	0	0	0	0	0	0	0	0	0	0	0	0	0	0	0	0	0	0
Abcg4	0	0	0	0	0	0	0	0	0	0	0	0	0	0	0	0	0	0	0	0	0	0	0	0	0	0	0	0	0	0	0	0	0	0	0	0	0	0	0	0	0	0	0	0	0	0	0	0	0
Abcg5	76.2030382464546	165.608918991458	33.3253238736541	40.6050408341571	28.2560869423577	13.0474781367677	39.0500274516004	0	0	3.64622715967442	0	32.2198941756404	72.4449157292153	23.9688808058886	1.08440856246634	23.2625076177587	1.93488417796331	18.9681432812007	0	45.9908626078086	134.589237299027	247.288043265253	11.4044880128335	11.5357723399353	103.844933264127	88.1740212111362	43.3146162408394	0	40.2426346451678	233.056103191532	44.1074878171223	1.64403164455027	0	20.3657459781853	0	58.7400623590982	0.851722926787948	0.895610922841989	15.9621020982647	23.9999999999901	35.2651673230999	11.1760952104826	30.3576563277212	9.95373426923311	75.4493709200353	170.925769857302	0	31.5328487248428	26.9470291368279
Abcg8	5.25538194803135	16.1362536453215	3.10003012778177	14.4966229325802	15.2735605093825	19.5712172051515	13.0166758172002	1.01283464115851	4.64470112897693	0.911556789918605	18.3340788749476	2.14799294504269	5.69791472027536	0	15.1817198745287	25.5137180323805	0	0	13.1982748678578	9.43402309903767	56.4087244562099	9.5478008982723	2.85112200320837	21.7897921976557	5.87801509042228	47.3355271765047	33.1569140792622	5.24976149545421	9.19831649032407	0.928510371281003	41.1001591023185	88.7777088057145	22.2408507195034	3.13319168895158	26.9930432977444	0	7.66550634109154	9.85172015126188	8.51312111907448	0	8.81629183077496	27.1672247741481	56.0449039896391	15.383043870633	0.976059132212617	0	3.68318728084593	2.86662261134934	33.0318421677245
Abhd10	132.005081741135	1.57894736842656	3.414046581679	0	0.655738520970134	0	39.9683637024766	87.3330347413854	0	0	7.29159713709575	0	1.49937000407139	0	7.76184046614374	6.80122320790352	0	32.9501543334351	0	0	39.7196526689118	56.5994836847473	54.4696454356961	1.51039256505804	0	0	9.47403718542875	0	3.72361588749448	2.60246919390453	106.144828238299	13.6776651969428	11.7391304335326	0	0	0	0.791883892757871	6.95197240807445	180.885755684289	11.9999999980012	1.86264333796921	0	0	0	0	1.14492288742437	196.737358675319	1.79871758435253	0
Abhd11	50.7582306480695	49.2580374436131	64.3256251514718	33.3422327449344	42.002291400802	88.5364587852091	61.364328852515	181.297400767373	117.278703506667	162.257108605512	21.2289334341498	61.2177989337167	162.797563436439	4.35797832834337	45.5451596235861	45.0242082924362	256.372153580139	55.956022679542	13.1982748678578	77.8306905670608	39.5850697938315	40.1007637727437	33.2630900374309	3.84525744664512	0	245.959111799485	5.09583720480464	0	16.0970538580671	34.3548837373971	38.0928303875148	141.394941589546	60.6568655986456	3.91648961118948	5.868052890814	5.26030409185954	30.6620253643661	2.68683276852597	11.7055415387274	41.9999999999826	13.7142317367611	80.0953490084587	98.0785819818684	5.42930960139988	120.055273262152	52.9318513106484	17.4951395840182	57.3324522269869	54.7633172780696
Abhd12	1.00002971832029	0	9.01919185978975	7.08753753745265	144.386899579376	0	0	46.0536483732951	0	35.9999999999998	89.0378783714019	0	12.0107288360811	0	0	2.00653218764528	1.00045676904993	14.0033899081696	36.0068106795628	1.00518063496278	1.00077186540269	6.00184689990668	16.0041874955316	58.4672853356897	18.0112027398532	53.0041503231516	3.00077552161755	0	12.0525199444252	30.0024181689383	39.0383028044841	8.00570156023679	6.00679180996212	1.00181548830203	0	0	11.0025246019985	4.99988810981533	0	0	2.00124241577182	0	44.2138513170077	1.99996804895145	0	0	2.00007408868053	0	0
Abhd12b	0	0	0	0	0	0	0	0	0	0	0	0	0	0	0	0	0	0	0	0	0	0	0	0	0	0	0	0	0	0	0	0	0	0	0	0	0	0	0	0	0	0	0	0	0	1	0	0	0
Abhd13	12.245039938913	20.4251000089465	33.3253238736541	36.2415573314505	0.763678025469127	70.8291670281673	0	89.1294484219487	22.0623303626404	0	0	9.6552282879669	52.0952202996604	2.17898916417169	2.16881712493267	93.2076152000582	44.4926616722663	7.58725731248027	23.5683479783175	38.9153452835304	59.2885382837111	26.7338425151625	44.306435929858	6.40876241107519	187.116813711776	67.7919000974883	41.8113442654221	1.49993185584406	0	24.1412696533061	41.1001591023185	18.084348090053	3.03284327993228	0	0	0	39.1792546322456	2.69578887775439	32.28601184409	0	15.6734076991555	2.9989188814795	0.910729689831635	47.0540165454656	19.5016614616081	58.4455858221743	1.84159364042297	87.9097600813798	0.869259004413804
Abhd14a	0	4.00103549695726	14.0298540041174	0	0	0	0	32.0373206075097	0	164.009999999999	0	23.0564245199865	38.0339746475903	0	1.00270033235754	71.2318926614074	41.018727531047	0	50.0094592771706	2.01036126992555	0	0	0	7.05639650603152	3.00186712330887	5.00039153991997	15.0038776080878	0	42.1838198054882	2.00016121126255	0	5.003563475148	55.0622582579861	0	0	0	0	0	36.0801294315455	0	0	0	0	0	0	0	0	6.00189650216156	67.0046145120954
Abhd14b	132.819927924722	142.902631579446	60.8109977128664	155.727923623646	203.934680021712	208.249203837968	161.611209753492	62.8012834095356	89.8126918622753	73.0528225950866	145.831942741915	123.040550744836	310.369590842777	153.529411765689	72.0742328999062	74.1951622680384	245.150051733393	138.034430315742	146.701902729998	100.315193553097	213.729559599383	118.274952811063	196.447901571363	75.5196282529021	169.5212718428	341.633139998906	342.620659780043	234.439265152245	449.316317091	296.681488105116	152.462571469557	177.817246263144	41.0869565173642	109.215654374159	739.683240691641	283.018600684826	141.691784931166	567.66105634277	104.892331698582	203.99999996602	94.0634885674451	22.6366060050281	501.341381490742	157.584269662152	158.4162845664	108.767674305315	250.002495085231	158.287147423022	334.777378066855
Abhd15	0.499261285062978	1.698553015297	2.32502259583633	2.89932458651604	0.763678025469127	0	7.43810046697152	0	0	0	0	2.14799294504269	0	0	53.1360195608505	4.50242082924362	0	7.58725731248027	0	21.2265519728348	0.989626744845788	0	6.65261800748619	0	22.5323911799521	2.78444277508851	2.54791860240232	0	0	0	47.1148165319261	0	0	0	0	0	0	0	0	0	1.95917596239444	0	0	0	0	1.10274690230518	0	86.9542192109301	0
Abhd16a	0	0	2.16219075115136	36.6666666666178	9.32560009190782	0	0.722707464261709	0.993007472577033	8.19634746619487	43.1053802092334	1.6564630897654	32.1455841274956	17.1597500640036	0	1.2812042112472	15.4166666668127	0.83621060790617	20.9770371992971	9.88028467955596	1.73010380623285	0.910181453979964	7.96338131261797	8.61157698042065	0	0	0.718193121621667	3.20679055052374	0	1.58327306376077	1.4384093148565	0	0	60.1502927032167	0	5.10451052680656	0	0	0	37.0390214039228	0	0.876068097672479	111.980900374441	26.740723580063	0	7.77894366389779	0	0.698016119221367	7.18816412460039	12.6282714578924
Abhd16b	0	0	0	0	0	0	0	0	0	0	0	0	0	0	0	0	0	0	0	0	0	0	0	0	0	0	0	0	0	0	0	0	0	0	0	0	0	0	0	0	0	0	0	0	0	0	0	0	0
Abhd17a	0	22.1052631579719	8.8765211123654	1.78997613360513	1.9672155629104	2.614006742736	7.81989724613673	23.5504812785758	3.79490247305389	0.849451425524263	3.64579856854788	2.17770886274046	2.24905500610708	15.8823529412782	2.2176687046125	16.6939115103086	0	2.67163413514339	3.53498560795176	3.90838416440639	2.83711804777942	0	28.5742402285619	22.6558884758706	1.86287111915165	47.6899053297965	0.789503098785729	17.891417603724	0	1.73497946260302	0	0	7.82608695568842	0	3.87295748756444	35.0714692491283	3.95941946378935	0	0	0	14.9011467037537	0.870638692501079	2.55682059103806	14.3258426965593	4.63205510428069	0	0.859115103385673	14.3897406748202	7.27759330113209
Abhd17b	0	1.16189493484586	13.2667619344307	25.1071291330978	14.9029232961874	75.4062645644996	4.98227891343531	1.6918932279465	94.9219091587798	5.16164124740472	8.36993952146108	50.2206710168922	1.23917920085513	0	51.4058393665842	188.019304713243	144.368269909611	0	4.85753242017531	33.0188823764584	122.232793478669	87.290017652016	26.7975475746752	1.52099868676921	146.344788616725	0	17.4274638283597	1.38348885754117	10.3479473495688	72.9190753373534	57.8576896474942	0	0.849116033320495	0	77.8649310936053	124.705903562413	10.4096453310183	3.19360536026876	0.764266921045854	0	55.1139814002874	223.513146657773	0	4.18286642537602	0	92.8072055616978	1.01399912378886	25.5794257094503	21.2659824770651
Abhd17c	113.922063571104	139.466521488061	40.6036808820023	11.9328860430657	184.030557528063	127.867900164911	18.7975504624984	98.6130562245717	9.16722305089055	41.0295402372162	75.1818918735056	107.159298418587	206.331305333938	10.6326336494473	47.4715470541448	58.4334716461025	22.4827708564794	15.6273242197425	160.957218772812	146.801851225326	110.810972258846	54.546068592769	165.846047475566	69.3457576962955	158.775674101058	104.118952479314	184.201559636712	1.14428262819253	41.8943888070129	91.1857070889672	145.084372910315	33.0576917499257	110.617464126861	47.2784555334402	31.2531098290356	290.312296572444	56.4617373463178	3.42595339272249	61.9929029509595	96.1577542285835	111.773902123859	103.067637765178	102.024072682138	199.960064295229	184.563320195058	128.565154063072	48.3804030302329	256.335700050619	33.5835410455687
Abhd2	4.37948495669279	5.09565904589101	23.2502259583633	7.24831146629009	6.87310222922214	12.1155154127128	18.5952511674288	60.7700784695104	25.5458562093731	16.4080222185349	17.3691273552135	12.8879576702561	4.88392690309317	4.35797832834337	19.519354124394	2.25121041462181	0.967442088981655	61.6464656639022	8.4846052721943	40.0945981709101	44.5332035180604	15.2764814372357	14.2556100160418	8.97226737550527	21.552721998215	33.4133133010621	17.8354302168162	128.994139602589	41.3924242064583	15.7846763117771	9.02198614441139	83.0235980497886	32.9366780200646	80.6796859905032	109.14578376914	71.0141052401038	77.5067863377033	34.0511272864524	28.7317837768764	41.9999999999826	23.5101115487332	149.945944073975	23.3520433290163	36.1953973426659	176.666702930484	69.4730548452261	19.3367332244411	69.754483542834	163.933555642399
Abhd3	322.445033257338	86.8838755822416	298.46612387034	117.917754156571	110.0451507889	62.1495613338031	42.3635465032393	29.4934963347899	139.371041335038	203.480790254036	79.0537988858405	125.240884688734	125.449533308757	5.13114754098354	104.620402164981	30.2792402284527	88.0935150418829	155.878707641955	83.5280351913544	93.1350620069751	258.931431726328	191.949682705958	179.075181787221	374.335385993539	113.085455953147	44.8521234916661	21.3542810479903	26.7569966155202	104.356513289877	46.6481467459406	90.7379447180156	13.8205806332842	25.1817026237751	231.99190348534	56.1728347297946	284.611912251838	45.9092860934693	58.9107729069242	24.5450190106664	25.3783783783784	49.1292350378283	1.77126332785278	185.619204481042	203.825025332916	67.2931780500743	61.7738796795002	15.5762305440266	51.3377255953023	55.5019047207373
Abhd4	63.4708639896151	87.1665759300382	4.30840937053231	100.236242761752	4.76454517872009	34.7212116989704	63.4673997740761	137.151491990496	6.11148203392703	16.9380645457551	17.2715157006702	42.6055041905224	5.50216814223836	10.6326336494473	10.5492326786988	175.873292111308	5.10972064919987	0	57.8047113567289	145.223336696022	6.4550080927483	72.3975092231298	6.86936291318914	1.87420966746745	113.561409290823	542.90596649928	20.4668399596346	0	7.48114085839515	0	14.397685861329	0	65.4674787689586	4.41265584978775	451.576183919736	221.811642325014	0	0	0	13.7368220326548	62.0265258211783	0	30.9163856612538	4.38508912928134	2.98220958055291	0	113.191886334885	39.7419690000959	77.5619876528611
Abhd5	85.8379051511787	39.9159958594796	65.1006326834172	13.0469606393222	0	123.951042299293	13.0166758172002	38.4877163640233	92.8940225795385	0	80.0909761379288	47.2558447909392	18.7217197951905	67.5486640893223	20.6037626868604	105.806889487225	52.2418728050094	20.8649576093207	1.8854678382654	2.35850577475942	6.92738721392051	1.91910798055273	0.950374001069455	67.932881557397	34.2786246689792	2.78444277508851	100.218131694491	134.993867025965	0	36.2119044799591	54.1319168664683	16.4403164455027	88.9431839228141	28.9820231228021	66.8958029552796	1.75343469728651	137.979114139648	0	67.0408288127116	8.99999999999628	10.7754677931694	188.130936043124	74.7265386528521	28.051432940566	214.733009086776	136.740615885842	171.268208559336	21.977440020345	3.47703601765522
Abhd6	24.4453855076176	111.315789474073	17.070232908395	62.6491646761796	65.0754908210761	67.0928397302239	37.3617312870977	295.362286035472	45.5388296766466	26.3329941912522	0.911449642136969	23.9547974901451	0.749685002035694	0	14.4148465799812	98.3085900051509	3.65895599602079	29.3879754865773	61.8622481391559	2.60558944293759	32.1540045415001	4.49202251466249	8.9294500714256	31.7182438662189	1.86287111915165	13.8734270050317	62.3707448040726	0	219.693337362174	19.9522638199347	58.8621320230568	172.490555539223	4.89130434730526	0	6.45492914594074	4.07807781966608	22.9646328899783	4.16784916551226	6.42197949174992	29.999999995003	65.1925168289223	193.28178973524	21.7329750238235	3.37078651683748	41.6884959385262	0	12.8867265507851	93.5333143863314	0
Abhd8	0	0	0	0	0	0	0	0	0	0	0	0	0	0	0	0	0	2	0	0	0	0	0	0	0	0	0	0	0	0	0	0	0	0	0	0	0	0	0	0	0	0	3	1	0	0	0	0	0
Abi1	263.554715426615	160.51427861804	36.461614436703	0	46.3031508783895	7.82190540759337	27.3597904500087	52.6669577406963	29.6057878714732	131.414677039065	8.57209867436825	69.1280102012425	250.220961032061	46.1803278688519	36.4954891273191	16.3042062768592	29.5783552135192	34.008562903192	2.72374027797895	13.0971180947309	13.0469326063654	1.83581354952295	170.767570261009	26.116422278619	151.127847540409	184.685214377449	31.6632443125373	5.8167383946783	5.51348637114661	61.6107598531291	37.1116338314992	153.408445029454	3.14771282797189	54.8459119652841	17.2839491476291	106.631460237603	39.2450348863528	344.464380469654	2.33762085815871	50.7567567567567	4.91292350378283	49.5953731798777	34.1892625291251	30.0725447212498	20.4805324500226	100.842706848229	0	145.61245805213	8.4794576656682
Abi2	0	1.97050998225145	0	1.08338073786776	84.0092932140542	74.5277256237854	57.9351396379884	110.638884385497	5.41525121005386	0	28.1519763749579	74.0411963063567	2.40214576721623	21.3964298336259	0	0.86280884068747	17.0777970476822	67.5263466214665	268.030697941923	0	34.1463360475399	0.600184689990668	9.58250726294956	12.983769571098	100.882747790667	0	6.31163118046892	0	0	21.4217265726219	18.538188921514	27.9098770643755	185.319538657015	4.47811523271008	384.291457286431	0	1.05024098473622	1.01997717440233	3.64810197585627	0	0	2.78027622178371	7.22494524930194	0	41.1134770672387	58.7144166915655	7.17026560791971	142.27495658374	228.745753393307
Abi3	0	0	0	0	0	0	0	0	0	0	0	0	0	0	0	0	0	0	0	0	0	0	0	0	0	0	0	0	0	0	0	0	0	0	0	0	0	0	0	0	0	0	0	0	0	0	0	0	0
Abi3bp	0	0	0	0	0	2	0	0	0	0	0	0	0	0	0	0	0	0	0	0	0	0	0	0	0	0	0	0	0	0	0	0	0	0	0	0	0	0	0	0	0	0	0	0	0	0	0	0	0
Abl1	1.00002971832029	0	0	0	0	0	7.00062105068046	2.00233253796935	63.2951440136166	0	16.0068095948588	0	0	0	0	0	0	0	0	1.00518063496278	2.00154373080538	4.00123126660446	7.00183202929508	3.02416993115637	0	0	3.00077552161755	0	18.0787799166378	0	1.0009821231919	0	0	0	1.00502512562814	0	1.0002295092726	1.99995524392613	2.00445163508586	0	8.00496966308727	57.0056635401696	2.00972051440944	4.99992012237863	0	6.0189048376797	0	0	52.0035814123725
Abl2	97.63290139961	0	0	8.46454483044345	0	0	24.5121745645969	25.6198448233179	2.04955704425044	0	4.01170665471148	3.02740878479823	3.01269114971702	0	2.01542766803865	0	21.7699392945264	0	2.70051080096721	1.14590592385756	0	0.890273956819491	0	0	13.6084642923335	4.03031558117549	6.54169063712627	0	2.07905969041335	21.7617539785366	12.7525122494648	0	0	0	29.4371859296481	0	21.5249390395462	0	6.35411168322218	0	23.6246667181863	0	51.8608378743356	0	1.00057135719734	8.42646677275158	0	0	1.15007920431208
Ablim1	0.875896991338559	0.849276507648501	41.8504067250539	4.34898687977406	2.29103407640738	0	0	91.1551177042657	59.2199393944558	15.4964654286163	1.92990303946817	5.36998236260673	42.3273664934741	0	78.0774164975762	6.75363124386542	0.967442088981655	114.757266851264	7.5418713530616	0	71.2828144312421	0	6.65261800748619	24.3532971620857	4.89834590868523	81.676988069263	5.94514340560541	0.74996592792203	0	6.49957259896702	8.01954323947679	240.850635926614	24.2627462394583	0.783297922237895	146.70132227035	64.877083799601	68.1378341430359	10.7473310741039	46.8221661549097	11.999999999995	0	30.7342618288272	3.50280649935244	43.434476811199	1.95211826442523	0	5.5247809212689	22.9329808907947	0
Ablim2	0	58	0	7	0	0	0	0	0	0	0	0	34	0	1	0	0	0	0	0	0	0	0	0	0	0	0	0	0	0	0	0	0	0	0	0	0	0	0	2	0	0	0	0	0	0	0	0	1
Ablim3	19.0005646480855	1.00025887423932	1.00213242886553	0	0	7.00072570271736	0	2.00233253796935	3.01405447683888	1.99999999999999	23.0097887926095	20.0490647999883	56.050067901712	0	0	0	0	0	0	6.03108380977666	6.00463119241615	0	0	0	0	1.00007830798399	0	0	0	1.00008060563128	5.0049106159595	0	10.0113196832702	1.00181548830203	0	0	0	0	0	3	0	0	0	0	0	3.00945241883985	0	0	71.2149044687509
Abo	0	0	0	0	0	0	0	0	0	0	0	0	0	0	0	0	0	0	0	0	0	0	0	0	0	0	0	0	0	0	0	0	0	0	0	0	0	0	0	0	0	0	0	0	0	0	0	0	0
Abr	0	0	0	0	0	0	0	0	0	0	0	0	0	0	0	0	0	0	0	0	0	0	0	0	0	0	0	0	0	0	0	0	0	0	0	0	0	0	0	0	0	0	0	0	0	0	0	0	0
Abra	0	0	0	0	0	0	0	0	0	0	0	0	0	0	0	0	0	0	0	0	0	0	0	0	0	0	0	0	0	0	0	0	0	0	0	0	0	0	0	0	0	0	0	0	0	0	0	0	0
Abracl	50.4511995814889	37.1405410484511	0	31.0255037119708	78.6149954488815	34.7212116989704	2.80003234297395	24.9366349073629	33.6131511865987	2.67583958068801	26.4152593069074	32.2768971140321	28.8863827467514	26.5815841236183	32.9663521209339	0.572877173001005	20.4388825967995	153.343118906224	0	6.31405811721834	54.8675687883605	39.6698680674684	68.6936291318914	29.9873546794791	1.05149453047059	130.148690599143	59.1264265500556	0	76.3076367556306	32.5663239603454	33.2254289107592	37.9811777552337	25.9612415807939	76.2759082606169	1.56265549145178	88.8877537258327	38.1498225312958	106.709883299824	63.2580642356729	54.9472881306192	110.386190020741	11.2437423016558	37.0996627935046	0.877017825856268	67.7774904671115	0	0	96.3742748252326	57.5717846495464
Abt1	7.00717593070847	90.8725863183897	11.6251129791816	62.3354786100948	7.63678025469127	16.775329032987	0	1.01283464115851	85.9269708860732	0	33.7733031906929	41.8858624283325	8.95386598900414	19.6109024775452	3.25322568739901	0	0	85.356644765403	0	0	0.989626744845788	13.3669212575812	5.70224400641673	0	51.9224666320634	0	12.7395930120116	0	8.04852692903356	0	10.024429049346	0	28.306537279368	0	0	5.26030409185954	90.2826302395225	0	0	0	49.9589870410581	15.8328015481837	0	61.4869312358536	0	0	15.6535459435952	3.82216348179912	142.558476723864
Abtb1	0	1.16189493484586	1.32667619344307	0.772527050249163	0	1.98437538327631	1.99291156537413	0	42.3984527575883	0	3.71997312064937	3.74781126991733	104.091052871831	0	11.7499061409335	2.76498977519475	26.6248405467918	0.960758071628679	0	1.22292156949846	11.5146834436427	23.7201134923956	8.61349743471702	10.6469908073844	42.4580559567041	2.99879393858726	16.265632906469	6.91744428770587	2.58698683739221	0.998891442977444	0	0	0	316.521099758609	0	0	1.15662725900204	0	0	0	0	70.530815167564	0	1.04571660634401	0	0	1.01399912378886	0	10.0733601207151
Abtb2	2.35294117647158	0	7.79253546714949	0	6.78225461229659	34.2585180984028	10.1179044996639	0	9.83561695943384	15.4909960126932	0	0	1.4299791720003	0	5.12481684498881	0	0	6.99234573309904	2.28006569528214	3.4602076124657	4.55090726989982	1.59267626252359	6.26296507666956	2.28621126851884	0	0.718193121621667	0	0	3.16654612752153	15.8225024634215	2.86573574552535	0.976773920272424	0	1.31995563005772	3.40300701787104	0	0	1.26710484662108	2.38961428412405	0	26.2820429301744	0	1.67129522375394	5.90797332307099	0	0	0	24.7592319847347	0
AC110575.1	0	0	0	0	0	0	0	0	0	0	0	0	0	0	0	0	0	0	0	0	0	0	0	0	0	0	0	0	0	0	0	0	0	0	0	0	0	0	0	0	0	0	0	0	0	0	0	0	0
Acaa1a	38.2241447020147	11.2189426660367	42.1294094365543	61.9440697909151	63.2554508496078	164.230471232943	47.3156165955225	42.4073864253067	37.145997278993	37.6655265594368	56.8452940275348	106.411570497415	27.0976544339953	9.95798048026461	10.919994224036	80.8784861626461	25.8984247220389	39.4347698816162	19.401464055751	116.286127224513	130.601041517299	18.51318594175	34.2229677785111	34.7611273176718	13.1079736516417	99.1911331245698	35.4160685733923	23.5414304774725	99.0313749139515	40.3809160470108	85.2878423518357	31.8531131131615	22.796871987491	5.68674291544712	39.1751210990742	33.7536179227654	286.919902347056	22.3634047433645	21.8467970718249	25.9199999999893	40.1826989887099	23.7864559729772	20.012701132967	9.98088081724011	193.142581082233	42.2903437034035	31.353131728201	31.6475136292967	29.9459727020555
Acaa1b	213.783044725952	565.113157896708	279.678695971144	363.830548916579	331.915167159453	314.36916423724	116.525157742155	365.150212224318	911.687370126465	289.212726848246	403.85422193447	521.474164271831	550.051382843609	362.276470590555	149.615019156682	508.366703070032	160.289714795681	372.568285592863	439.593135276842	275.37172027686	1051.10495140148	189.221956407643	296.448812921258	120.650158096836	187.796037521678	385.013612065264	110.767284759638	155.198793530786	163.677742361299	271.94935586571	218.967131125771	44.0800754485918	111.511956509865	42.524095171067	64.0587168443159	37.1105081589613	97.5046637152766	253.430236358138	107.536046589352	164.159999972656	92.1729055794063	51.7681766561142	238.883747820686	67.3904494378733	954.129238600154	214.844779825184	133.11988526961	87.1298797860364	74.837917779975
Acaa2	1070.59076136119	1920.4723502215	751.480053475098	2056.7577503848	1303.70430005647	1623.79918382125	1137.63773838907	2312.06891142502	1711.87056831723	2394.95194455748	1315.33139425731	1731.75200452071	1401.65102618667	862.032786885235	1240.84663032885	1943.11783528364	1399.93043398243	2420.45376234459	1639.69164734333	1919.45541855	2651.70876342772	1337.97259898404	1760.2998062889	776.528289084272	1709.05763600695	1446.70084595668	1616.39389506465	652.056374043437	1422.52083490361	1564.91330026948	1248.39412694293	2119.38604011413	1536.15730668294	1073.7442654684	2402.42572164758	1862.94569693349	2048.23539433657	2057.77784379424	903.490461678341	1717.27027027027	917.74393635364	2429.26108520016	1431.67536840711	969.847920744952	2565.72308426283	2083.96074135927	2619.99120519658	808.335824827851	1771.43579233687
Acaca	0	80.3448439007309	1.84646115879956	0	1.78670444202003	35.6596228259696	1.8666882286493	114.481823892894	45.8361152544527	18.7308770648161	33.5270598895363	67.1359459971867	100.923519149007	0	1.31865408483736	31.5082445150553	2.04388825967995	12.6776667732661	0.963411855945481	9.4710871758275	7.53084277487302	10.9092137185538	21.5894262985944	9.37104833733722	34.6993195055293	82.7373818808835	25.0150266173312	9.15426102554022	25.4358789185435	2.79139919660104	38.7630003958858	244.064234834557	15.8024948752659	25.2151762845015	68.8037212886219	172.841829377892	39.7521150776102	6.85190678544498	10.1212902777077	13.7368220326548	55.7292565047569	56.537284206826	40.1913013596299	43.8508912928134	20.8546124514189	53.3408617921257	22.8209448255816	70.5419949751703	101.550231256839
Acacb	17.5179398267712	14.4377006300245	0.775007531945443	1.44966229325802	2.29103407640738	1.86392544810967	4.6488127918572	3.03850392347552	2.32235056448846	20.0542493782093	0	2.14799294504269	8.95386598900414	0	0	24.7633145608399	2.90232626694497	0.948407164060034	30.1674854122464	1.17925288737971	12.8651476829952	2.86434026948169	9.50374001069455	0	15.6747069077927	0	1.69861240160155	0	0	12.070634826653	1.0024429049346	1.64403164455027	7.07663431984199	4.69978753342737	0	1.75343469728651	0.851722926787948	0	3.18177901825409	2.99999999999876	0	0.931341267540218	1.16760216645081	40.7198220104991	46.6946688850516	17.6439504368828	0	0	0
Acad10	0	0.757970225478593	0.615487052933187	0	0.601523828813411	0	0	7.93438383416094	3.05574101696352	11.5953048496481	0	2.58215176912257	3.43885508889897	0	3.95596225451207	7.413030618633	15.1145536803332	0	0	0	0	0	0	0	0	141.304292650498	0	0	0	0	5.53757148512654	0	0	0	0	17.9406475409938	0	0	0	0	0	0	1.54581928306269	0	0	0	0	19.870984500048	2.2868792235792
Acad11	73.9761057089219	165.237509154333	129.603108736141	365.14631291781	455.014064567768	152.96101370087	82.1342820605691	235.730543712921	59.5869498307886	200.687968551601	251.666303189001	194.952458568754	244.846482329607	164.912147902928	94.8771614040477	71.6898494293457	103.216357113837	429.497472024349	108.865539721839	102.603444404798	220.546109835567	343.134441316585	187.435473774161	251.144095440638	185.063037362823	68.7928793166896	200.362782893727	4.57713051277011	82.3523985692138	254.017326890694	194.922516276454	259.087900702183	345.340950506257	44.7569379049901	204.707869380183	265.048602898809	186.171133952724	308.567057199033	144.228386457334	82.4209321959287	206.05422137205	698.030261657296	259.697639554532	252.581133846605	430.647747121801	203.789446334019	377.914846311631	301.055350667977	269.467936484682
Acad12	0	0	1	0	0	0	0	0	0	0	0	1	0	0	0	74.06	4.21	0	0	0	0	0	0	0	11	0	0	0	0	1	0	0	0	0	0	0	0	0	0	0	0	0	0	0	0	0	0	0	2.14
Acad8	7.32356122957097	3.78985112739297	14.1562022174633	119.328860430657	17.8670444202003	200.819981177829	25.2002910867655	77.0768715318491	21.3901871187446	96.3302249047685	7.11180058262891	43.8965800750836	11.0043362844767	10.6326336494473	17.1425031028856	46.9759281860824	13.2852736879197	101.509237884865	65.5120062042927	86.8182991117521	88.2184439342268	58.4733855314484	288.513242353944	74.9683866986978	238.689258416823	140.374659146218	25.7730577269473	0	68.8264958972354	103.281770274238	47.6231147720882	301.739356611023	73.3687262065915	108.425258023356	0	15.4941956035855	120.606848950439	99.3526483889522	122.720644617206	27.4736440653096	36.7953966735803	448.812713541095	32.4622049443165	0.877017825856268	139.725903424507	0	152.443911434885	3.97419690000959	185.669005494787
Acad9	40.6783139851392	54.5132186164204	12.5805553619543	26.2046177505722	51.6119356484854	24.9711200894487	15.1388415343458	201.884729243201	17.417723796692	192.250154407165	26.2628635801368	50.9587651636339	21.5684991175744	5.79478533894879	47.9594490655346	7.60208008572333	28.6144356355193	70.2936577559294	21.9465220784381	3.56744283622836	105.001464975372	104.55985475883	43.3260532310429	55.9451585739032	30.2830424775529	12.8289423590583	24.1205499079842	0	15.1567913791086	22.0706629811255	28.2416145741453	33.1913292272126	81.6424610234272	11.3468293280257	297.795257005966	20.1098349254957	25.2933323382491	29.7629700992766	24.8477676317723	27.4736440653096	25.4519015276394	12.9958921436639	147.919447196269	23.0567986417613	23.3467386393635	21.7193047502296	160.47688401349	29.3295731220708	131.815398603857
Acadl	856.395190488368	384.181578948709	324.327597166342	540.554892587414	523.279339734167	406.042380704991	341.460157639919	458.253114878955	290.942522934131	225.954079189454	504.031652101744	275.480171136669	485.79588131913	206.470588236616	377.014768127648	330.168472092771	194.574132478396	123.78571492831	394.203920070741	325.685652419985	596.853980771515	158.11919251612	467.010238735559	125.362582899818	1071.23472271256	677.19665568311	488.710313179354	157.444474912771	246.999853870467	536.108653944333	385.01624060983	279.70825327748	441.136956474767	78.4112390378581	334.36532975973	331.857660653147	246.481780459815	490.139061864242	285.778087382871	449.999999925045	266.357997329597	318.55799119922	217.329750238235	452.51966291914	481.965333600406	452.244540532627	202.751164399019	301.285195379048	338.003777763691
Acadm	1104.10843029889	1188.15000000414	652.294567988753	680.19093076995	712.132033773566	1111.58894063686	905.17917256448	1718.20386328276	560.380598520957	1217.04303540563	1571.80402236162	643.523857484121	1293.20662851157	815.29411765228	593.226378483843	857.096331590191	889.108012253073	1234.26825409489	1398.0779704809	755.620938451902	1296.98851554236	580.369308894393	796.506946371163	300.56812044655	717.903957543067	1017.9627064942	686.078192844798	172.744721691128	922.215534802799	896.11689243446	1045.9993851094	1484.14825311449	1127.40652161908	742.106369465443	2717.52517044105	1072.99121128798	1669.36251548394	1185.89479445986	953.995756798603	767.999999872077	665.038177388527	1472.25002901933	1075.15584263446	873.033707860908	1530.43100645434	1685.02881033795	876.666824947842	873.277387203152	1263.74599052681
Acads	0.875896991338559	2.5478295229455	0.775007531945443	2.89932458651604	0.763678025469127	0	2.78928767511432	14.1796849762191	22.0623303626404	13.6733518487791	9.64951519734083	5.36998236260673	2.44196345154658	0	0	6.75363124386542	7.73953671185324	6.63885014842024	1.8854678382654	0	1.97925348969158	0.95478008982723	0	6.40876241107519	3.91867672694818	4.64073795848085	1.69861240160155	6.74969335129827	9.19831649032407	4.64255185640502	0	0	0	14.0993626002821	0	0	2.55516878036385	3.58244369136796	30.860064056645	2.99999999999876	0.979587981197218	8.38207140786196	2.33520433290163	1.80976986713329	1.95211826442523	0	0	2.86662261134934	0
Acadsb	115.61840285669	482.389056344349	365.454801688874	56.5368294370627	532.275946971727	342.962282452179	163.638210273373	191.425747178958	492.338319671554	515.913796390233	502.652896144681	100.955668417006	613.746814155375	161.245198148705	207.12203543107	382.638234173269	284.427974160607	207.701168929147	452.512281183696	589.626443689854	347.547016522392	481.209165272924	355.411365179944	396.061517004447	758.685204412621	85.3895784360477	343.637781906001	987.345143427911	485.211194864594	310.085323593004	209.510567131331	384.703404824763	315.415701112957	208.349414336058	686.43309106164	668.935337014805	315.137482911541	1122.88115062237	765.127401978218	410.99999999983	414.600817161911	405.980971933456	748.432988694972	127.244919358142	264.707236656062	293.319648544154	258.71628257482	190.152633219506	247.738816257934
Acadvl	629.012536717595	390.354666121476	230.050595774837	226.724834818248	76.8342466883348	289.969038242753	51.3339262878557	477.241852790732	152.787050848176	400.376956993079	248.913020392012	126.525436687006	64.6504756713007	95.6937028450258	108.090075334118	454.291598189797	358.702389573831	132.832255867812	299.621087199045	85.2397845824475	357.177114465406	279.642817474601	133.461908027675	57.9318208214187	406.928383292117	551.272668037797	259.246639488705	25.7463591343319	243.885191983682	198.189342958674	245.857098796648	539.473395153042	511.267146696548	201.091030868899	546.929422008123	412.634893442856	80.1146273157212	397.419158439291	236.585160241417	343.42055081637	297.517064532092	24.4551395061014	562.585469877836	277.137632970581	193.947895798196	365.179746115322	174.324633333652	161.203361756639	68.7662983314026
Acan	0	0	0	0	0	0	0	0	0	0	0	0	0	0	0	0	0	0	0	0	0	0	0	0	0	0	0	0	0	0	0	0	0	0	0	0	0	0	0	0	0	0	0	0	0	0	0	0	0
Acap1	0	0	0	0	0	0	0	0	0	0	0	0	0	0	0	0	0	0	0	0	0	0	0	0	0	0	0	0	0	0	0	0	0	0	0	0	0	0	0	0	0	0	0	0	0	0	0	0	0
Acap2	2.21061777472307	0	17.2467905147599	7.72527050249163	8.1141143173434	0	0	97.2838606069236	18.984381831756	369.573513314178	2.78997984048703	0.749562253983466	11.1526128076962	1.16999899001324	2.20310740142504	123.042044996167	6.47806339338	0	4.85753242017531	0.61146078474923	0	47.4402269847913	142.601235308093	10.6469908073844	12.6470804977416	0	0	0	0	9.98891442977444	0	2.44280542132467	16.9823206664099	7.8476305725275	14.8325926362928	1.10359206692401	23.1325451800408	35.1296589629563	32.0992106839259	0	6.32455524265593	118.213619787889	0	0	0.909830045931124	14.8774909679058	3.04199737136659	38.842831632869	0
Acap3	0	0	0	0	0	0	0	0	0	0	0	0	0	0	0	0	20	0	0	0	0	0	0	0	45	0	0	0	0	0	0	0	0	0	0	6.22	1	0	0	0	0	0	0	11	1	0	0	0	0
Acat1	770.950563473785	676.530869173519	458.891047457183	1117.95101536903	1404.16409727392	543.649030948173	849.653879555594	628.843475423914	422.32241101109	659.718635468626	891.479213026133	418.343647942002	1267.37933921117	610.606557377041	741.928963632312	656.826595724898	1079.0402300603	653.525089454016	867.983393517811	934.683109007188	857.62506072642	629.767917140918	456.198640942681	443.979178736523	732.151426827967	1152.96340975636	603.405710509505	1091.21430610325	639.564419053007	590.503927043755	785.529582766734	433.275202853458	346.248411076908	533.329212903797	810.905280842932	914.992015421198	690.120236114731	1238.31262855534	517.783020082154	507.567567567567	577.759804044861	908.693512455031	737.291446440583	599.187100086258	165.794786500183	1048.69355250195	917.180375200767	495.642405292828	495.693677939207
Acat2	346.399261104777	217.705263158654	200.438674810374	69.2183770865104	199.278936522824	256.991716234185	72.5773352188668	403.812252323314	60.0606564735328	46.5669271472401	210.007112044779	80.836552984926	114.754283261604	158.294117648073	247.780124366354	133.477096920201	248.305901279961	49.0690136154669	306.668838953835	7.94704780095966	155.152528972897	136.988718607147	288.680191359118	111.935192996452	294.836612028132	410.670781132695	288.263371428645	6.57046887860898	20.020641421762	189.789403414144	155.41532760055	81.9368132325746	308.249999967178	265.233017049041	213.232129407006	69.2620736892087	147.385430120095	459.255299547796	364.747028533089	263.339999956136	54.3146797351822	441.579238449622	122.625115546185	176.957865167676	300.685225039277	256.657363673922	204.666991079569	209.442675522008	486.42625003289
Acat3	113.604709251156	270.186066574099	291.753172831389	435.860595609017	299.558866749079	248.744637433678	17.2761995561492	302.402037587971	83.3758936478496	401.500809616968	299.609998831038	244.142449770539	128.097352061487	69.8564030768689	253.062905421137	285.476152849861	412.037653710179	246.013151529297	137.575213029015	164.118155611798	320.501910151774	460.011790110363	409.482723255205	77.3673750730561	461.816397782681	578.761930759344	319.176579014954	103.225735889248	926.075464579019	302.020088408244	408.262995312439	130.402043626302	454.874814984528	133.911497452916	504.597084744695	575.552282794662	446.482633012767	291.343076517121	154.703921894762	260.038041078155	133.651393688922	793.339717234332	230.728986189937	201.433454242668	569.560320660703	613.119013440361	627.703779994516	150.214707328113	727.555432427441
Acbd3	7.2747374880405	9.09564270574312	376.67807639511	52.504698589489	1.78670444202003	111.670924112905	14.0001617148697	11.3348340488013	9.16722305089055	39.2456471834242	218.433875037888	215.609672721734	6.18993916001815	21.2652672988946	11.8678867635362	0.572877173001005	153.291619475996	0.976707763733909	57.8047113567289	14.2066307637413	246.36614220656	33.7193878573481	4.9066877951351	0	0	0.92963350427959	2.27409332884829	0	17.9547380601484	164.134272760141	33.2254289107592	33.7540133421049	64.3387291350111	0	62.5062196580712	26.0954873323545	57.2247337969437	9.42137182998685	16.447096701275	13.7368220326548	94.6167343034923	0	284.956326639776	0	174.136013969348	13.677144049263	197.172963293025	16.8903368250408	37.5815816462317
Acbd4	10.9563382010648	0	9.26990197543295	9.07059647358238	31.2696603334578	0	15.8863299387147	17.9067656318368	111.215275408767	18.6524057732866	0	22.6453826521312	18.308850807224	0	7.29909782546382	4.07605156921479	22.0233787604707	12.8681048822889	26.3294893537965	4.36570603157696	29.1046958141997	5.59131030311558	40.6149896836995	0	3.9310143722307	0	13.2543813401319	214.637646763629	30.3241750413064	22.003842804689	4.12351487016658	24.8770451399115	19.9355145771553	0	0	0	9.62614063250162	175.91411354151	1.16881042907935	67.6756756756756	8.8432623068091	187.745056435755	55.5860426619359	0	10.7278979500118	55.4704225693471	38.9405763600665	0.93341319264186	18.5006349069124
Acbd5	1325.60735894683	1065.431931928	1325.01506862979	1335.66800722619	1390.50767446291	1440.72935011496	1106.35931988751	1801.38902238813	641.951463118961	1569.95603720501	1934.05595201913	1186.43927163495	785.93115459558	1585.06278688523	1164.12094702018	720.942886908647	1066.52520569511	1804.67817771312	1557.94312246692	845.49173478207	1699.03178061293	1595.57358349908	1197.25605043967	626.794134686856	1234.33851288044	1200.45389345342	1077.81683639877	1.16334767893566	1062.46260743588	996.334002196316	978.303902947021	225.966493354196	1462.85756729556	1612.05373934375	576.131638254304	1212.1566458966	1533.78482004143	732.457276476091	868.42614880596	1218.16216216216	862.72901895828	683.822776667482	514.320472646472	764.368905452367	1481.42518055164	931.386215681999	1457.04387239532	1505.21278032234	1357.69992703528
Acbd6	11.4159950320574	26.7789473685145	5.4624745306864	0	18.3606785871638	15.684040456416	20.8530593230313	14.7190507991099	0	26.3244996769969	10.0259460635067	13.0662531764428	5.24779501424986	26.4705882354636	1.10883435230625	4.32805113230224	13.721084985078	15.1392600991459	35.3498560795176	0	4.72853007963236	1.79680900586499	12.5012300999958	4.53117769517413	25.1487601085473	21.677229695362	49.7386952235009	24.6778173844469	2.48241059166298	10.4098767756181	18.3341066957062	0	6.84782608622737	11.2016055768369	40.0205607048326	8.15615563933216	62.5588275278718	0.77521994478528	11.7736290682082	17.9999999970018	21.4203983866459	30.4723542375378	81.7926907073074	0	84.3034028979086	25.1883035233362	17.1823020677135	1.79871758435253	0.808621477903566
Acbd7	0	0	0	0	0	0	0	0	0	0	0	0	5	0	0	0	0	0	0	0	0	0	0	0	0	0	0	0	0	0	0	0	0	0	0	0	0	0	0	0	0	0	0	0	0	0	0	0	0
Accs	0	7	0	0	0	0	0	0	0	0	0	26	0	0	1	0	0	0	0	0	0	0	0	0	0	0	0	0	0	0	0	0	0	0	0	0	0	0	0	0	0	0	0	2	0	0	0	0	0
Accsl	0	0	0	0	0	0	0	0	0	0	0	0	0	0	0	0	0	0	0	0	0	0	0	0	0	0	0	0	0	0	0	0	0	0	0	0	0	0	0	0	0	0	0	0	0	0	0	0	0
Acd	0	2.5478295229455	24.0252334903087	40.5905442112245	0.763678025469127	0	0	26.3337006701212	9.28940225795385	0	1.92990303946817	2.14799294504269	0	2.17898916417169	0	24.0129110892993	62.8837357838076	0	0	1.17925288737971	10.8858941933037	0	0	1.28175248221504	47.0241207233782	0	16.1368178152147	0.74996592792203	1.14978956129051	79.8518919301663	0	57.5411075592594	80.8758207981942	104.961921579878	61.0277500644656	9.64389083507583	0	9.85172015126188	9.57726125895879	11.999999999995	10.7754677931694	0	0	1.80976986713329	0.976059132212617	0	14.7327491233837	0	0
Ace	0	0	0	0	0	0	0	0	0	0	0	0	0	0	0	0	0	0	0	0	0	0	0	0	0	0	0	0	0	0	0	0	0	0	0	0	0	0	0	0	0	0	0	0	0	0	0	0	0
Ace2	0	0	0	0	0	0	0	0	0	0	0	0	0	0	0	0	0	0	0	0	0	0	0	0	0	0	0	0	0	0	0	0	0	0	0	0	0	0	0	0	0	0	0	0	0	0	0	0	0
ACE3	0	0	0	0	0	0	0	0	0	0	0	0	0	0	0	0	0	0	0	0	0	0	0	0	0	0	0	0	0	0	0	0	0	0	0	0	0	0	0	0	0	0	0	0	0	0	0	0	0
Acer1	1.70605837702295	0	0	2.35835508313142	2.14678244981624	4.36323975117453	0	0	0	2.78090413347182	9.92458535410191	0.0715117346909405	0	0	0	1.33927408702772	2.78643618230304	6.61788251089142	0	0.756722378806672	4.39581267814464	6.66297811121274	0	10.6206783933051	0	0	4.77157728244749	0	4.53484254026809	0	0	5.35547499539761	1.2171156268158	12.3876111507797	5.8765427101939	0	0	0	5.44665659950979	0	0	1.31073486261105	0.299156047129845	0	2.00904270700222	6.29085019593277	4.88920569854168	0	0
Acer2	0	0	0	1	0	0	4	2	0	0	0	6	0	0	0	0	0	0	0	0	0	0	0	0	0	0	1	0	0	0	0	0	0	0	0	0	0	0	0	0	98	0	0	0	0	0	0	0	11
Acer3	17.6470588235368	46.4936585678537	0	0	113.183112751832	5.10233248274084	0	4.885596765079	0	0	26.5034094362463	34.6183213680721	67.6666144190544	40.9999999986427	162.712934828395	37.0833333336846	0	41.9540743985942	35.7210292260869	70.9342560555468	74.6530828554367	76.4564239824451	17.5128160956373	4.57242253703769	25.4138543797962	124.247410040548	53.9809742671496	0	6.33309225504307	184.835596959061	3.49619760954093	0	3.94428148873552	0	239.911994759909	9.51717670886109	0.538996200300077	312.341344692096	1.19480714206202	0	101.623899330008	47.9990859332262	0	91.901807247771	0	102.182398092492	2.0940483576641	53.5118884831362	0
Ache	0	0	0	0	0	0	0	0	0	0	0	0	0	0	0	0	0	0	0	0	0	0	0	0	0	0	0	0	0	0	0	0	0	0	0	0	0	0	0	0	0.61	0	0	0	0	0	0	0	1
Acin1	7.56177258368971	33.4184210527482	29.5178467451966	23.2696897368667	35.3377488950805	33.2327390559836	48.5441843490732	42.2731138950436	50.6619480152694	12.9371452107345	41.197523824591	34.0811437018883	74.2188152015337	26.4705882354636	21.5224747782643	30.914650945016	5.55246572396155	20.5359610521355	31.1697355981147	27.5410804118504	29.6667977196134	38.370856320247	11.6350734430676	7.55196282529021	86.7166505965093	86.4141084575912	12.1425576593245	0	89.8384393122834	27.9071446559696	47.0318084394063	122.855828280095	4.90108695599987	52.7665632703872	36.1476032172681	98.1756454306413	70.6202055561469	83.4069975002313	79.1401939366648	89.999999985009	82.3288355382391	193.38626637834	2.55682059103806	113.991573033152	166.726191423479	14.8839975365169	34.6223386664426	4.49679396088132	21.5255037417929
Ackr2	0	0	0	0	2	0	0	0	0	0	0	0	0	0	2	0	0	0	2.07	0	0	0	0	0	0	0	0	0	0	0	0	0	0	0	0	0	8	0	0	0	0	0	0	0	0	0	0	0	0
Ackr3	0	0	0	0	0	0	0	0	0	0	0	0	0	0	0	0	0	0	0	0	0	0	0	0	0	0	0	0	0	0	0	0	0	0	0	0	4.94	0	0	0	0	0	0	0	0	0	0	0	0
Ackr4	2.01	0	0	0	0	0	1	1.11	0.92	0	0	0	0	0	0	0	0	0	0	0	0	0	0.96	0	0	0	0	0	0	1	0	0.65	0	0	0	0	0	0	0	0	0	0	0	0	0	0	0	0	0
Acly	43.7948495669279	80.6812682266076	62.7756100875809	5.79864917303208	8.4004582801604	2.7958881721645	23.244063959286	39.5005510051818	133.523545705264	23.7004765378837	140.882921881176	48.3298412634606	77.6055984901504	39.2218049550904	15.1817198745287	0	26.1209364025047	47.4203582030017	9.427339191327	27.1228164097333	124.683073583121	2.86434026948169	98.8388961112233	57.6788616996767	104.824602445864	236.677635882524	314.175349800222	92.2458091344097	135.67516823228	123.491879380373	103.251619208264	249.062573991143	211.288081835282	339.951298251247	195.934286024279	54.3477084423955	139.682559993224	147.775802268928	295.2669646137	80.9999999999665	308.570214077124	445.171812471549	349.113047768794	79.6298741538649	126.321572890957	260.248268944022	283.605420625137	318.261997720709	125.173296635588
Acmsd	22.9306814410843	23.5360913108511	14.7814533257665	57.2976784634922	50.3414084291403	5.76059714966457	3.92034778838106	83.3971502064236	3.22503829021761	37.8399999999998	4.32183859061187	119.87335843913	13.2518374824762	36.2924205082741	9.59584218066166	11.346939521134	38.4775673376601	2.27054964939608	54.9703976374659	7.43833669872454	1.22094167579128	146.605113608387	3.04079562415101	1.0786206087791	26.6165551600053	0	87.182531488062	0	4.68039524508512	15.3012332661585	9.91973284083172	10.0171340772463	49.3658173582054	388.634282377007	57.6984924623114	19.8905104619877	15.403534442798	0.429990377444119	7.23607040265996	2.05	28.0974435174363	1.58015698935909	69.6870588371474	114.108177032925	8.61491938546909	0	143.27530734263	12.4539352419852	283.459521452363
Acn9	85.3029188511477	50.0760371046462	114.32879103034	88.4383156174282	64.3433395323074	58.5312649547803	13.2386082822623	203.294456879088	4.22336488894054	89.8706823621991	101.912728684156	59.5931122424504	8.13726702543288	153.934426229506	72.8571614611713	64.0522389448039	35.4289136581486	53.3107202266254	23.6057490758175	0	40.1444080195858	7.45508040415411	22.1536307365634	104.465689114476	76.6547802584986	3.5178136071895	131.071104363527	0	52.3781205258928	79.2138340968802	92.7893933659235	24.1860161082473	2.09847521864793	141.849179900099	28.8065819127152	10.9767679656356	24.9242995146157	0	15.1945355780316	50.7567567567567	14.7387705113485	32.7683715652764	47.010235977547	0	106.303716050117	60.5131882574696	0	0.93341319264186	0
Acnat1	11.3426588755346	6.93947368423473	10.2967644903439	18.490453460141	26.8656072041464	1.742671161824	7.168239142292	18.8698231244589	5.24961508772454	10.0659993924625	7.97518436869848	4.72562823214681	19.6942250034777	0	25.3368649501978	9.60827351371097	26.6097574810612	7.32027753029289	10.2956455831595	9.23681457521377	12.0672087632218	9.5320717761138	3.67000397935592	0	13.4685581914664	9.53798106595929	4.05015089677079	10.0808884015465	18.9407928143886	45.395737639008	39.9008058877606	5.91938954912136	29.8173913011729	25.83370286158	10.9475598315155	11.0271224243771	3.16753557103148	14.5541292859688	3.83178109674412	17.9999999970018	1.86264333796921	20.3468262437502	5.74006222688044	11.4269662920791	23.8365555666284	7.69388180349179	10.3093812406281	7.86938943154231	11.7169252148227
Acnat2	18.1105381987805	2.62067825050701	53.0328481355637	12.8284429427893	95.2787102772595	4.00041468726706	130.761600339496	237.046137507502	45.0601144287413	8.19999999999995	126.303731959432	70.8333459383586	24.8121639872043	0	32.2368156852949	83.090497890391	19.919094271784	20.7850315922689	16.3430912917793	28.0545915218111	101.318143653369	14.3944294816095	11.8931118326169	5.04028321859394	5.54344795437704	8.03062881311146	39.8803066822973	1.66545981444005	98.1677749473433	150.682144850464	69.3880807796625	13.219414701341	54.5817149131892	42.1463775928665	85.9597989949746	302.827771649025	6.93159049925908	111.737499478153	28.4832577345701	2	7.00434845520136	174.257312548055	28.6485659329066	140.437756397371	27.2855809107714	83.5423991469942	13.0404830581971	3.25102727200418	16.6411460519592
Aco1	197.996683204957	36.815201517899	105.596543369482	161.003087406087	24.0535848718906	104.646807040365	60.8975980984065	257.014753774598	218.207185928594	89.0313241024012	131.438846340313	84.0858813740976	151.678657354069	71.8360655737696	100.970853252249	104.230461555635	76.603056558159	243.574842414754	97.1467365812491	136.792122322745	147.530699471978	163.079883840871	75.6915716832582	95.760215021603	71.7410122932102	399.271844416008	286.427180760251	94.2951461161299	2.75674318557331	135.543671676884	141.230384303205	55.2823225331366	49.3141676382263	23.325272904776	122.42797312904	268.146760303385	97.0018786813625	339.555149394077	314.211307649403	42.2972972972973	36.355633927993	354.252665570555	68.3785250582502	71.0046194807288	39.0105380000431	86.9877081201125	65.7663067414457	98.9511325519636	145.692499891935
Aco2	59.6059983294076	109.721052631962	45.0654148781628	73.1921241031138	15.0819859823131	30.4967453319199	100.789786727985	80.4641443684674	0	33.995046049481	49.2182806753963	70.4053275323992	105.698088437013	42.3529411767418	15.5236809322875	194.088361563	109.768679880624	15.1392600991459	82.9130874345086	49.0893051049443	119.811495157725	94.9793240500236	63.3990955071217	15.1039256505804	79.1720225639451	245.741746718502	12.6320495805717	0	80.3928670110057	45.0660915411135	52.107461135165	18.9967572179761	31.3043478227537	2.80040139420922	232.40326897045	52.8763570097904	22.4499083596856	39.4695315974011	53.5164957645826	47.9999999920048	58.4311215120941	5.22383215500648	3.83523088655708	22.6011235953953	75.9657037102033	0	24.9143379981845	27.8801225574642	49.9000314014291
Acot1	21.9706529114968	14.5437640314397	0	27.1452687684436	0	217.522548620147	0	170.078125775117	2.00936965122592	83.8999999999995	0	1.00245323999941	0	0	0	0	0	0	0	0	20.3957306169069	0	0	0	0	0	3.00077552161755	0	0	20.0616169489634	0	0	0	0	0	0	0	0	8.01780654034345	0	0	0	0	0	17.0097130723548	0	0	0	0
Acot10	0	0	0	0	0	0	0	0	0	0	0	0	0	0	0	0	0	0	0	0	0	0	0	0	0	0	0	0	0	0	0	0	0	0	0	0	0	0	0	0	0	0	0	0.26	0	0	0	0	0
Acot11	4.07012095356359	1.9004918610547	0	0	0	0	3.19028302166724	1.58184270499579	1.65772996226139	0.969999999999995	2.00085119935735	0	1.53136792660035	1.99700011780509	0	30.1080154756174	2.82128808872079	5.93143586824613	3.35063377157043	0	0	0	7.74202570096342	1.86490479087976	2.00124474887258	2.00015661596799	0	0	0	0	6.56644272813886	1.0007126950296	0	0	0	0	3.29075508550684	0.879980307327498	2.37527518757675	0	0	0	0	0	0	0.621953499893569	2.56009483351108	1.87059107650702	4.17028720172295
Acot12	176.579198535211	377.196303007167	240.070724996589	116.942283222044	218.573510073784	101.348401715914	38.2671086873106	320.775803581078	113.06241762765	35.6778610758402	256.024820974641	200.116762106999	185.698174800545	101.010019669749	130.546754398898	68.1723835871196	41.8997093234389	56.6490502965667	73.2193010518566	214.677975985423	89.2835202695302	256.862395736858	75.5629920450805	7.49683866986978	141.951761613529	445.294448549923	21.9829021788668	81.8162079157657	25.4358789185435	173.86695129229	160.58957306867	416.379211468904	65.4449037762797	594.447780907122	1.56265549145178	258.508421386137	8.39296095688508	170.441181287944	25.3032256942692	219.789152522477	73.5907933471607	4.68489262568992	15.4581928306269	100.857049973471	166.836899611352	61.109479612107	104.976346197675	47.6903628001151	2.39882436039777
Acot13	219.193623384971	116.052631579352	59.4044105212146	100.238663481887	147.54116721828	113.27362551856	111.2163163895	145.227967884551	174.565513760479	204.717793551347	81.1190181501903	108.362793009965	156.68416542546	100.588235294762	60.9858893768437	157.664719819582	75.0085979184262	268.196445379928	80.4209225809026	125.068293261005	251.557800236442	87.3518698201267	104.474565835679	55.8845249071476	146.235382853405	233.246991522095	138.163042287503	253.558404170845	150.185840795611	60.7242811911057	176.58639606917	93.4944403239913	106.552173901698	30.8044153363014	361.476032172681	154.151341583378	165.503733586395	414.284207051918	207.644003566581	203.99999996602	192.783585479813	25.2485220825313	170.028569304031	50.5617977525622	233.455577255747	140.825515153198	42.096640065898	138.501253995145	245.820929282684
Acot2	9.54117647059225	1.12226072405164	6.0541341032238	13.966666666648	12.8862837633635	82.0527953688766	3.61353732130854	104.444525965652	1.93433800202199	0.740873722346199	0.380986510646041	3.79565166428505	0	0	3.84361263374161	38.4291666670306	1.67242121581234	28.7152331439267	10.0246888402572	0	11.8414607162793	1.59267626252359	2.34861190375109	0	0.876339806199868	3.28932449702723	6.42961505380009	0	0	12.9241076939857	0	0	1.97214074436776	0.813972638535596	1.76956364929294	36.1275096022049	0	0	28.8665405522185	0	0	8.76214187994813	0	33.616368208274	38.0303912457225	47.3581354359337	0	0	7.42771966659671
Acot3	0	0	0	0	0	3.04	0	0	0	0	0	0	0	0	0	0	0	0	0	0	0	0	0	0	0	2	0	0	0	0	0	0	0	0	0	0	0	0	0	0	0	0	0	0	0	0	0	0	0
Acot4	75.8823529412084	11.7570171091124	0.864876300460543	59.99999999992	0	28.4272809752704	0.722707464261709	5.97790498491374	57.3744322633641	0	0	7.41821172172974	14.299791720003	0	8.96842947873042	22.9166666668837	0	0	23.5606788512488	0	12.7425403557195	0	28.9662134795967	13.7172676111131	2.6290194185996	0	0	0	0	0	3.8209809940338	0	0	0	0	0	0	15.205258159453	0	0	4.3803404883624	0	6.68518089501574	1.96932444102366	23.3368309916934	0	0	0	0
Acot5	0	0	0	0	0	0	0	0	0	0	0	0	0	0	0	0	0	0	0	0	0	0	0	0	0	0	0	0	0	0	0	0	0	0	0	0	0	0	0	0	0	0	0	0	0	0	0	0	0
Acot6	20	1	0	0	0	0	0	0	0	3	0	0	0	0	0	0	0	0	10	0	0	0	0	0	0	0	7	0	0	0	0	0	0	0	1	0	0	0	0	0	0	0	0	4	0	0	0	3	0
Acot7	35.9117766448809	0	17.8251732347452	7.24831146629009	1.52735605093825	0	0	92.1679523454242	0	0	1.92990303946817	15.0359506152988	0.813987817182194	0	45.5451596235861	7.50403471540603	34.8279152033396	0	0	0	0.989626744845788	0	6.65261800748619	35.8890695020211	45.0647823599041	1.85629518339234	1.69861240160155	0	0	10.213614084091	2.0048858098692	18.9063639123281	18.1970596795937	0	0	0	0	0	0	8.99999999999628	0.979587981197218	0	0	0	0	15.4384566322725	0	2.86662261134934	0
Acot8	4.37948495669279	76.4348856883651	14.5391412992965	2.89932458651604	1.52735605093825	15.8433663089322	25.1035890760289	0	16.2564539514192	20.9658061681279	3.87910510933101	8.71011139214811	3.25595126872878	8.71595665668675	24.9413969367257	27.0145249754617	32.8930310253763	0	0.9427339191327	17.6887933106956	5.93776046907473	0	4.05809698456657	0	57.3792239743388	6.49703314187319	0.849306200800773	37.4982963961015	22.5933648793585	8.35659334152903	5.18262981851188	0	0	0	11.736105781628	0	0	0	9.57726125895879	0	0	0	0	0	0	1.10274690230518	0	74.5321878950829	2.92071025483038
Acot9	0	0	0	0	0	0	0	77.0898027118201	0	4.99999999999997	0	0	0	0	64.1728212708825	0	0	77.0186444949329	0	0	0	14.0043094331156	0	0	0	0	0	0	0	0	0	0	113.127912420953	0	139.718592964824	0	18.0041311669067	72.9983664033038	0	0	40.0248483154363	0	5.0243012860236	26.9795689803551	58.0331387174457	0	0	0	0
Acox1	2013.10192915194	1427.69351486412	1369.34373987631	1787.40638810178	1486.45742451688	1380.92990775283	1531.29216853157	1242.89806911424	1945.54934762231	2215.88884913393	2585.95453165075	2187.42477797139	2999.96623426634	1749.72131147539	1624.0492661657	2106.74801406436	1968.05700294601	2057.06767197224	2303.83031845719	1953.98815325978	3539.73317712697	1252.44418904739	1306.63960220145	987.374871613656	2580.07214553396	2917.70098940502	1853.43377824253	551.717636735237	2391.61255064412	2169.51728978248	1280.45445505848	2970.36065144733	1730.69645182769	1184.64648193889	1450.36818943234	2643.52718861548	1828.98152962243	1900.58426475427	1485.1255955011	1395.81081081081	1759.82885074903	2455.75918458484	2213.05671798422	1587.65493810445	2910.12761899621	1918.79755815904	2462.48955401223	1960.49439916533	942.02149506847
Acox2	132.819927924722	539.210526317671	185.041324727002	386.634844858708	174.367430111168	423.320965274476	223.301510250793	219.804491933374	36.6840572395209	84.5374058681747	373.694353276157	142.6399305095	719.697601954266	439.411764708696	255.031901030437	139.183941484651	470.175845488672	98.8504630003054	152.888127543914	265.770123179635	154.150080596015	385.415531758041	141.978256135667	83.0715910781923	301.785121302567	527.155542623692	152.374098065646	1423.24993146755	50.8894171290912	180.437864110714	186.235925909016	75.2271585831855	152.608695635924	352.850575670361	80.0411214096652	288.727909632359	289.829504749381	151.351274596412	181.956085599581	233.999999961024	87.5814897513122	570.494709648257	25.5682059103806	104.452247190501	275.144073194273	125.632388437076	119.416999370609	19.1563422733544	84.9052551798744
Acox3	9.76474830609463	1.51594045095719	39.3911713877239	7.15973162583941	4.76454517872009	0.9384111269992	1.8666882286493	0	0	27.6503423337762	1.01597151180413	1.29107588456128	0	5.31631682472366	9.23057859386149	150.093819326263	26.5705473758393	8.79036987360518	55.8778876448379	0	45.1850566492381	0	210.006237631782	1.87420966746745	2.10298906094117	20.451937094151	6.06424887692878	0	31.4207916052596	0	19.9352573464555	0.703355143615439	42.8924860900074	34.040487984077	0	0	2.28898935187775	3.42595339272249	5.06064513885384	41.2104660979644	53.6161494386456	0	21.6414699628777	0.877017825856268	13.5554980934223	20.5157160738945	0	22.8516321750552	57.5717846495464
Acoxl	0	0	0	0	0	0	0	0	0	0	0	0	0	0	0	0	0	0	0	0	0	0	0	0	0	0	0	0	0	0	0	0	0	0	0	0	0	0	0	0	0	0	0	0	0	0	0	0	0
Acp1	159.490888999546	266.047549142986	178.491245350624	379.465776169489	418.714185987395	257.124648797781	405.360682292338	762.505621296915	64.1705613562338	339.831626747378	484.61841113057	251.75979748945	256.937496822176	292.397425359801	263.730816967471	288.157218019505	283.088743406971	203.155214856653	289.023556783644	231.299733979001	183.967730643327	510.749551368655	462.209990301726	322.364062804401	241.843742008235	489.108075606621	431.319701371559	416.947982647652	701.731012517465	489.425325804049	259.158345503922	402.326175699467	352.248898266016	351.758012962866	475.047269401342	169.620667660305	626.420085963877	340.882362575888	411.847953012772	164.841864391857	188.560638496382	145.419067101415	581.351715974217	363.962397730351	332.631068600132	982.018942737083	86.683076825489	108.883059568013	239.882436039777
Acp2	218.226485131854	72.2687036637906	41.628581095074	53.6627842121415	205.747070777611	43.0144589248391	28.1524975109507	26.1004046324305	14.3268056132408	3.88999999999998	5.59237910220378	21.3322049471875	14.012516975428	14.4884396301981	27.0729089736536	14.4069011072931	24.4711725709612	2.38057628438884	74.7041302682374	127.617733414874	13.3202735285098	74.3528800116773	12.9933997229347	4.07254884062391	8.00497899549031	15.0211761859196	7.43192070853948	0	49.9978702361239	114.099196296472	10.2000078353255	1.02072694893019	3.00339590498106	16.0791385872476	10.180904522613	200.295140293188	45.6304702130158	11.8397350440427	99.2203559367501	0	26.276312919084	3.52034974844556	15.0729038580708	86.4986181171503	126.542259544748	2.80882225758386	9.00033339906239	66.9111428382645	11.4507885994551
Acp5	301.079739437918	130.370878782318	72.0119851931828	107.395974387591	67.8947687967613	285.276982607757	73.9768545013717	40.8054025756848	16.8065755932993	162.334267895073	167.635299447681	63.2627183435029	101.79011063141	116.95897014392	79.1192450902413	238.316903968418	285.122412225353	15.6273242197425	79.9631840434749	74.1901828773155	112.962641623095	44.6286015759019	48.085540392324	97.4589027083071	41.0082866883528	272.38261675392	128.10725752512	407.936756950636	113.713341047606	94.9075726844353	64.2358292274678	353.787637238566	139.964954609498	246.478348181002	79.6954300640408	171.251635618577	68.6696805563325	253.520551061464	29.0987095484096	41.2104660979644	99.8732195425752	0	77.2909641531345	68.4073904167889	281.537268094156	34.1928601231575	44.7290518581399	28.8129275250695	242.321240806181
Acp6	0	3.74086908017214	27.2436034645071	26.6666666666311	26.2812366226493	4.37342784234929	1.44541492852342	110.223829456051	1.63926949323897	57.2493330903881	0	12.3636862028829	2.38329862000051	9.99999999966896	26.9052884361912	0	15.0517909423111	0	0	20.7612456747942	1.82036290795993	4.77802878757078	20.3389790864844	0	6.13437864339908	0.718193121621667	6.41358110104747	0	79.1636531880383	7.91125123171077	19.104904970169	1.95354784054485	3.94428148873552	0	8.50751754467761	21.8310935045171	16.7088822093024	15.205258159453	46.597478540419	0	0	0.727148703730135	111.191271236349	23.631893292284	4.32163536883211	14.9867517202322	1.39603223844273	29.5513414011349	14.3503084748777
Acpl2	0	0	0	46.6666666666044	0	0	0.722707464261709	0	4.91780847971692	0	0	0	0	0	0	0	0	0	0	0	0	1.59267626252359	0.782870634583695	0	2.6290194185996	0	0	0	0	0	9.55245248508449	0	14.7910555827582	0	0	0	0	0	0	0	0	0	20.0555426850472	0	0	2.72486394913313	0	0	11.4802467799022
Acpp	0	0	0	0	0	0	0	0	0	16.9469840110241	0	0	0	0	0	0	0	0	0	0	0	0	0	0	0	1.85926700855918	48.5139910154302	150.473165607317	0	0	15.5052001583543	9.14361686700071	0	0	6.25062196580712	0	0	4.28244174090311	0	0	0	63.714539709383	0	5.26210695513761	0	0	0.912837793023262	17.8838860500432	0
Acpt	0	0	0	0	0	0	0	0	0	0	0	0	0	0	0	0	0	0	0	0	0	0	0	0	0	0	0	0	0	0	0	0	0	0	0	0	0	0	0	0	0	0	0	0	0	0	0	0	0
Acr	0	0	0	0	0	0	0	0	0	0	0	0	0	0	0	0	0	0	0	0	0	0	0	0	0	0	0	0	0	0	0	0	0	0	0	0	0	0	0	0	0	0	0	0	0	0	0	0	0
Acrbp	0	0	0	0	0	1	0	0	0	0	8	0	0	0	0	0	0	0	0	0	0	0	0	0	0	0	0	0	0	0	0	0	0	0	0	0	0	0	0	0	0	0	0	0	0	0	0	0	0
Acrv1	0	0	0	0	0	0	0	0	0	0	0	0	0	0	0	0	6	0	0	0	0	0	0	0	0	0	0	0	0	0	0	0	0	0	0	0	0	0	0	0	0	0	0	0	0	0	0	0	0
Acsbg1	0	0	0	0	0	0	0	0	0	0	0	0	0	0	0	0	0	0	0	0	0	0	0	0	0	0	0	0	0	0	0	0	0	0	0	0	0	0	0	0	0	0	0	0	0	0	0	0	0
Acsbg2	0	0	0	0	0	0.87	0	0	0	0	0	0	0	0	0	0	0	0	0	0	0	0	0	0	0	0	0	0	0	0	0	0	0	0	0	0	0	0	0	0	0	0	0	0	0	0	0	0	0
Acsf2	35.8532320778392	1.57894736842656	0.6828093163358	16.1097852024462	8.52460077261175	1.742671161824	28.672956569168	8.83143047946594	2.52993498203592	5.94615997866984	5.46869785282182	1.08885443137023	20.2414950549637	5.29411764709273	7.76184046614374	41.4256322663215	15.5505629830884	1.78108942342893	0	5.21117888587519	10.4027661751912	8.08564052639248	18.7518451499938	0	0	6.06962431470137	7.10552788907156	0	2.48241059166298	1.73497946260302	1.92990596796907	2.27961086615713	3.91304347784421	0	20.6557732670104	3.26246225573287	0	5.00141899861471	1.07032991529165	0	5.58793001390763	10.447664310013	2.55682059103806	0	21.3074534796912	14.8839975365169	6.87292082708538	3.59743516870506	1.61724295580713
Acsf3	0	0	10.0213242886553	2.02501072498647	0	0	0	54.0629785251726	13.0609027329685	0	21.0089375932521	7.0171726799959	16.0143051147749	0	0	52.1698368787772	5.00228384524963	0	0	1.00518063496278	9.00694678862423	0	0	0	10.0062237443629	0	1.00025850720585	0	1.00437666203543	0	0	1.0007126950296	3.00339590498106	0	1.00502512562814	0	1.0002295092726	0	2.00445163508586	9	26.0161514050336	0	24.1166461729133	0	1.00057135719734	0	0	3.00094825108078	0
Acsl1	1049.52188446038	1031.77894737202	581.002447270133	647.971360365058	952.801185740025	947.324756923334	462.216748669706	989.120213700185	881.619092864968	1089.32801357806	817.588557989704	583.048882365818	1178.04751534887	815.135294122867	502.102371411316	965.118304922266	308.267042664752	820.859588022807	943.770457610962	373.902085061545	1434.00240312979	405.180430822556	354.704545187239	344.369504833234	747.011318779812	1073.45641451433	911.094471029719	76.8528927895136	599.502157886611	587.290548091122	799.598640648947	622.941662691873	358.043478222745	458.544725291303	530.595175796329	570.115279189318	735.327545137104	531.150697652882	270.729248773871	1043.9999998261	610.947014853901	204.600092737754	494.936545910192	296.629213481698	1298.97647700364	2131.31975185597	212.201430536261	311.268077972205	686.560065814023
Acsl3	37.6470588235453	2.13763947438408	39.784309821185	3.33333333332889	99.6143646181062	3.64452320195774	32.4712463692786	72.6881469926388	45.8995458106913	14.1439528811547	82.8231544882698	25.9637410260541	44.3293543320094	49.9999999983448	5.54761423470039	2.91666666669429	72.7503228878368	6.21541842942137	63.8418394679	24.2214532872599	114.682863201475	4.77802878757078	10.9601888841717	6.85863380555653	17.5267961239974	142.920431202712	53.4465091753956	0	22.1658228926507	21.5761397228476	152.839239761352	1.46516088040864	1.97214074436776	0	4.88331507064495	32.4516254796876	90.0123654501128	2.53420969324216	45.402671398357	0	10.5128171720698	12.3615279634123	5.01388567126181	32.1656325367199	5.18596244259853	2.72486394913313	65.6135152068085	34.9823987397219	2.87006169497554
Acsl4	572.865233957551	1011.13228078844	472.694056652687	276.842956199124	373.42718406366	718.381870051697	361.204172243639	768.309056329901	279.600303052162	576.197456374819	690.860628026809	364.083399446282	473.922375221523	292.397425359801	191.204842301417	90.1937821172782	415.931260844869	768.620174670399	663.02003926168	224.149063161251	450.774731810256	123.968337710839	369.964259753187	82.4652253685676	254.461676373882	894.344616457136	315.340941600296	321.789439287161	197.502118661632	314.49764281705	626.465462112365	260.944758281328	225.919239234605	495.478213990454	1637.08477250963	75.8400100596554	489.080724851212	694.260890151731	149.289031596188	618.156991469466	212.362003658949	59.966625608831	469.929062051058	736.168763023751	370.169371012686	240.457869530093	48.3804030302329	428.209780483783	658.07748286912
Acsl5	197.996683204957	69.9488828840081	104.440895589878	278.920841562658	64.1088170798065	63.8522890415786	22.0643471371038	579.33653514766	271.703141188508	310.308205137404	64.7669677618934	426.686683655945	174.273135461354	56.4426229508189	246.952809761526	259.120421185798	167.569186220973	812.547291288644	362.2574569712	154.254946449052	463.667912626216	178.931248550204	532.324054561197	20.8931378228952	230.947094368553	854.828706547048	607.477750999001	130.876613880262	79.9455523816259	173.390281300949	223.700681706537	1078.65485668593	226.635323613976	854.833427193168	914.608975728707	58.8041141016194	129.582662360599	219.27898804244	225.580412812315	143.810810810811	305.583841935292	556.203253895689	227.928416860834	213.849206906665	452.5222408005	108.419462294633	227.586035171055	94.2747324568279	201.148153025405
Acsl6	0	0	0	0	15	0	0	0	0	0	0	0	0	0	0	0	0	0	0	0	0	0	0	0	0	0	0	0	0	0	0	0	0	0	0	0	0	0	0	0	0	0	0	0	0	0	0	0	0
Acsm1	783.621051564094	561.655937079638	350.827620171916	207.632217149343	430.595770526828	1016.32740287394	612.27373899697	698.225777406162	403.373092944269	807.211606840884	703.052286168458	522.88573324732	481.439712445856	340.244276782314	588.106535296612	533.921525236936	738.865605874301	977.684471497643	575.137609762333	719.771055072304	661.638329506701	1023.79995508522	478.892728805186	582.879206582375	684.417789883304	1060.1447519454	719.371523025676	11.4428262819253	942.459163058905	904.794830922272	213.750259325884	320.026590345025	320.564896041108	864.250167151287	298.46719886729	1002.25427487762	197.616080712112	652.644121313635	392.199998261172	219.789152522477	72.5394962993441	422.577314837231	701.801954510461	878.771861507981	338.887452335558	713.933242227479	915.521536134751	525.587540026268	557.326859732414
Acsm2	0	9.97050619979341	1.57326528984925	0	0	0.987880487498123	9.00010156503553	3.3220976229999	73.6301246471067	0.0820401110926745	1.80445934190273	1.02029664889528	0	0	0	9.81527740775108	0	5.7094111276414	9.60645863596221	0	0	7.68597972310921	5.08450090572159	0	0	1.00239939903186	0	0	0.65538004993559	0.937795474993813	8.73127770198036	0	0	0	0	0.403289980375898	1.69492862430802	27.4952553312491	0	0	0	1.46220579003814	1.15592614478631	0	1.01510149750112	0	1.7403059901997	0	0.869259004413804
Acsm3	412.547482920461	212.803214521485	176.701717283561	106.883600881914	287.142937576392	87.6044960611543	167.357260506859	145.848188326825	103.971634772149	88.4210086221047	86.8456367760674	162.173467350723	262.104077132667	124.202382357786	101.934404871836	27.7649284470023	148.018639614193	4.74203582030017	228.33015521394	132.076323386527	101.931554719116	406.7363182664	91.2359041026677	88.4409212728376	15.6747069077927	311.857590809913	328.681499709899	26.9987734051931	217.459699726874	12.070634826653	67.1636746306181	324.696249798678	133.44510431702	41.5147898786084	442.451187967375	177.096904425938	82.617123898431	13.4341638426298	280.932996929458	0	34.2855793419026	0.931341267540218	45.4897804049237	96.8226878916312	1.95211826442523	36.3906477760708	9.20796820211483	35.3550122066419	150.381807763588
Acsm4	0	0	0	0	0	0	0	0	0	0	0	0	0	0	0	0	0	0	0	0	0	0	0	0	0	0	0	0	0	0	0	0	0	0	0	0	0	0	0	0	0	0	0	0	0	0	0	0	0
Acsm5	58.5884898365678	103.083950665089	69.5500369814501	152.740941351241	128.642719825442	147.330546938874	50.400582173531	171.1559941369	25.9737986441899	2.67583958068801	84.3256354797428	54.2251871515739	98.9152277770901	116.95897014392	34.2850062057712	52.7046999160924	22.4827708564794	33.2080639669529	74.182712907802	72.6116683480109	102.204294801848	60.4965488028893	190.379486451242	181.798337744342	96.7374968032939	20.451937094151	65.1906754269844	0	193.013434146595	2.79139919660104	86.4414908828252	52.0482806275425	46.2787349918501	0	32.8157653204874	138.705670011256	135.050371760787	0	27.8335482636961	0	104.078407733841	9.36978525137985	142.215374041768	60.5142299840825	8.34184498056758	15.0448584541893	27.3851337906979	258.322798500623	117.542393659491
Acss1	0	0	0	0	0	0	0	0	0	0	0	0	0	0	0	0	0	0	0	0	0	0	0	0	0	0	0	0	0	0	0	0	0	0	0	0	0	0	0	0	0	0	0	0	0	0	0	0	0.99
Acss2	97.6474830609463	54.5738562344587	45.5460419170558	69.2107390497809	30.9695436616806	19.7066336669832	5.60006468594789	13.6018008585616	90.1443600004237	81.1403755517296	134.108239558145	34.8590488831546	44.7051161556867	37.2142177730656	60.6580879025184	76.1926640091336	110.369966022717	17.5807397472104	49.1340046532195	11.0496017051321	111.252064478517	23.801920840481	43.1788525971889	48.7294513541536	214.504884215999	44.6224082054203	118.252853100111	0	173.562467914768	31.6358575614784	8.86011437620246	101.986495824239	92.5574699837001	3.78227644267522	117.683585061234	60.3458144560699	41.2018083337995	100.209136737133	83.5006447910883	27.4736440653096	45.205773056113	7.49582820110388	12.3665542645015	92.9638895407644	62.5012735169026	106.681723584251	63.8986455116284	7.94839380001918	5.59725684092812
Acss3	0	0	3.00639728659658	1.01250536249324	43.1125385869952	1.00010367181677	0	0	0	0	0	0	0	4.07551044450017	0	0	0	0	0	0	0	0	0	0	4.00248949774516	0	0	0	0	0	3.0029463695757	0	0	0	0	0	0	0.999977621963066	0	0	0	0	5.0243012860236	0	0	0	0	1.00031608369359	0
Acta1	0	0	0	0	1	0	0	0	0	0	0	0	0	0	0	0	0	0	0	0	0	0	0	0	0	0	0	0	0	0	0	0	0	0	0	0	0	0	0	0	0	0	0	0	0	0	0	0	0
Acta2	0	0	0	0	0	0	0	0	0	0	0	0	0	0	0	0	0	0	0	0	0	0	0	3.01	0	0	0	0	0	0	0	0	0	0	0	0	0	0	0	0	0	0	0	0	0	0	0	0	0
Actb	5995.9186881796	5337.84343112048	1876.78435394616	5625.65196238934	6866.02364092656	5288.12242119484	5494.04891435542	8709.59800192824	4346.27888509167	3750.89706061281	6159.95773017144	3328.358749098	5416.30733430107	3558.39950819668	4529.60113754808	3784.76527821708	4730.4972777822	7174.50157907832	4524.41405488509	5371.72477714011	4331.90278057746	3734.11931053372	4845.29442382956	1656.3209118582	8625.99190509664	7597.80900694395	4396.15429453344	5706.9939913859	4926.67223294955	6439.697444443	5469.81154891444	5982.87407382618	6726.4000039736	6470.10288913863	11531.4043692785	5560.90905687648	4927.59917560689	4867.59261400433	5517.01898734037	5339.94918918918	5576.98372209514	9756.21582929612	5552.90605577207	7135.81389508963	8680.91749480459	6036.80826747938	4455.52882635033	4454.64912295979	5866.19673347955
Actbl2	0	0	0	0	0	0	0	0	0	0	0	0	0	0	0	0	0	0	0	0	0	0	0	0	0	0	0	0	0	0	0	0	0	0	0	0	0	0	0	0	0	0	0	0	0	0	0	0	0
Actc1	0	0	0	0	0	0	0	0	0	0	0	0	0	0	0	0	0	0	0	0	0	0	0	0	0	0	0	0	0	0	0	0	0	0	0	0	0	0	0	0	0	0	0	0	0	0	0	0	0
Actg1	754.85720755156	841.050000002934	215.214668415881	635.40572790715	840.197766919033	614.910232805407	996.402618328024	1357.13573448006	1147.47731045221	327.18320556918	909.52648339206	307.840924836992	985.858268226999	809.629411769891	587.515881569466	556.587375614068	756.425120447368	249.432668304104	784.616568076954	611.727261465674	914.743600965039	650.14838663716	429.185088233	626.646771316931	777.58103384509	536.624156554626	610.846442561506	203.277351250035	495.836691578764	813.445121041426	682.617390400501	969.43491564487	146.073913027924	448.904343491738	706.169248565917	647.615070074252	343.139128409841	2529.73440089598	856.028459651958	804.839999865941	637.284791652785	934.160491505958	946.458278184557	849.311797748664	761.630292576457	185.672144653611	290.47540760573	596.832481664012	565.889482666474
Actg2	0	0	0	0	0	0	0	0	0	0	0	0	1	0	0	0	0	0	0	0	0	0	0	0	0	0	0	0	2	0	0	0	0	0	0	0	0	1	0	0	0	0	0	0	1	0	0	0	0
Actl10	0	0	0	0	0	0	0	0	0	0	0	0	0	0	0	0	0	0	0	0	0	0	0	0	0	0	0	0	0	0	0	0	0	0	0	0	0	0	0	0	0	0	0	0	0	0	0	0	0
Actl11	0	0	0	0	0	0	0	0	0	0	0	0	0	0	0	0	0	0	0	0	0	0	0	0	0	0	0	0	0	0	0	0	0	0	0	0	0	0	0	0	0	0	0	0	0	0	0	0	0
Actl6a	0	76.3297546932022	17.7878506123631	32.4001715997835	6.13601711982351	88.9892247182558	23.3320698731964	82.0055290925349	50.9576143550894	186.779999999999	138.819056211413	17.7634714127896	5.12457763672796	0	0	0	0	0	37.6771266194203	0	68.3527184070039	90.6478943449239	16.4242974172893	10.7358032556051	0	0	0	0	1.00437666203543	55.7044897336621	36.5358474965043	0	54.501624355723	23.4024098067355	335.115577889446	176.004516908488	0	33.6992458601553	72.4809711247048	43.84	6.3839633063121	0	98.1848957314733	62.3490039260615	239.276634360172	79.900961720198	0	0	275.108946360184
Actl6b	0	0	0	0	0	0	0	0	0	0	0	0	0	0	0	0	0	0	0	0	0	0	0	0	0	0	0	0	0	0	0	0	0	0	0	0	0	0	0	0	0	0	0	0	0	0	0	0	0
Actl7a	0	0	0	0	0	0	0	0	0	0	0	0	0	0	0	0	0	0	0	0	0	0	0	0	0	0	0	0	0	0	0	0	0	0	0	0	0	0	0	0	0	0	0	0	0	0	0	0	0
Actl7b	0	0	0	0	0	0	0	0	0	0	0	0	0	0	0	0	0	0	0	0	0	0	0	0	0	0	0	0	0	0	0	0	0	0	0	0	0	0	0	0	0	0	0	0	0	0	0	0	0
Actl9	0	0	0	0	0	0	0	0	0	0	0	0	0	0	0	0	0	0	0	0	0	0	0	0	0	0	0	0	0	0	0	0	0	0	0	0	0	0	0	0	0	0	0	0	0	0	0	0	0
Actn1	0.875896991338559	19.5333596759155	0	0	9.16413630562952	2.7958881721645	35.3309772181147	0	0	21.8773629580465	4.82475759867041	13.9619541427775	0.813987817182194	2.17898916417169	11.9284941871297	51.7403193627245	7.73953671185324	0	2.8282017573981	17.6887933106956	62.3464849252846	1.90956017965446	32.3127160363615	0	48.9834590868523	0	21.2326550200193	93.7457409902537	0	0.928510371281003	63.5548801728536	19.7283797346032	10.1094775997743	0.783297922237895	13.4143689084008	14.0274775782921	5.11033756072769	84.187426747147	2.12828027976862	20.9999999999913	111.673029856483	0	17.5140324967622	9.04884933566646	69.3001983870958	1.10274690230518	0.920796820211483	28.6662261134934	26.9470291368279
Actn2	0	0	0	1.0023803088683	0.952486317619662	1.00010367181677	0	2.82328887853679	0	0	0	0	0.950849366189757	0	1.45391548191843	0.0200653218764528	0	3.57086442658325	0	1.78922153023374	1.99153601215136	0	0	0	1.00062237443629	2.00015661596799	0.980253337061734	0	0.97424536217437	0	0	1.90135412055624	3.27370153642936	0	4.67336683417084	0	2.17049803512153	0	0	1	4.96308119111411	1.3501341364777	0	0	1.00057135719734	0	3.97014706603086	1.1703698179215	2.02013912409601
Actn3	0	0	0	0	0	0	0	0	0	0	0	0	0	0	0	0	0	0	0	0	0	0	0	0	0	0	0	0	0	0	0	0	0	0	0	0	0	0	0	0	0	0	0	0	0	0	0	0	0
Actn4	57.1294777626952	105.306202421798	14.2138496956639	92.9736138542194	24.6549244936879	23.944608390592	69.7145112143932	97.7709403498286	68.9816265193621	167.871651959579	62.8620569453672	47.6744897939604	46.1111798107863	25.6557377049177	15.826877118214	39.5959295295151	50.7495249697804	27.8962130841048	58.1064592635509	5.82094137543594	51.1841202249718	6.82139856980101	42.4611255784131	19.1520430043206	66.8272443279218	38.6959496790845	16.936153934613	16.8685413445671	59.2699784898261	12.3221519706258	100.613762832065	435.348289948451	97.5790976671286	83.2144871197414	229.012326206086	62.7243883750607	50.3521202315469	50.7287211142959	49.0900380213329	0	76.6416066590122	278.088342472886	41.7393913376403	22.5544085409374	90.6995008501002	47.9062740371634	100.380152394838	60.6718575217209	47.7933068428571
Actr10	51.0565360169621	148.100192666204	108.618531413473	276.539809988343	218.95978308882	166.947130723294	242.328311737384	639.419000538246	85.1148803951149	334.242633091035	373.18155351158	146.181904330731	464.339580694618	192.725901639342	258.24208106491	174.082339590351	82.7600272290211	262.527722605668	372.308058596942	353.942340333382	324.276491880209	94.6981588337676	322.73224643436	171.863469541499	38.9563524288062	222.932642821616	363.302592533016	2.99562027325932	228.892386698152	160.645655548473	116.623309315486	36.0855360335049	186.113767141885	260.915241887262	31.7592565587685	862.656353870757	271.642283925632	257.227344256651	646.667746096734	427.541081081081	221.592501714621	311.706920435531	138.039147461343	254.597505003959	132.518797586146	127.569364995278	785.405464798301	194.728660248945	59.2251574957534
Actr1a	2.94117647058947	60.9227250199463	3.0270670516119	3.33333333332889	57.649164204521	2.91561856156619	0	97.3147323125492	103.273978074055	2.02056469730781	68.7432182252639	0	0	9.99999999966896	2.5624084224944	31.6666666669666	45.9915834348394	13.2077641625204	25.840744546531	15.5709342560956	45.5090726989982	3.18535252504719	31.3148253833478	0	0.876339806199868	5.02735185135167	66.8081364692445	1.66593238851576	0	46.7483027328364	1.9104904970169	7.81419136217939	23.6656889324131	0.439985210019241	0	63.7231918510228	89.4733692498127	53.8519559813959	5.97403571031013	0	1.75213619534496	0	0	14.6452094264127	0	0	0.698016119221367	2.39605470820013	0
Actr1b	3.91297792895173	0	5.56194118525977	0	0	4.43418673899851	0.882573885484153	114.835034657814	0	1.69567325211696	1.90491081652628	10.7267602036411	0	0	14.5981956509276	2.91146540658199	0	20.2213076721682	0	36.3808835964746	32.1155264156686	1.86377010103853	0	8.705474092873	0.982753593057674	7.91508061617637	0.736354518896217	0	0	13.2023056828134	10.3087871754165	14.5116096649484	0	0	103.703694885775	0.784054854688259	185.858561442916	0	7.01286257447612	8.45945945945945	0	0	8.54731563228128	13.3655754316666	0	2.52138284406123	37.2098840773969	0	64.7522221741935
Actr2	1228.05681917807	1558.53474105874	928.776198657229	1775.56925970375	1607.38080906409	1378.14523848074	1448.11840556354	2574.32929419059	988.267384012085	2423.80382494225	1316.72197915338	1653.97107442187	2229.03477522097	1298.18032786884	1527.94447813043	1054.68998939595	1812.56237351502	1846.13185844106	1803.13422229058	1588.56400606335	1751.4503413845	1101.48812971377	1679.98366418939	647.687272509751	2938.41358817058	1959.09678144589	2050.08461605896	807.944963020816	1747.44437047121	2138.78232215289	2219.47157007999	2114.30697673139	1400.67974656703	1502.98602406658	1509.55131197201	1626.26305794875	2415.98358539238	2281.17240388837	2425.14138308817	2199.45945945946	2084.05232445767	1780.11964449204	1420.27894756407	2040.0295455585	2032.45878243674	2245.29142263653	1746.26851321365	1432.78925070526	1507.61673856429
Actr3	191.821441103144	353.231085061165	199.951943241924	27.5435835719024	184.04640413806	287.044519008889	66.9429042027436	348.415116558527	131.328924421823	64.720532084221	116.759133887824	50.4778342085032	61.8630741058468	93.6965340593825	163.745692932417	541.791306452315	96.8022554235044	60.6980584998422	109.357134619393	15.3302875359362	222.666017590302	70.6537266472151	68.4269280770008	164.064317723525	237.079941980365	152.216205038172	276.873821461052	0	220.759595767778	89.1369956429763	141.344449595778	180.054345711145	61.6678133586231	187.991501337095	76.284687580582	356.718754815968	123.729789574485	0	67.0408288127116	155.999999999936	60.7344548342275	349.252975327582	31.525258494172	123.969235898631	384.60634045706	28.6714194599346	0	86.9542192109301	69.5407203531043
Actr3b	0	0	0	0	0	0	0	0	0	0	0	0	0	0	0	0	0	0	0	0	0	0	0	0	0	0	0	0	0	0	0	0	0	0	0	0	0	0	0	0	0	0	0	0	0	0	0	0	0
Actr5	0	0	0	0	0	0	0	0	0	0	0	0	5	0	0	0	0	0	0	0	0	0	0	0	0	0	0	0	0	0	0	0	0	2	0	0	0	0	0	0	0	0	0	0	0	0	0	0	65
Actr6	43.9413673774258	177.365032761991	60.3115763169229	28.6389265033576	45.2631791978408	94.7795238269192	16.8001940578437	126.950141346575	55.0033383053433	121.304727657857	42.6708034957735	15.4929106147354	59.9461219096869	21.2652672988946	32.9663521209339	54.9962086080965	170.685108565872	0	82.8534196113114	0	64.550080927483	156.6959788665	75.5629920450805	148.062563729928	121.973365534588	1.85926700855918	122.801039757808	0	74.8114085839515	76.298244707095	130.686687048986	74.5556452232366	5.64374816973781	11.9772087351382	50.004975726457	13.8632276453134	93.8485634269877	94.2137182998685	29.0987095484096	54.9472881306192	10.5129704781658	156.475413698043	0	105.250909281011	33.3673799222703	196.937197165338	38.339187306977	9.93549225002398	0
Actr8	102.520021738535	0	3.70796079017318	2.26764911839559	0.601339621797266	0	33.5378076483978	64.1694213112644	2.81557659262702	16.9567325211696	13.3343757156839	72.7035969357895	0	0	3.64954891273191	40.1782226108315	0.957538206976988	2.75745104620476	0	0	28.10108561371	21.4333561619431	0	0	23.5860862333842	21.9863350449344	6.62719067006595	0	8.27022955671992	12.3221519706258	5.15439358770823	0	5.24618804661982	0	7.20164547817879	0	4.44283413807767	0	39.739554588698	8.45945945945945	10.8084317083222	16.8270016146014	7.12276302690107	0	1.95052690000215	0	0	0	26.9800925725806
Actrt1	0	0	0	0	0	0	0	0	0	0	0	0	0	0	0	0	0	0	0	0	0	0	0	0	0	0	0	0	0	0	0	0	0	0	0	0	0	0	0	0	0	0	0	0	0	0	0	0	0
Actrt2	0	0	0	0	0	0	0	0	0	0	0	0	0	0	0	0	0	0	0	0	0	0	0	0	0	0	0	0	0	0	0	0	0	0	0	0	0	0	0	0	0	0	0	0	0	0	0	0	0
Actrt3	0	0	0	0	0	0	0	0	2	0	0	0	0	0	0	0	0	0	0	0	0	0	0	0	0	0	0	0	0	0	0	0	0	0	0	0	0	0	0	0	0	0	0	0	0	0	0	0	0
Acvr1	0	0	23.7840982626649	0	0.847781826537074	7.28904640391548	4.33624478557025	10.9230821983474	0	0	43.896271878783	61.7813399558059	7.62655558400162	0	12.812042112472	0.416666666670613	5.01726364743702	1.55385460735534	0.760021898427382	0	20.0239919875592	0	87.6815110733739	0	0	1.43638624324333	34.7402309640072	142.437219218098	0	0.719204657428252	1.9104904970169	0	0	0	1.70150350893552	0	0	0	10.7532642785582	0	0	0	0	16.4110370085305	0	4.08729592369969	2.0940483576641	0	0
Acvr1b	0	0	4.23943517009801	0	0	0	0	1.05333915481393	0	0	0	0	6.7810558545274	10.2622950819671	0	4.07605156921479	11.4904584837239	0	0	0	11.0397122053861	0	0	0	0	0	20.6179265290941	0	0	0	2.06175743508329	0	0	0	0	20.299180187879	0	0	4.67524171631742	0	0	0	2.84910521076043	0	0	12.6069142203062	22.4989996747051	7.46730554113488	16.9589153313364
Acvr1c	0	0.98	0	0	0	0	1	0	0	0	0	0	0	0	0	0	0	0	0	0	0	0	0	0	0	0	0	0	0	0	1.02	0	0	0	0	0	0	0	0	0	0	0	0	0	0	0	0	0	0
Acvr2a	50.0861174905821	74.1237267361378	48.110791252497	20.7943424156876	52.7434982278382	3.66263824641277	17.4926144102959	68.2353104488462	0	0	288.136810107765	183.820914023063	29.1517591186133	0	12.6760998902222	0	0	1.94859873931803	60.0857105322156	0	0	0	84.5991773752514	37.8688123039976	8.10771714272581	229.95068096796	5.89083615116974	0	22.0539454845864	2.57885037670955	354.416103090818	210.501263625551	7.32367851308127	5.67371503089146	3.87448526726019	23.6784566115854	0	93.9790468901294	63.0923869617035	82.9872972972972	10.1992291938532	59.337321483068	7.90626695986019	43.4381201529164	10.7278979500118	15.5695390620781	0	10.9022660900569	41.0251579060783
Acvr2b	0	0	0	0	0	0	0	0	23	0	0	0	0	0	0	2	0	0	0	0	0	0	0	0	0	0	0	0	0	0	0	16	0	0	0	0	0	8	0	0	0	0	0	3	0	0	0	0	0
Acvrl1	0	0	0	0	0	0	0	0	0	0	0	0	0	0	0	0	0	0	0	0	0	0	0	0	0	0	0	0	0	0	0	0	0	0	0	0	0	0	0	0	0	0	0	0	0	0	0	0	0
Acy1	0.782595585790346	0	1.85398039508659	0	0	0.886837347799702	32.6552337629136	48.4536011214406	0	2.54350987817545	3.80982163305256	0	25.0899066617514	0	0	94.168437110488	12.4479966907008	0	3.63165370397193	0	37.1335774181168	88.5290797993301	0	1.7410948185746	0	0	11.7816723023395	0	0	0	2.06175743508329	0	0	0.630412781210162	21.6049364345364	0	0	0	43.2459858759361	0	8.8432623068091	0.885631663926388	1.42455260538021	1.67069692895832	10.7278979500118	25.2138284406123	0	1.86682638528372	19.2714946947005
Acy3	169.862371895795	41.2330257000469	32.7536536465298	22.6764911839559	133.497396038993	188.009517733537	163.276168814568	191.770926525423	46.4570137783459	242.481275052726	143.811242093651	73.8954591806386	145.114595286886	143.672131147539	119.169937163739	71.6220490019171	72.7729037302511	159.932160679876	61.7381129675228	81.4931792561032	75.3410177507576	277.19852712746	73.8454357885446	41.7862756457904	17.6895646750381	363.187871340262	187.770402318535	475.227526845217	254.998744665531	46.6481467459406	55.6674507472489	133.368603111192	65.0527317780858	114.73512618025	143.442374634365	8.62460340157085	122.985053665553	134.185649399105	225.580412812315	245.324324324324	92.3629618711172	232.92112761264	213.682890807032	118.619481956041	292.754582421323	185.321639038501	95.1880755468292	96.1415588421116	202.736124188249
Acyp1	28.480515892776	25.0130174407936	3.69292231759912	21.4791948775182	43.4764747558208	57.2430787469512	9.33344114324649	43.0723693854451	13.7508345763358	25.8664492799841	35.5590029131446	14.2018347301741	47.4562002268058	42.5305345977893	34.2850062057712	22.2963795731991	74.6019214783181	0.976707763733909	3.85364742378192	11.0496017051321	10.7583468212472	6.30750902272747	0.98133755902702	18.7420966746744	0	8.36670153851631	18.1927466307863	0.572141314096264	35.9094761202967	0	52.0531719601895	4.22013086169264	9.0299970715805	59.2556642685784	15.6265549145178	26.9109713114906	48.1527059990016	28.2641154899605	3.79548385414038	13.7368220326548	15.7694557172487	59.029647083693	1.54581928306269	50.8670338996636	20.9171762887732	42.3991465527153	45.6418896511631	54.6452073751319	37.5815816462317
Acyp2	0	0	0	5.79864917303208	41.2386133753329	0	6.50833790860008	1.01283464115851	0	5.46934073951163	0	0	0	0	4.33763424986534	0.750403471540603	0	39.8331008905214	16.0264766252559	10.6132759864174	0	11.4573610779268	5.70224400641673	0	20.573052816478	0	13.5888992128124	0	34.4936868387152	0	0	11.5082215118519	0	0	0	0	0	0	7.44898097919017	17.9999999999926	0	0	0	27.1465480069994	0	0	0	14.3331130567467	0
Ada	0	0	0	0	0	1	74	0	0	0	0	0	0	0	0	0	0	0	0	0	0	0	0	0	5	0	0	0	4	0	1	0	0	0	0	0	0	0	0	0	1	0	0	0	0	0	0	0	0
Adad1	2.04959895973223	0	0	0	0	4.42682293926046	5.24386082921492	0	2.36879757577823	0	1.05179715651015	0	0	1.24202382357786	0	0	0.967442088981655	0	2.81877441820677	0	0	0	2.42345370272711	2.37124209209782	4.24196755692141	1.22515482103895	0	0	0	0.547821119055792	1.88459266127705	0	2.00167656475531	0.751966005348379	7.39374664242564	0	0	2.67787665929755	0	0	0	0	0	3.21234151416159	3.50405228464329	1.10274690230518	0	0	1.73851800882761
Adad2	0	0	0	0	0	0	0	0	0	0	0	0	0	0	0	0	0	0	0	0	0	0	0	0	0	0	0	0	0	0	0	0	0	0	0	0	0	0	0	0	0	0	0	0	0	0	0	0	0
Adal	1.17647058823579	0	23.3516601124347	0	2.96723639287976	0	0	28.7972167047339	0	0	43.0680403339003	0	0.953319448000202	9.99999999966896	49.9669642386409	0	0	0	2.28006569528214	0	14.5629032636794	0	0	0	14.0214368991979	2.87277248648667	0	0	0	0	2.86573574552535	0.488386960136212	0	0	0	0	0	0	0	0	0	23.2687585193643	0	0	0	0	194.823279035876	0	0
Adam10	93.0717310893361	22.1052631579719	115.39477446075	84.1288782794412	91.8033929358188	14.812704875504	141.627027902254	12.7565106925619	116.377009173652	43.3220227017374	135.805996678408	89.286063372359	21.5534438085262	0	26.61202445535	59.5848982314239	11.8916069870676	62.3381298200124	90.1686453948296	26.0558944293759	42.5567707166912	144.059162045226	111.61812589282	194.840640892487	22.3544534298198	151.740607867534	87.8953799878152	0	186.180794374724	10.4098767756181	55.0023200871186	23.5559789502904	98.8043478155663	218.011248539188	20.6557732670104	50.5681649638594	65.7263630989033	13.3371173296392	47.0945162728327	101.99999998301	93.1321668984605	6.96510954000864	167.458964610037	58.1460674154465	0	28.6230721856093	291.695351052537	102.526902308094	206.198476865409
Adam11	0	0	0	0	0	3.0003110154503	0	0	0	1.99999999999999	0	0	0.530473856926917	0	0	0.842743518811017	0	0	0	0	0	0	0	0	0	0	0	0	0	1.00008060563128	0	0	0	0	0	0	0	0	0	1	0	23.0522902561563	0	0	0	0	0	0	0
Adam12	0	0	0	0	0	0	0	0	0	0	0	0	0	0	0	0	0	0	0	0	0	0	0	0	0	0	0	0	0	0	0	0	0	0	0	0	0	0	0	0	0	0	0	0	0	0	0	0	0
Adam15	0	0	0	0	0	0	0	0	0	0	0	0	0	0	0	0	0	0	0	0	0	0	0	0	0	0	0	0	0	0	0	0	0	0	0	0	0	0	0	0	0	0	0	0	0	0	0	0	0
Adam17	16.0882352941244	0.53975396728198	8.9255234207528	10.266666666653	13.3398470405609	8.10541960115402	3.64967269452163	6.03748543326836	1.67205488310375	63.9508726697923	5.0356477928868	137.719100613913	1.92570528496041	0	2.60084454883182	12.1875000001154	17.8029238423224	39.3358293852005	10.0322890592414	0	25.7854405912524	18.5467150770872	3.9613254109935	2.33193549388922	40.03120234721	47.2714712651381	10.3258655726864	0	8.02719443326709	0.733588750576817	6.77268881192491	14.363460497606	5.97558645543432	47.6239991324827	28.1428680377935	2.97374895304773	12.5370516189798	7.69766194322306	0	10.2999999998052	1.77841823827513	0.734420190767437	0	9.99103933079339	28.8166646393725	1.37605629431223	0	8.88137611839515	203.556255654445
Adam18	0	0	0	0	0	0	0	0	0	0	0	0	0	0	0	0	0	0	0	0	0	0	0	0	0	0	0	0	0	0	0	0	0	0	0	0	0	0	0	0	0	0	0	0	0	0	0	0	0
Adam19	0	0	0	0	0	0	0	0	0	0	0	0	0	0	0	0	0	0	0	0	0	0	0	0	0	0	0	0	0	0	0	0	0	0	0	0	0	0	0	0	6.03	0	0	0	0	0	0	0	0
Adam1a	30	0	20	0	0	0	0	0	0	0	0	0	0	0	0	0	0	0	0	0	0	0	0	0	0	0	0	0	0	0	0	0	0	0	0	0	0	0	0	0	0	0	0	0	0	0	0	0	0
Adam1b	0	0	0	0	0	0	0	0	0	0	0	0	0	0	0	0	0	0	0	0	0	0	0	0	0	0	0	0	0	0	0	0	0	0	0	0	0	0	0	0	0	0	0	0	0	0	0	0	0
Adam2	0	0	0	0	0	0	0	0	0	0	0	0	0	0	0	0	0	0	0	0	0	0	0	0	0	0	0	0	0	0	0	0	0	0	0	0	0	0	0	0	0	0	0	0	0	0	0	0	0
Adam20	0	0	0	0	0	0	0	0	0	0	0	0	0	0	0	0	0	0	0	0	0	0	0	0	0	0	0	0	0	0	0	0	0	0	0	0	0	0	0	0	0	0	0	0	0	0	0	0	0
Adam21	0	0	0	0	0	0	0	0	0	0	0	0	0	0	0	0	0	0	0	0	0	0	0	0	0	0	0	0	0	0	0	0	0	0	0	0	0	0	0	0	0	0	0	0	0	0	0	0	0
Adam22	0	0	0	0	0	0	0	0	0	0	0	0	0	0	0	0	0	0	0	0	25	0	0	0	0	0	6	0	0	0	6	0	0	0	0	0	0	0	0	0	0	0	0	0	0	0	0	0	0
Adam23	0	0	0	0	2	0	0	0	0	0	0	64	0	0	0	0	0	0	0	0	0	5	6	7	0	0	135	0	1	0	1	0	0	0	0	0	0	0	0	0	202	0	0	0	0	0	0	0	0
Adam24	0	0	0	0	0	0	0	0	0	0	0	0	0	0	0	0	0	0	0	0	0	0	0	0	0	0	0	0	0	0	0	0	0	0	0	0	0	0	0	0	0	0	0	0	0	0	0	0	0
Adam25	0	0	0	0	0	0	2	0	0	0	0	0	0	0	0	0	0	0	0	0	0	0	0	0	0	0	0	0	0	0	0	0	0	0	0	0	0	0	0	0	0	0	0	0	0	0	0	0	0
Adam26a	0	0	0	0	0	0	0	0	0	0	0	0	0	0	0	0	0	0	0	0	0	0	0	0	0	0	0	0	0	0	0	0	0	0	0	0	0	0	0	0	0	0	0	0	0	0	0	0	0
Adam26b	0	0	0	0	0	0	0	0	0	0	0	0	0	0	0	0	0	0	0	0	0	0	0	0	0	0	0	0	0	0	0	0	0	0	0	0	0	0	0	0	0	0	0	0	0	0	0	0	0
Adam28	2.53007518735034	1.16030029411761	0	0	0	0	0	0	0	2.29999999999999	0	1.09267403159936	0	0	0	0	0	0	1.05019864482058	0	0	0.850261644153447	0	0	0	0	1.69043687717789	0	0	2.9002337563307	0.240235709566056	0	1.18133572262588	0	0.723618090452259	1.15002951389069	0	0	0.651446781402905	0	0.300186362365773	0	0	0	0	0	0	0	4.97034230037484
Adam29	0	0	0	0	0	0	0	0	0	0	0	0	0	0	0	0	0	0	0	0	0	0	0	0	0	0	0	0	0	0	0	0	0	0	0	0	0	0	0	0	0	0	0	0	0	0	0	0	0
Adam3	0	0	0	0	0	0	0	0	0	0	0	0	0	0	0	0	0	0	0	0	0	0	0	0	0	0	0	0	0	0	0	0	0	0	0	0	0	0	0	0	0	0	0	0	0	0	0	0	0
Adam30	0	0	0	0	0	0	0	0	0	0	0	0	0	0	0	0	0	0	0	0	0	0	0	0	0	0	0	0	0	0	0	0	0	0	0	0	0	0	0	0	0	0	0	0	0	0	0	0	0
Adam32	5	0	0	0	0	4	0	3	0	0	0	0	0	0	0	0	0	0	0	0	2	0	0	0	0	0	0	0	0	0	0	0	0	0	0	0	0	0	0	0	0	0	0	0	0	0	0	0	2
Adam33	0	0	0	0	0	0	0	0	0	0	0	0	0	0	0	0	0	0	0	0	0	0	0	0	0	0	0	0	0	0	0	0	0	0	0	0	0	0	0	0	0	0	0	0	0	0	0	0	0
Adam34	0	0	0	0	0	0	0	0	0	0	0	0	0	0	0	0	0	0	0	0	0	0	0	0	0	0	0	0	0	0	0	0	0	0	0	0	0	0	0	0	0	0	0	0	0	0	0	0	0
Adam39	0	0	0	0	0	0	0	0	0	0	0	0	0	0	0	0	0	0	0	0	0	0	0	0	0	0	0	0	0	0	0	0	0	0	0	0	0	0	0	0	0	0	0	0	0	0	0	0	0
Adam4	0	0	0	0	0	0	0	0	0	0	0	64	70	0	0	0	0	0	0	0	0	0	0	0	0	0	0	0	0	0	0	0	0	0	0	0	0	0	0	0	0	0	0	0	0	0	0	0	0
Adam5	0	0	0	0	0	0	0	0	0	0	0	0	0	0	0	0	0	0	0	0	0	0	0	0	0	0	0	0	0	0	0	0	0	0	0	0	0	0	0	0	0	0	0	0	0	0	0	0	0
Adam6a	0	0	0	0	0	0	0	0	0	0	0	0	0	0	0	0	0	0	0	0	0	0	0	0	0	0	0	0	0	0	0	0	0	0	0	0	0	0	0	0	0	0	0	0	0	0	0	0	0
Adam6b	0	0	0	0	0	0	0	0	0	0	0	0	0	0	0	0	0	0	0	0	0	0	0	0	0	0	0	0	0	0	0	0	0	0	0	0	0	0	0	0	0	0	0	0	0	0	0	0	0
Adam7	0	0	0	0	0	0	0	0	0	0	0	0	0	0	0	0	0	0	0	0	0	0	0	0	0	0	0	0	0	0	0	0	0	0	0	0	0	0	0	0	2	0	0	0	0	0	0	0	0
Adam8	0	0	0	0	0	0	0	0	0	0	0	0	0	0	0	0	0	0	0	0	0	0	0	0	0	0	0	0	0	0	0	0	0	0	0	0	0	0	0	0	0	0	0	0	0	0	0	0	0
Adam9	3.25938473434901	30.7894736843179	87.467873422616	202.26730309738	20.9836326710443	20.040718360976	76.4612175177814	228.577046209644	15.1796098922155	56.9132455101256	64.7129245917248	44.5777004202973	199.393719991434	185.294117648245	31.047361864575	24.1134277371125	41.1632549552339	38.2934226037219	246.565246154636	23.4503049864383	304.517337128324	108.356567098689	306.280137449898	178.226322676849	177.01001374179	161.278588933493	202.681235520272	14.8066904306681	34.7537482832818	35.5670789833619	108.103682795788	201.65437722026	110.543478249099	660.194628684823	18.0738016086341	514.65342084186	223.31125775772	18.3385363282539	32.1098974587496	65.9999999890066	150.874110375506	3.48255477000432	47.301180934204	190.449438201318	46.3205510428069	80.1446021197061	24.0552228947988	76.4454973349824	545.819497584907
Adamdec1	0	0	0	0	0	0	0	0	0	0	0	0	0	0	0	0	0	0	0	0	0	0	0	0	0	0	0	0	0	0	0	0	0	0	0	0	0	0	0	0	0	0	0	0	0	0	0	0	0
Adamts1	0	1.00025887423932	0	0	1.00261717644175	0	20.0017744305156	0	30.1405447683888	0	0	109.267403159936	80.0715255738743	0	4.01080132943016	0	0	0	0	1.00518063496278	0	0	0	0	0	0	34.008789244999	0	0	0	22.0216067102218	6.00427617017759	28.0316951131566	0	0	416.010676329154	0	165.97628569343	5.01112908771465	26	57.9359679365941	25.0024840088463	0	70.9988657377765	0	35.1102782197982	1.00003704434027	89.0281314487299	0
Adamts10	0	0	0	0	0	0	0	0	0	0	0	0	0	0	0	0	0	0	0	0	0	0	0	0	0	0	0	0	0	0	0	1	0	0	0	0	0	0	0	0	0	0	0	0	0	0	0	0	0
Adamts12	0	0	0	0	0	0	0	0	0	0	0	0	0	0	0	0	0	0	0	0	0	0	0	0	0	0	0	0	0	0	0	0	0	0	0	0	0	0	0	0	0	0	0	0	0	0	0	0	0
Adamts13	0	0	0	0	0	0	0	0	0	0	0	0	0	0	0	0	0	0	0	0	0	0	0	0	0	0	0	0	0	0	0	0	0	0	0	0	0	0	0	0	0	0	0	0	0	0	0	0	0
Adamts14	0	0	0	0	0	0	0	0	0	0	0	0	0	0	0	0	0	0	0	0	0	0	0	0	0	0	0	0	0	0	0	0	0	0	0	0	0	0	0	0	0	0	0	0	0	0	0	0	0
Adamts15	1.00002971832029	1.00025887423932	6.64413800337845	0	1.58413513877796	2.25023326158772	2.00017744305156	1.88219258569119	2.01941649948205	1.30999999999999	1.30055327958228	0	0	0.570571462230025	0	1.21395197352539	1.00045676904993	0	2.73051647653351	0	0	1.01031089481762	3.00078515541218	0	4.00248949774516	0	2.8207289903205	0	2.00875332407087	0	0	1.0007126950296	0	0.981779178535991	2.58291457286431	4.6501193387754	0	0	3.64810197585627	0	0	1.00009936035385	0	0	0	0	2.77010261282254	0.870274992813427	1.95013430296397
Adamts16	0	0	0	0	0	0	0	0	0	0	0	0	0	0	0	0	0	0	0	0	0	0	0	0	0	0	0	0	0	0	0	0	0	0	0	0	0	0	0	0	0	0	0	0	0	0	0	0	0
Adamts17	0	0.78	0	0	0	0	0	0	0	0	0	0	0.98	0	0	0	0	0	0.72	0	0	0	0	1.01	0	0	0	0	0	0	0	0	0	0	0	0	0	0	0	0	0	0	0	0	0	1.52	0	0	0
Adamts18	0	0	0	0	0	0	0	0	0	0	0	0	0	0	0	0	0	0	0	0	0	0	0	0	0	0	0	0	0	0	0	0	0	0	0	3	0	0	0	0	0	0	0	0	0	0	0	0	0
Adamts19	0	0	0	0	0	0	0	0	0	0	0	0	0	0	0	0	0	0	0	0	0	0	0	0	0	0	0	0	0	0	0	0	0	0	0	0	0	0	0	0	0	0	0	0	0	0	0	0	0
Adamts2	3.30012704352838	9.63947368424415	2.02794366951733	1.82577565627723	2.62295408388054	6.12548913381135	2.60663241537891	4.71990895624791	2.90942522934131	21.1598350098094	0.929678634979709	10.5945536172324	18.5921880504852	5.34705882356365	16.6657803151629	6.26949121164925	1.8477727779905	4.74660331343809	5.3201533399674	3.8953562171917	1.69281376850839	0	5.87557814699804	3.95722852045207	15.759889668023	0.806392944667467	4.35805710529722	1.51151631479737	19.9213449980954	2.16004943094076	5.97305897086428	37.2944337703307	12.9913043464428	2.23332011188185	1.23934639602062	2.12060046622636	14.7211215663688	3.67604296398181	2.25839612126539	0	4.16300786036118	4.26612959325529	13.6534219561432	41.6460674155271	3.84460573655297	35.4582618235328	0.910662009588813	3.56146081701801	9.92178553387675
Adamts20	0	0	0	0	0	0	0	0	0	0	0	0	0	0	0	0	0	0	0	0	0	0	0	0	0	0	0	0	0	0	0	0	0	0	0	0	0	0	2	0	0	0	0	0	0	0	0	0	0
Adamts3	0	0	0	0	0	0	0	0	0	0	0	0	0	0	0	0	0	0	0	0	0	0	0	0	0	0	0	0	0	0	0	0	0	0	0	0	0	0	0	0	0	0	0	0	0	0	0	0	0
Adamts4	0	0	0	0	0	0	0	0	0	0	0	0	0	0	0	0	0	0	0	0	0	0	0	0	0	0	0	0	0	0	0	0	0	0	0	0	0	0	0	0	0	0	0	0	0	0	0	0	0
Adamts5	0	0	0	0	0	0	0	0	0	0	0	0	0	0	0	0	0	0	0	0	0	0	0	0	0	0	0	0	0	0	0	0	0	0	0	0	0	0	0	0	0	0	0	0	0	0	0	0	0
Adamts6	157	0	0	0	0	0	0	0	0	0	0	6	0	0	0	0	0	0	0	0	0	0	0	0	2	0	0	0	21	0	5	0	0	0	0	11	0	0	0	0	0	0	0	4	0	0	0	0	0
Adamts7	0	0	0	0	0	0	0	0	0	0	0	1	0	0	0	0	0	0	0	0	0	0	0	1	1	0	0	0	0	0	16	0	0	8	0	0	0	1	0	0	1	0	0	0	0	0	0	0	0
Adamts8	0	0	0	0	0	0	0	0	0	0	0	0	0	0	0	0	0	0	0	0	0	0	0	0	0	0	0	0	0	0	0	0	0	0	0	0	0	0	0	0	0	0	0	0	0	0	0	0	0
Adamts9	0	0	0	0	0	0	0	0	0	0	0	0	0	0	0	0	0	0	0	0	0	0	0	0	0	0	0	1	0	0	0	0	0	0	0	0	0	0	0	0	27	0	0	0	0	0	2	0	0
Adamtsl1	0	0	0	0	0	0	0	0	0	0	0	0	0	0	0	0	0	0	0	0	0	0	0	0	0	0	0	0	0	0	0	0	0	0	0	0	0	0	0	0	0	0	0	0	0	0	0	0	0
Adamtsl2	0	0	0	0	0	0	0	0	0	0	0	0	0	0	0	0	0	0	0	0	0	0	0	0	0	0	0	0	0	0	0	0	0	0	0	0	0	0	0	0	0	0	0	0	0	0	0	0	0
Adamtsl3	0	0	0	0	0	0	0	0	0	0	0	0	0	0	0	0	0	0	0	0	0	0	0	0	0	0	0	0	0	0	0	0	0	0	0	0	0	0	0	0	0	0	0	0	0	0	0	0	0
Adamtsl4	0	0	0	0	0	0	0	0	0	0	0	0	0	0	0	0	0	0	0	0	0	0	0	0	0	0	0	0	0	0	0	0	0	0	0	0	0	0	0	0	0	0	0	0	0	0	0	0	0
Adamtsl5	0	0	0	0	0	0	0	0	0	0	0	0	0	0	0	0	0	0	0	0	0	0	0	0	0	0	0	0	0	0	0	0	0	0	0	0	0	0	0	0	0	0	0	0	0	0	0	0	0
Adap1	0	0	0	0	0	0	0	0	0	0	0	0	0	0	0	0	0	0	0	0	0	0	0	0	0	0	0	0	0	0	0	0	0	0	0	0	0	0	0	0	0	0	0	0	0	0	0	0	0
Adap2	71.8410712295886	20.382636183564	4.65004519167266	17.3959475190962	20.6193066876664	33.550658065974	46.3951516627348	186.361573973165	18.5788045159077	17.3195790084535	39.5630123090974	23.6279223954696	54.5209039948634	30.5058482984036	11.9284941871297	36.0193666339489	36.8692180110909	0	14.1410087869905	14.1510346485565	16.8236546623784	56.3320252998066	0.950374001069455	0	11.7560301808446	30.6288705259736	12.7395930120116	0	54.0401093806539	6.49957259896702	9.02198614441139	97.852763483632	6.06568655986456	9.39957506685474	2.3472211563256	0	2.55516878036385	16.1209966111558	69.1691090924802	20.9999999999913	2.93876394359166	30.7342618288272	0	62.4370604160986	0.976059132212617	36.3906477760708	77.3469328977645	14.4286671437917	42.5936912162764
Adar	12.1583977609769	30.2092683059924	0	18.9269127311045	8.1141143173434	0	10.9610136095577	42.2973306986624	20.2373510326518	0	13.9498992024351	14.2416828256858	0	0	29.3747653523338	1.38249488759738	0.925437627625714	0	0	0	0	0	2.87116581157234	0.506999562256402	1.80672578539166	5.99758787717453	9.29464737512515	0	63.3747100490157	20.0077956028382	6.04483324675313	4.88561084264934	11.8876244664869	0	0	33.1077620077204	21.9759179210387	24.4843077620605	11.4640038156878	0	5.42104735084794	65.5638563529468	16.2529717424681	9.41144945709605	0	4.95916365596858	5.06999561894431	8.52647523648344	0
Adarb1	1.18246093830705	3.78777322411232	0.775007531945443	1.44966229325802	2.58123172608565	1.03447862370086	0	0	5.84071166968849	3.92880976454919	2.29658461696712	4.3926455726123	0.91980623341588	0	2.78693000553848	22.8122655348343	0.84167461741404	1.99165504452607	0.971015936706681	0	17.8132814072242	0	2.07181532233141	3.76835229771221	26.5980182841608	0	0.645472712608588	0	1.27626641303246	0	10.2449664884316	10.2587574619937	1.03116671517698	10.0732112799793	27.6150569041707	5.32167430626457	0	0.904567032070409	1.07478154128315	0	11.7060763753068	0.977908330917229	0	3.65573513160925	6.89097747342108	14.8650282430738	2.27436814592236	0.965096279154279	0.851873824325528
Adarb2	0	0	0	0.9	0	0	0	0	0	0	0	0	0	0	0	0	0	0	0	0	8	0	0	1	0	0	0	0	0	0	0	0	0	0	0	0	0	0	0	0	0	0	0	0	0	0	0	0	0
Adat1	0	10.2710526316148	4.7796652143506	0	3.27869260485067	0	25.3799109510727	0.981270053273993	0	0	1.82289928427394	14.155107607813	17.9849431988363	0	0	0	18.294779980104	0.828206581894451	0.857234009928303	2.89220428166073	0	1.79680900586499	49.1476931931265	0	0	71.1013134007874	0	0	0	0	0.964952983984537	0	0	0	0	41.3109283132174	0	0	0	11.8799999980212	1.0523934859526	0.870638692501079	0	0	0	0.778547563448574	9.57913340275025	0	0
Adat2	0	0	0	0	48.4248235949973	0	0	0	36.5654096378709	0	0	18.1183204914351	0	0	0	7.90174855532254	28.3847508907218	0	26.2457123086544	1.2264230028749	23.3551911783606	0	0	0	0	0	10.1916744096093	0	0	17.251722698401	0	0	1.01094775997743	0	7.0416634689768	0	59.4417430605309	0	0	0	8.81629183077496	0	53.0208143785315	6.68709965905752	0	0	0	12.4220313158472	35.7265450814073
Adat3	0	0	0	0	0	0	0	0	0	0	0	0	0	0	0	0	0	0	0	0	0	0	0	0	0	0	0	0	0	0	0	0	0	0	0	0	0	0	0	0	0	0	0	0	0	0	0	0	0
Adc	0	0	0	0	0	0	0	0	0	0	0	0	0	0	0	0	0	0	0	0	0	0	0	0	0	0	0	0	0	3	0	0	0	0	0	0	0	0	0	0	0	0	0	0	0	0	0	0	0
Adck1	0	0	5.18925780276326	0	1.69556365307415	3.64452320195774	0	0	1.63926949323897	0	0	1.23636862028829	0	9.99999999966896	21.7804715912024	0	14.2155803344049	13.2077641625204	0	0	0	0	36.01204919085	6.85863380555653	0	0	73.756182662046	0	3.16654612752153	0	28.6573574552535	0	0	0	3.40300701787104	40.7120392381535	0	0.63355242331054	0	0	6.13247668370735	7.99863574103149	21.7268379088012	0	0	0	0	49.5184639694694	4.01808637296576
Adck2	0	0	1.32667619344307	0	0	0.992187691638153	0	0.465270637685287	0	0	7.43994624129874	0	1.23917920085513	0	0	0	0	0	0	0	0	0	3.82822108209645	1.0139991245128	0.903362892695832	10.99557777482	0	0	0	0	31.0877138404447	1.22140271066234	0.849116033320495	0	3.70814815907319	15.4502889369362	3.48144804959614	0	2.29280076313756	0	0	0	0	0	0	0	0	1.8947722747741	0
Adck3	208.290218659253	182.670824340341	99.1795837096537	137.896431113667	89.9307902483417	255.135217208542	12.1334734862204	482.852595644888	277.476563045372	320.208803155666	30.4791453541239	101.633493632664	39.7394094073166	200.478307460329	97.923252340022	333.414514686585	207.454658357515	96.694068609657	93.1715605884875	22.1149885555572	146.313516768961	47.5145844778102	108.869588798458	80.4410789277027	49.0311899558434	131.078324103422	170.54183904143	0	59.011239091021	208.908315873622	146.391239780805	294.776140689231	30.9616024591816	64.2986995254787	8.46959276366865	35.147359500765	31.9085115651758	80.1159200888155	173.289141167202	68.6841101632739	35.0081916922921	209.039908958284	204.048145364275	200.1354678604	30.0514965424947	106.654369296153	181.654720811629	14.4362702392848	55.132979883142
Adck4	0.814846183587254	0	0.6828093163358	0	0	0	0.86887747179297	0	3.79490247305389	0	13.6717446320545	4.35541772548093	33.7358250916062	5.29411764709273	3.32650305691875	0	0	48.089414432581	0	14.3307419361568	57.6880669715148	1.79680900586499	8.03650506428304	10.5727479554063	0	0	2.36850929635719	0	0	0	0	0	0	0	0	0	0	0	19.2659384752498	0	1.86264333796921	0	0	0.84269662920937	0	0	0	0	0
Adck5	11.3866608874013	0	20.925203362527	0	8.4004582801604	0	8.36786302534295	3.03850392347552	283.326768867593	7.29245431934884	0	18.2579400328629	4.06993908591097	0	2.16881712493267	105.056486015684	11.1836305486279	0	15.0837427061232	5.89626443689854	11.8755209381495	91.6588886234141	19.9673577624693	0	0	8.35332832526553	0.849306200800773	8.99959113506436	0	8.35659334152903	30.073287148038	301.679806774974	3.03284327993228	0	10.5624952034652	38.5755633403033	0	3.58244369136796	36.1807647560666	8.99999999999628	9.79587981197218	2.79402380262065	16.3464303303114	8.14396440209982	0.976059132212617	0	10.1287650223263	10.5109495749476	2.60777701324141
Adcy1	0	0	0	0	17	0	0	0	0	0	0	0	0	0	0	0	0	0	0	0	0	0	0	0	0	0	2	0	0	0	0	0	0	0	0	0	0	0	6	0	0	0	9	0	0	0	0	0	0
Adcy10	0	0	0	0	2	0	0	0	0	0	0	0	0	0	0	0	0	0	0	0	0	0	0	0	0	0	0	0	1	0	0	2	0	0	0	0	0	0	0	0	0	0	0	0	0	0	0	0	0
Adcy2	0	0	0	0	0	0	0	0	0	0	0	0	0	0	0	0	0	0	0	0	0	0	0	0	0	0	0	0	0	0	0	0	0	0	0	0	0	0	0	0	0	0	0	0	0	0	0	0	0
Adcy3	0	0	0	0	0	0	0	0	0	0	0	0	0	0	0	0	0	0	0	0	0	0	0	0	0	0	0	0	0	0	0	0	1	0	0	0	0	0	0	0	0	0	0	0	0	0	0	0	0
Adcy4	0	0	0	0	0	0	0	0	0	0	0	0	0	0	0	0	0	0	0	0	0	0	0	0	0	0	0	0	0	0	0	0	0	0	0	0	0	0	0	0	0	0	0	0	0	0	0	0	0
Adcy5	0	0	0	0	0	0	1	0	0	0	0	0	0	0	0	0	0	0	0	0	0	0	0	0	0	0	0	0	0	0	0	0	0	0	0	0	0	0	0	0	0	0	0	0	0	2	0	0	0
Adcy6	0	0	2.3750538564113	13.1625697124121	81.2119912917817	0	7.00062105068046	0	5.02342412806481	3.99999999999998	25.0106399919668	2.00490647999883	14.012516975428	5.09438805562522	0	1.00326609382264	1.00045676904993	3.00072640889349	0	1.00518063496278	0	0	0	1.00805664371879	0	0	0	0	0	0	9.00883910872709	2.0014253900592	0	78.1416080875585	0.994974874371856	0	0	0	0	0	101.062741996477	0	0	0	4.00228542878936	1.00315080627995	68.0025190151381	0	0
Adcy7	0	0	0	0	0	0	0	0	0	0	0	0	0	0	0	0	0	0	0	0	0	0	0	0	0	0	0	0	0	0	0	0	0	0	0	0	0	0	0	0	0	0	0	0	0	0	0	0	0
Adcy8	0	0	0	0	0	0	0	0	0	0	0	0	0	0	0	0	0	0	0	0	0	0	0	0	0	0	0	0	0	0	0	0	0	0	0	0	0	0	0	0	1	0	0	0	0	0	0	0	0
Adcy9	10.5882352941221	36.3398710645294	9.51363930506597	6.66666666665778	2.11945456634269	10.9335696058732	7.22707464261709	0	4.91780847971692	11.4498666180776	1.6564630897654	17.3091606840361	0	0	0	5.83333333338858	1.67242121581234	0	0	0	46.4192541529782	0	2.34861190375109	4.57242253703769	7.88705825579881	0	0	0	0	12.2264791762803	4.77622624254225	0.976773920272424	0.986070372183881	0	0	0	0	12.0374960429003	1.19480714206202	0	15.7692257581046	1.45429740746027	0	2.62576592136489	0	6.81215987283282	0	0.798684902733377	10.332222101912
Adcyap1	0	0	0	0	0	0	0	0	0	0	0	0	0	0	0	0	0	0	0	0	0	0	0	0	0	0	0	0	0	0	0	0	0	0	0	0	0	0	0	0	0	0	0	0	0	0	0	0	0
Adcyap1r1	0	0	0	0	0	0	0.98	0	0	0	0	0	0	0	0	0	0	0	0	0	0	1	0	0	0	0	0	0	0	0	0.63	1	0	0	0	1	0	0	0	0	0	0	0	0	0	0	0	0	0
Add1	1.62745805101577	0	3.07743526466593	2.38657720861314	30.9695436616806	24.3986893019792	0	1.13348340488013	0	0	4.06388604721652	15.4929106147354	35.0763219067695	0	0	23.4879640930412	27.5924915056793	0	0	0	47.3367260134875	13.8844538236139	0.98133755902702	39.3584030168163	4.20597812188234	0.92963350427959	26.5310888365634	22.3135112497543	62.8415832105193	2.79139919660104	6.64508578215185	1.40671028723088	0	0	0	4.0774198956804	0	0	13.916774131848	0	0	0	1.54581928306269	0	0	0	0	8.94194302502158	0
Add2	0	0	0	0	0	0	0	0	0	0	0	0	0	0	0	0	0	0	0	0	0	0	0	0	0	0	0	0	0	0	0	0	0	0	0	0	0	0	0	0	0	0	0	0	0	0	0	0	0
Add3	16.4345073015973	0	1.23598693005773	0	0	0	4.41286942742076	104.280576326579	0	0	0	16.6860714278861	0	0	1.21651630424397	16.8864993581756	0	3.67660139493968	0	0	0	1.86377010103853	3.69227178942723	0	0	0	16.1997994157168	0	0	108.25890659907	35.0498763964159	0	0	0	0	0	67.3829844275113	0	0	0	0	0	72.6521828743909	0	0	0	0	0	1.54171957557604
Adgb	0	0	0	0	0	0	0	0	0	0	0	0	0	0	0	0	0	0	0	0	0	0	0	0	0	0	0	0	0	0	0	0	0	0	0	0	0	0	0	0	0	0	0	0	0	0	0	0	0
Adh1	6340.09646663239	6981.61068896754	3295.01609274834	10935.177441005	7233.33595284422	9675.68499126192	4742.46144650069	22879.702572527	5353.24573668279	6976.20812920753	4245.8262255504	6251.3507007692	3607.11139068862	3402.44276782314	3514.21313609155	6892.41703012488	4276.87706114548	11490.7031292332	8034.85487858531	6276.17376851503	8052.23529521794	6059.39383289949	5108.13676925217	2848.79869455052	6909.36004477691	4458.51299018987	6442.80961307106	3356.31254099092	8140.64831190784	5316.60126115021	5031.65895424538	4163.95388637207	5987.03479591028	8026.11038344417	9475.9429001636	5391.95560552838	9382.56735334689	8149.03269411409	2633.23078832551	5508.46563509457	4649.45581070313	4475.88082608739	8171.18527207655	4646.44044138651	12193.3477992392	3526.17289306074	6044.30980461388	5511.22748658055	2427.65822920975
Adh4	122.94117647064	341.487906032857	123.383253023701	606.499999999191	217.879929420028	166.882717417645	230.247371039138	773.433660240799	104.913247567294	249.8765009004	209.832461896031	312.801260932938	28.122923716006	99.9999999966896	214.691389678694	175.000000001657	341.86798283028	547.733749092758	326.049394425347	700.692041524303	999.770614495212	185.546784583999	182.142681842243	635.566732648238	141.967048604379	1129.80396348548	660.502649691374	843.107557672972	2122.42504016322	193.4660528482	291.349800795077	607.055223710109	474.299849020447	547.88278307226	190.568393000778	412.188746251908	486.454850694825	243.284130551247	262.857571253646	79.9999999984873	440.793663343908	1190.69145938402	1363.76018963097	420.076596514758	726.034741963794	1482.32598832842	1367.41357755466	210.054129418878	253.713453835838
Adh5	1394.57664936224	438.157894738371	538.736550588946	823.38902145836	811.987895746898	578.566825725567	645.68891561351	1671.13233882721	464.862903274191	1513.5015829136	781.112343311383	743.687576625868	973.016164142128	698.876470592711	936.96502769878	688.277605709647	734.526268811184	1807.80576478036	826.302885858725	987.518398873348	717.790866088192	954.105582114312	1473.66286308765	356.452645353698	1157.08513823866	956.46007040252	1257.67843636567	234.346723337054	2108.80779761771	1227.36784633194	943.724018336877	1091.29531384674	860.869565125726	859.730229025715	524.140246650388	862.921266641343	810.065546935592	1268.67661458527	992.195831475362	1043.93999982611	750.645265201591	901.111046738617	1076.42146882702	864.556179771061	859.709427354496	610.243898997191	700.178809259323	699.701140313133	1677.080945172
Adh6a	0	0	0	0	0	0	0	0	0	0	0	0	0	0	0	0	0	0	0	0	0	0	0	0	0	0	0	0	0	0	0	0	0	0	0	0	0	0	0	0	0	0	0	0	0	0	0	0	0
Adh7	79.002347747303	2.00051774847863	4.00852971546211	6.07503217495941	55.1439447042962	64.006634996273	28.0024842027218	184.685141639603	0	35.9999999999998	2.00085119935735	27.0662374799842	3.00268220902029	8.15102088900035	29.0783096383687	1.00326609382264	5.00228384524963	80.0193709038264	0	10.0518063496278	4.00308746161077	5.00153908325557	14.0036640585902	28.2255860241261	70.0435662105402	12.0009396958079	16.244198157023	0	7.02059286762768	17.0013702957317	20.019642463838	19.0135412055624	93.1052730544129	70.1270841811422	84.4221105527635	0	151.464754589149	29.999328658892	4.00890327017172	23	80.0496966308727	2.0001987207077	0	15.119758450073	2.00114271439468	6.0189048376797	0	93.0293957835042	7.000482113204
Adhfe1	255.619196186701	140.634069798374	170.572376282617	333.344420404152	46.2309901237738	340.43912107335	37.0681031903344	527.722916561777	144.988116637329	55.9572173198598	201.920546551785	95.3489795879207	363.579871752196	189.852459016391	173.961831506888	54.7355496437415	134.055348976778	133.276800566563	227.886269924239	177.567816657673	269.971143931714	217.147854471999	138.460192103521	59.1972238315364	44.2239116875953	232.175698074507	57.4356524739049	8.72510759201745	130.972868746588	14.0824593950009	97.9334781664563	194.870186929307	56.6483385274008	3.15206390605081	97.9423785032316	359.881178301911	310.050585049314	262.643862543371	68.9598153156819	126.891891891892	1.96516940151313	37.1965298849083	248.342255695933	106.924603453333	12.678424850014	152.543662065705	131.515306560065	235.220124545749	168.818293525576
Adi1	291.649896956488	298.54919518925	253.735756871551	376.271018215381	295.558424113356	461.164289229323	354.785876225775	290.447738548392	339.755627432303	508.829151128998	310.014710835569	308.08447167102	325.985698094696	395.098360655733	337.120998232089	308.813312745339	395.156867255263	305.396894870665	277.748875279773	446.800907625024	414.491012802223	445.487648400734	351.024279020847	160.198134257049	319.640606142008	503.091318498188	541.824382094214	1.73920478000881	691.542811816992	239.049748230141	333.643896932354	513.648789526322	542.413874516116	279.316990970787	201.646073389006	299.454070651087	568.986363340044	396.813147838891	472.199413348059	327.719459459459	347.962720078923	840.225328516882	661.049391000634	154.389103205039	434.226298478479	491.341874822212	677.566028665157	97.4390031798838	685.756867216221
Adig	0	0	0	0	0	0	0	0	0	0	0	0	0	0	0	0	0	0	0	0	0	0	0	0	0	0	0	0	0	0	0	0	0	0	0	0	0	0	0	0	0	0	0	0	0	0	0	0	0
Adipoq	0	0	0	0	0	0	0	0	0	0	0	0	0	0	0	0	0	0	0	0	0	0	0	0	0	0	0	0	0	0	0	0	0	0	0	0	0	0	0	0	0	0	0	0	0	0	0	0	0
Adipor1	15.680558321537	132.758484992576	50.463783469992	102.622819970365	143.531923508943	49.6794850633376	285.603298983342	481.843795414545	152.89400178377	79.7756973655787	75.1818918735056	254.341949258573	26.823069693412	83.0408688021835	81.756553259916	109.007068478631	151.03312294905	89.8571142635196	102.468484998361	162.965840005405	26.8958670531179	137.862709001469	126.592545114486	22.4905160096093	173.496597527647	101.348644636561	146.300004155907	6.2935544550589	83.7887776140257	37.0604766668731	206.241312392053	115.258807384262	61.9570674073817	125.426590633181	28.1277988461321	30.2626104657399	107.033142093804	59.9541843726436	145.493547742048	82.4209321959287	233.398457585759	10.2786544207637	69.608242316313	157.819357762835	237.742581946176	66.7854943925512	16.4310802744187	121.213005450293	174.314570188904
Adipor2	640.493545685089	906.363157897899	323.651615943169	358.013126482362	653.384419679852	484.462582987071	252.843344291754	501.42899722301	514.993564943233	748.553585200491	364.579856854788	443.163753567684	452.060056227524	783.529411769723	270.555581962725	823.516837733715	867.52017187655	426.570916911228	379.127206452827	467.703305007298	397.187069628959	333.308070587956	625.954450006934	197.861426022604	735.834092064902	810.86712487659	582.64539187288	590.311900199007	637.979522057387	611.580260567565	693.395915231609	902.725902998225	374.664130394889	1196.47149567589	946.292612794912	482.795476914628	282.70254971456	1367.05452628802	717.121043245407	533.999999911054	601.633798164055	698.234818612016	510.290253559375	851.46910111944	1137.63273361134	881.808158665378	857.087591741683	960.856946385277	579.765427227299
Adk	1695.53246639407	1493.71053422602	1307.37753513786	2094.01522540004	2007.04916189921	1896.90074507617	1606.91109903985	3307.85361481991	619.243837899424	2033.1630994858	1748.63193313846	1866.36092645396	2080.52287095097	2237.18032786882	1755.53034832839	1076.5609175302	2715.1474627936	3312.82006991737	1461.47732095516	3073.93727389365	2286.80613063169	1313.76222537155	1806.44397297727	1170.01571808213	2159.77791639099	2606.70867746144	1423.84455191848	1045.22717235493	3648.53582239034	1809.25277230987	1580.13089824783	2066.77108964321	1702.92313230889	2404.48260532493	2224.77553099186	1985.79925211459	2408.49000514616	2342.60324874743	1938.21495833371	2419.4054054054	1924.93255801715	2497.30416593963	1899.68363585268	2466.43316925188	1309.55450275795	2946.23585328555	2340.31133231717	1579.82983094213	2943.09641818739
Adm	0	0	0	0	103.74	0	0	5	0	0	0	0	0	0	0	0	0	0.95	0	0	0	0	0	0	0	0	0	0	0	0	0	0	0	0	0	0	1	0	0	0	0	0	0	0	0	0	0	0	0
Adm2	0	0	0	0	0	0	0	0	0	0	0	0	0	0	0	0	0	0	0	0	0	0	0	0	0	0	0	0	0	0	0	0	0	0	0	0	0	0	0	0	0	0	0	0	0	0	0	0	0
Adnp	183.127367074941	38.2878095786149	116.800764890455	147.397192695714	22.8509056282961	59.41810230258	45.0112681596918	38.9314151619227	14.0778829631351	54.2615440677428	58.0997799040515	36.9477295903193	0	51.3114754098354	141.1158912923	83.267910628245	122.564890493054	4.5957517436746	147.989888436856	64.0303551297954	49.1768998239926	75.4826890920604	46.1533973678404	41.7862756457904	0.982753593057674	57.1644711168294	16.936153934613	0.58167383946783	5.51348637114661	29.925226214377	84.5320548384149	230.098846963548	68.2738912387103	24.5860984671963	494.695431187058	168.571793757976	2.22141706903884	53.1833366520844	73.6350570319993	0	79.5893607612819	3.54252665570555	1.42455260538021	0	0.975263450001077	15.1282970643674	97.7841139708337	21.4685034307628	70.1482406887096
Adnp2	0	0	0	0	0	2.00020734363353	0	8.00933015187742	0	115.999999999999	0	79.1938059599537	0	0	0	0	104.047503981192	0	0	0	0	0	1.00026171847073	0	0	12.0009396958079	0	0	0	0	0	0	1.00113196832702	0	0	0	0	0.999977621963066	2.00445163508586	0	0	0	0	0	31.0177120731175	3.00945241883985	0	14.0044251717103	0
Ado	48.1743345236207	6.79421206118801	21.7002108944724	110.174334287609	447.309129858032	0	22.3143014009145	135.71984191524	82.4434450393405	7.29245431934884	0	2.14799294504269	8.13987817182194	6.53696749251506	98.6811791844366	69.787522853276	59.013967427881	0	12.2555409487251	1.17925288737971	80.1597663325088	2.86434026948169	10.454114011764	0	26.4510679069002	0.928147591696171	0	0	4.59915824516203	16.7131866830581	213.52033875107	0	1.01094775997743	0	12.9097163597908	113.841747721327	0	4.47805461420995	24.4752232173391	0	17.6325836615499	54.9491347848728	47.8716888244834	0	435.322372966827	13.2329628276621	0	4.7777043522489	6.95407203531043
Adora1	0	2.32378986969173	1.32667619344307	0	0	0.992187691638153	1.99291156537413	20.302718735358	7.59375273270238	0	2.78997984048703	0.749562253983466	0	0	0	0	0	2.88227421488604	0.971506484035061	0.61146078474923	12.4004283239229	0	0	4.05599649805122	0.903362892695832	0	1.16183092189064	0	0	0	2.59064282003706	0	3.39646413328198	0	9.27037039768298	15.4502889369362	0	76.6465286464502	0	0	6.32455524265593	3.97356705169375	0	0	13.3472067738096	6.37606755767389	1.01399912378886	0.947386137387048	0
Adora2a	0	0	0	0	0	0	0	0	0	0	0	0	0	0	0	0	0	0	0	0	0	0	0	0	0	0	0	0	0	0	0	0	0	0	0	0	0	0	0	0	0	0	0	0	0	0	0	0	0
Adora2b	0	0	0	0	0	0	0	0	0	0	0	0	0	0	0	0	0	0	0	0	0	0	0	0	0	0	0	0	0	0	0	0	0	0	0	0	0	0	0	0	0	0	0	0	0	0	0	0	0
Adora3	3.90650058136997	1.70704578037349	0	0	0.824772267506657	0	0.251035890760289	0	0.80121094474852	2.34270095009081	0.964951519734083	6.43323887040286	0	0	1.06272039121701	1.53082308194283	0.977116509871472	3.84104901444314	0	0	0.989626744845788	0	0	1.33302258150364	0	0	1.70710546360955	0	1.86265908929062	0.928510371281003	0	3.3456043966598	1.01094775997743	1.13578198724495	2.35895726210723	1.92877816701517	0	1.37924082117666	0	0	0	0	1.17927818811532	0.904884933566646	1.06390445411175	9.74828261637775	0	0	3.12933241588969
Adpgk	14.8902488527555	0	0	23.1945966921283	0	6.52373906838383	0	1.01283464115851	1.16117528224423	0	0	2.14799294504269	0	0	40.1231168112544	3.00161388616241	0	0	1.8854678382654	4.71701154951883	0	0	0	1.28175248221504	48.0037899051153	0	25.4791860240232	0	4.59915824516203	0	2.0048858098692	0	0	34.4651085784674	3.5208317344884	4.38358674321629	4.25861463393974	60.0059318304133	0	0	0	0	0	0	3.90423652885047	65.0620672360054	15.6535459435952	1.91108174089956	0
Adprh	7.00717593070847	0	0	0	0	0	0	4.05133856463403	34.835258467327	0	3.85980607893633	0	0	0	4.33763424986534	0	0	0	0	0	11.8755209381495	0	0	2.56350496443008	0	0	15.2875116144139	0	0	64.9957259896702	1.0024429049346	4.11007911137567	74.8101342383296	3.91648961118948	2.3472211563256	0	0	3.58244369136796	6.38484083930586	0	50.9385750222554	0	4.67040866580326	0	0	0	0	0.955540870449781	0.869259004413804
Adprhl1	0	0	0	0	0	0	0	0	0	0	0	0	0	0	0	0	0	0	0	0	0	0	0	0	0	0	0	0	0	0	0	0	0	0	0	0	0	0	0	0	0	0	0	0	0	0	0	0	0
Adprhl2	17.6470588235368	1.06881973719204	0.432438150230271	0	0	5.83123712313239	0	0	3.27853898647795	0	0	0	0	0	5.12481684498881	3.75000000003552	0	0	15.960459866975	1.73010380623285	2.73054436193989	0	0	2.28621126851884	6.13437864339908	0	1.06893018350791	0	0	0	1.9104904970169	0	0.986070372183881	0	0	10.0305024209943	0	26.6092017790427	2.38961428412405	0	9.63674907439727	0	0	0	0	0	0	0	0
Adprm	5.25538194803135	264.124993878684	56.5755498320174	24.6442589853863	342.891433435638	8.3876645164935	61.364328852515	11.1411810527436	1.16117528224423	80.1987663770389	74.291617504327	99.8816719444851	30.9315370529234	78.4436099101807	58.5580623731821	5.25282430078422	27.0883784914863	40.7815080545815	55.6213012288293	5.89626443689854	57.3983512010557	63.9702660184244	57.0224400641673	0	109.722948354549	1.84701370747538	62.0927763405445	0	17.2468434193576	53.4450569709345	185.451937412901	67.8656262870351	5.05473879988714	298.436508372638	219.465178116443	38.3388496561696	10.2206751214554	31.3463822994696	1.06414013988431	0	44.0814591538748	26.0775554911261	38.5308714928769	12.6683890699331	64.4199027260327	120.199412351264	11.0495618425378	101.287332267677	3.47703601765522
Adra1a	0	1.60322960578806	0	3.33333333332889	0	0	0	0	0	0	0	3.70910586086487	0	0	0	0	0	28.7463102360738	2.28006569528214	1.73010380623285	0	0	0.782870634583695	0	0	3.59096560810833	0	0	0	0	0	0	0	0	187.182401017997	14.7507388544034	0	0	0	0	0	0	0	0	0	0	0	0	0
Adra1b	38.3550096595848	13.2534725464436	15.4498366257216	15.8735438287692	7.81741508336445	9.75521082579672	11.473460511294	8.89018246662954	45.1055370138849	35.6260950269774	18.0966527569996	23.8372448969802	19.0886722304946	0	23.1138097806354	11.8089036890966	20.5391945396564	28.4936608107825	45.413829568169	0	33.1191366161583	21.4519938629535	50.0948975030539	20.9279597192667	37.6198075422478	16.7272037021861	14.9038154624594	0	31.7852489296602	22.0126443418108	31.957240243791	32.512915939801	25.1607178715887	7.7792937201334	35.5761286622032	48.6114009906721	29.7003462130492	43.5448796403682	29.2319488312746	16.9189189189189	24.5744433659217	27.4634378983573	12.8352189744757	18.4695545496343	18.8128319505208	42.8761152632612	26.8603442270325	13.067784696986	20.8980088469332
Adra1d	0	0	0	0	0	0	0	0	0	0	0	0	0	0	0	0	0	0	0	0	0	0	0	0	0	0	0	0	0	0	0	0	0	0	0	0	0	0	0	0	0	0	0	0	0	0	0	0	0
Adra2a	0	0	0	0	0	0	0	0	0	0	0	0	0	0	0	0	0	0	0	0	0	0	0	0	0	0	0	0	0	0	0	0	0	0	0	0	0	0	0	0	0	0	0	0	0	0	0	0	0
Adra2b	0	0	0	2.89932458651604	2.99361785983898	0.643054279597835	3.21697845196518	2.02566928231701	0	0	0	1.00955668417006	1.60355599984892	2.17898916417169	0	2.6114040809613	1.93488417796331	4.40060924123856	0	0	0	0.887945483539324	2.87963322324045	0	0.979669181737046	0	0	0	0	0	1.1327604825761	0.822015822275134	0	1.08878411191067	1.15013836659954	1.20986994112769	0.800619551180671	0.931435359755669	0	0	4.84896050692623	2.79402380262065	0	2.71465480069994	2.54751433507493	0	3.48981994860152	0	1.73851800882761
Adra2c	0	0	0	0	0	0	0	0	0	0	0	0	0	0	0	0	0	0	0	0	0	0	0	0	0	0	0	0	0	0	0	0	0	0	0	0	0	0	0	0	0	0	0	0	0	0	0	0	0
Adrb1	0	0	0	0	0	0	0	0	0	0	0	0	0	0	0	0	0	0	0	0	0	0	0	0	0	0	0	0	0	0	0	0	0	0	0	0	0	0	0	0	0	0	0	0	0	0	0	0	0
Adrb2	0	0	0	0	2	0	0	0	0	0	0	0	0	0	0	0	3	0	0	0	0	0	0	0	2	0	0	0	0	0	0	0	0	0	0	0	0	0	0	0	0	1	0	0	0	0	0	0	0
Adrb3	0	0	0.775007531945443	2.89932458651604	12.218848407506	0	0	3.03850392347552	1.14956352942179	0	0	0	0	10.8949458208584	5.42204281233168	0.750403471540603	1.93488417796331	0.948407164060034	0	1.17925288737971	12.8651476829952	7.63824071861784	0	0	0	0	0	0	0	0	2.68654698522473	0	0	0	0	90.3018869102555	0	0	0	0	0	0	0	14.4781589370663	0	0	7.36637456169186	0	2.60777701324141
Adrbk1	0	0	11.6251129791816	0	0	0	7.43810046697152	0	0	0	23.158836473618	0	0	10.8949458208584	0	13.5072624877308	0	0	0.9427339191327	0	0	0	0	0	0	0	0	0	0	0	40.097716197384	1.64403164455027	43.4707536790294	59.53064209008	17.604158672442	0	0	1.79122184568398	0	8.99999999999628	0	0	7.00561299870489	0	0	5.51373451152588	0	11.4664904453974	33.0405347577687
Adrbk2	0	1.0474433424482	0	0	2.56454002527465	0.728904640391549	2.89082985704683	0	9.83561695943384	2.69408626307709	5.79762081417888	1.23636862028829	0	0	0	2.91666666669429	0	0	1.7404501473987	0	43.6887097910383	0.923752232263684	9.69976716249199	2.28621126851884	0	1.65902611094605	0	28.7373337018969	1.58327306376077	0.719204657428252	1.9104904970169	0	0	3.11069543483603	0	0.135706797460512	3.23397720180046	0	1.19480714206202	0	3.50427239068992	4.47923601497763	5.01388567126181	7.74600946802641	12.9649061064963	0	0	0	3.44407403397065
Adrm1	59.560995411022	62.8464615659891	8.52508285139988	91.3287244752552	44.2933254772094	6.52373906838383	40.8909573171759	123.565826221338	84.7657956038289	101.182803680965	59.8269942235131	23.6279223954696	7.32589035463975	21.7898916417169	24.9413969367257	135.823028348849	102.548861432055	89.1502734216432	12.2555409487251	33.0190808466318	31.6680558350652	35.3268633236075	13.3052360149724	34.607317019806	71.5158502668044	116.946596553717	4.24653100400387	0	1.14978956129051	18.5702074256201	47.1148165319261	57.5411075592594	139.510790876885	40.7314919563706	50.4652548610004	54.3564756158819	45.1413151197613	102.995256126829	17.026242238149	35.9999999999851	10.7754677931694	3.72536507016087	67.7209256541473	16.2879288041996	39.0423652885047	84.9115114774985	2.76239046063445	14.3331130567467	74.7562743795871
Adsl	22.0008469568558	20.3684210527026	3.76910742617362	4.85083532206991	13.5803447692915	10.2469064315251	16.2045648489389	80.7192745823187	8.82947308730537	96.5316599965773	10.3084954525691	99.3470783182199	3.64346910989347	6.82941176474962	2.51705397973518	3.68502639264591	3.43027124626949	1.54954779838317	14.8557770174173	0	24.6356417148846	3.19832003043969	8.14365846514014	4.38013843866832	5.39301188994403	52.7103517272423	8.13188191749301	1.3140937757218	10.9101945503588	8.46669977750274	7.64242763315753	8.57893555963802	3.32608695616758	8.85626940918665	87.1157237536162	35.3161539183083	12.2900380156022	0	2.49386870262955	19.739999996712	5.27128064645286	6.83451373613347	4.3465950047647	45.6067415728111	5.91050231306216	8.78155854654494	2.48284264878459	3.29165317936513	5.95145407737025
Adss	73.0021694373813	375.267121848364	86.1833888824354	111.375589874256	103.2695691735	162.016794834316	74.0065653929077	270.314892625863	48.2349184776783	16.9999999999999	128.05447675887	50.1326865323707	32.0286102295497	84.5668417233786	32.0864106354413	164.535639386913	137.06257735984	92.0222765394004	192.136342542889	29.1502384139205	168.129673387652	352.91860079268	133.034808556607	18.1450195869382	171.106426028605	84.0765833522143	88.0927667296193	0	22.0962865647795	70.0056423941894	129.126693891755	259.184588012666	101.114328801029	12.0217858596244	0	11.0602838466357	8.78201509141338	25.9994181710397	63.1402265052046	44	107.066469243792	167.016593179093	130.631833436614	41.9993290279805	20.0114271439468	75.2363104709962	67.0024819707978	26.0082181760334	63.004339018836
Adssl1	0	31.5789473685312	0	23.2696897368667	3.93443112582081	6.09934906638399	0	2.94381015982198	6.32483745508981	0	0	14.155107607813	0	0	7.76184046614374	1.85487905670096	30.1863869671715	6.23381298200124	0	186.299645170038	0	0	0	0	52.1603913362462	1.73417837562896	2.36850929635719	0	0	0	5.78971790390722	0	0	0	3.87295748756444	8.15615563933216	0	5.00141899861471	0	5.9999999990006	2.79396500695381	0	0	0	0	0	0	9.8929467139389	0.808621477903566
Adtrp	470.566899779877	458.629054429378	203.319849994496	272.117894207471	403.39665849026	628.049341338271	324.231168310313	272.193370995467	117.972659231072	1030.64715936921	488.57152622266	242.222164020664	359.945225814169	384.836065573765	218.522823731344	294.174464681045	512.416996081665	559.247838184275	265.19243259829	541.391204975858	316.137213154238	414.698166331578	439.352650903419	363.523187170191	362.980039595852	567.739938064313	189.140021723682	54.677340909976	272.159470995725	359.912455987736	349.39572373639	218.378994586523	194.717515538341	186.261760336355	159.703690124093	196.013713672065	602.907401984267	660.316125820487	301.307640512367	448.351351351351	334.933646946891	293.418626575452	357.733650263079	217.198954249227	212.617184734735	413.582427911364	278.658764432636	292.979732906427	397.000499308707
Aebp1	0	0	0	0	0	0	0	0	0	0	0	0	0	0	0	0	0	0	0	0	0	0	0	0	0	0	0	0	0	0	0	0	0	0	0	0	0	0	0	0	0	0	0	0	0	0	0	0	0
Aebp2	0	6.62673627322182	17.3038170208082	2.26764911839559	16.2361697885262	13.3025602169955	2.64772165645246	48.4536011214406	14.0778829631351	0	6.98149814256881	88.1978061188267	8.81537261088562	66.704918032786	133.816793466837	1.7468792439492	4.78769103488494	5.59762562379566	14.5266148158877	4.36570603157696	3.01083060146893	0	42.4611255784131	0	1.96550718611535	0	46.3903346904617	0	0	18.4832279559387	22.6793317859162	19.480108402614	0	18.2819706550947	0	0	7.40472356346278	217.626213580329	7.01286257447612	0	13.7561858105919	0.885631663926388	7.12276302690107	0.835348464479162	0.975263450001077	52.9490397252859	27.691076522714	0	134.129603075115
Aen	0	0.849276507648501	0.775007531945443	13.0469606393222	1.52735605093825	14.9114035848773	31.6119269846289	21.2695274643287	0	0	1.92990303946817	0	0	0	0	0	84.2351826876327	1.89681432812007	0	2.35850577475942	69.2243908019628	114.096220734354	61.916866169675	1.28175248221504	4.9081426005026	37.1259036678468	0	0	44.8417928903298	0.928510371281003	5.01221452467299	48.4989335142329	4.04379103990971	0	0	1.70083165636792	10.2206751214554	11.6429419969459	1.27696816786117	0	39.7124967577352	0.689192537979761	40.8660758257785	0	26.3926389350292	30.887940733568	5.5247809212689	24.8440626316943	1.73851800882761
Aes	32.5856988816543	28.4447368422045	10.4264982604477	37.5894988057078	9.18033929358188	15.684040456416	23.4596917384102	69.6701737824535	44.2738621856287	52.6659883825043	19.1404424848764	33.7544873724772	26.2389750712493	5.29411764709273	35.4826992738	17.312204529209	36.5895599602079	31.1690649100062	11.4887032258432	9.11956305028158	34.045416573353	33.2409666085024	34.3158766244886	24.1662810409287	36.3259868234572	56.3607972079413	66.3182602980012	161.639703868127	112.949681920666	36.4345687146634	17.3691537117217	37.2336441472332	47.9347826035916	46.4026511020467	45.1845040215852	45.6744715802601	44.3454979944408	98.4279258927375	73.852764155124	35.9999999940036	28.8709717385227	144.526022955179	52.4531744251457	15.1685393257687	45.3941400219508	56.1012214837943	30.0690286184986	33.2762753105218	52.5603960637318
AF067061	0	0	0	0	0	0	0	0	0	0	0	0	0	0	0	0	0	0	0	0	0	0	0	0	0	0	0	0	0	0	0	0	0	0	0	0	0	0	0	0	0	0	0	0	0	0	0	0	0
AF067063	0	0	0	0	0	0	0	0	0	0	0	0	0	0	0	0	0	0	0	0	0	0	0	0	0	0	0	0	0	0	0	0	0	0	0	0	0	0	0	0	0	0	0	0	0	0	0	0	0
AF251705	0	0	0	0	0	0	0	0	0	0	0	0	0	0	0	0	0	0	0	0	0	0	0	0	0	0	0	0	0	0	0	0	0	0	0	0	0	0	0	0	0	0	0	0	0	0	0	0	1
AF366264	0	0	0	0	0	0	0	0	0	0	0	0	0	0	0	0	0	0	0	0	0	0	0	0	0	0	0	0	0	0	0	0	0	0	0	0	0	0	0	0	0	0	0	0	0	0	0	0	0
AF529169	0	0	0	0	0	0	0	0	0	0	0	0	0	0	0	0	0	0	0	0	0	0	0	0	0	0	0	0	0	0	0	0	0	0	0	0	0	0	0	0	0	0	0	0	0	0	0	0	0
Afap1	0	3.01077921146034	0	1.0631306306179	0	0	0	1.01117793167452	1.00468482561296	0	0	0.892183383599478	0	0	3.14847904360267	0	0	2.01048669395864	0	0	0	0	0	0	0	1.02007987414367	0.500129253602926	0	0	0	0	0	0.99112064864375	1.86337680824178	1.10552763819095	0	0	0	0	0	0	0	0.25121506430118	0	0	1.00315080627995	0	0	0
Afap1l1	0	0	0	0	0	0	0	0	0	0	0	0	0	0	0	0	0	0	0	0	0	0	0	60	0	0	0	0	0	0	0	0	0	0	0	0	0	0	0	0	0	0	0	0	0	0	0	0	0
Afap1l2	0	0	0	0	0	0	0	0	0	0	0	0	0	0	0	0	0	0	0	0	0	0	0	0	0	0	0	0	0	0	0	0	0	0	0	0	0	0	0	0	0	0	0	0	0	0	0	0	0
Aff1	26.0007726763276	32.0082839756581	4.00852971546211	20.2501072498647	10.0261717644175	58.0060129653724	3.00026616457734	39.7162658906221	1.00468482561296	0	4.00170239871469	12.029438879993	0	10.1887761112504	1.00270033235754	0	31.0141598405477	24.0058112711479	20.0037837108682	0	13.010034250235	3.00092344995334	84.021984351541	1.00805664371879	0	12.0009396958079	34.008789244999	0	5.02188331017717	9.00072545068149	8.0078569855352	21.0149665956216	12.0135836199242	285.517414166079	22.110552763819	44.0011292271221	49.0112459543572	31.9992839028181	10.0322804336047	0	9.00559087097318	82.0081475490159	0	7.99987219580581	7.00399950038138	1.00315080627995	5.00018522170133	13.0041090880167	6.00041323988914
Aff2	0	0	0	0	0	0	0	0	0	0	0	0	0	0	0	0	0	0	0	0	0	0	0	0	0	0	0	0	0	0	0	0	0	0	0	0	0	0	0	0	0	0	0	0	0	0	0	0	0
Aff3	0	0	0	0	0	0	0	0	0	0	0	0	0	0	0	0	0	0	0	0	0	0	0	0	0	0	0	0	0	0	0	0	0	0	0	0	0	0	0	0	0	0	0	0	0	0	0	0	0
Aff4	58.5884898365678	229.664978320014	80.0133168813142	69.2107390497809	88.0785733101142	142.657259526418	217.469178637643	446.127733326772	44.308244745971	222.808242418622	184.906815148352	143.309423186302	110.731133862547	37.2142177730656	123.953483974711	269.888164972503	138.994621099535	171.900566417168	208.954397436015	113.65304610993	343.944347875272	147.77025855132	449.452602034375	211.785692423821	157.724179570588	126.430156582024	217.873301525859	16.5920981087916	362.087217546325	135.848094234584	108.53640110848	553.540498025351	196.402436306876	201.160372603682	76.773264295026	747.089337805937	414.642791128148	69.4783348044121	105.008386631217	82.4209321959287	224.977568232748	178.025919776217	200.95650679815	242.381416531897	125.127674708514	155.919442161598	18.2567558604652	182.813057400441	307.849126251047
Afg3l1	2.33996080151313	78.659359563143	2.20005673550275	6.80294735518678	9.03212111939493	4.44305511247651	0.794316496935737	29.0932274559607	18.5264939794858	4.26461822907416	11.4389894532403	61.9768367321485	8.81537261088562	35.4049180327864	2.44519777153038	7.57563298792635	23.0000677315873	262.950531766086	3.63165370397193	74.2897643040012	8.02888160391715	1.86377010103853	0.923067947356807	6.9643792742984	6.87927515140372	0	15.4708084420095	0	96.554930074705	0.880153712187558	11.5149152749402	2.07308709499262	1.04923760932396	152.402289857557	17.2983524385855	28.3043802542462	2.22141706903884	7.92840818705689	5.85574024968756	8.45945945945945	18.6985868553975	2.62146972522211	15.6700786591823	9.93229324265724	25.356849700028	20.1710627524899	3.27966187565894	6.53389234849302	0
Afg3l2	47.1962834794574	31.0767792446223	11.6942540057305	136.034900890949	36.3296569877407	53.4894342389544	33.6003881156874	54.4072034342464	15.2787050848176	8.02751874206404	0	42.6055041905224	34.3885508889897	69.1121187214075	2.63730816967471	2.86438586500502	3.06583238951992	2.93012329120173	16.3780015510732	1.57851452930458	8.60667745699773	6.94222691180696	13.7387258263783	7.49683866986978	28.3903523227058	23.2408376069897	75.8864943836675	0	13.4660535451113	5.58279839320208	29.9028860196833	0	3.38624890184269	0.630379407112536	0	4.0774198956804	0	55.6717426317405	3.79548385414038	13.7368220326548	9.46167343034923	74.9582820110388	69.5618677378211	42.9738734669571	0	98.4754371546935	136.925668953489	358.671270225866	3.99804060066294
Afm	138.523851209833	173.684210526922	91.9402744446155	239.856801903088	31.4754490065664	19.169382780064	54.7392807229571	301.249906355116	129.026684083832	99.3858167863388	82.0304677923272	44.6430316861795	135.692985368461	31.7647058825564	22.176687046125	132.932999063569	158.249846827899	219.073999081758	66.2809801490956	213.072076696222	32.1540045415001	103.316517837237	75.007380599975	262.808306320099	625.924696034954	253.710296354517	90.0033532615731	882.238140948322	604.466979069937	443.287252695072	135.093417757835	620.798828477685	289.565217360472	476.068237015567	178.156044427964	381.716240076385	181.341411441552	938.066147380175	229.050601872414	203.99999996602	242.143633935997	83.5813144801036	274.858213536591	225.03370786407	143.593708232701	139.680592265774	320.467115864924	58.4583214914572	435.855062804801
Afmid	268.084394400206	4.73684210527968	17.7530422247308	89.4988066802566	21.6393711920144	156.84040456416	7.81989724613673	66.7263636226315	6.32483745508981	351.995681708744	33.7236367590679	50.0873038430307	97.4590502646402	63.5294117651127	15.5236809322875	132.314706044669	70.4349029234003	29.3879754865773	101.630836228613	58.6257624660959	183.41022472878	28.7489440938399	41.9684153357003	1.51039256505804	122.949493864009	80.6392944667467	66.3182602980012	19.7422539075575	55.8542383124171	19.0847740886332	80.0814481408767	82.8258614703759	83.1521739041895	43.0701734429378	1.29098582918815	38.3339315048612	22.1727489972204	20.8392458275613	169.925577351703	5.9999999990006	33.5275800834458	668.650515840829	66.4773353669895	5.89887640446559	18.5282204171228	3.43476866227312	49.828675996369	117.816001775091	12.1293221685535
Afp	0	0	0	0.772527050249163	0	0.992187691638153	0	0	0	0	0	20.987743111537	0	0	0	0	0	0	0	0	0.885744880280209	0	0	0	0	2.99879393858726	0	0	0	0	0	10.992624395961	0	0	0	0	0	0	0	0	0	424.178282768307	0	195.549005386329	0	0	0	0	0
Aftph	93.1288747090511	192.175351923433	45.7315164121359	0	62.5393206669156	11.5288855213961	20.2991993661355	44.2402445021849	133.739888149784	2.54350987817545	65.7194231701566	21.4535204072822	164.78643832087	15.3934426229506	38.928521735807	90.8377206853582	34.4713754511716	78.1277796424682	17.2503550938667	45.1122956596285	2.00722040097929	71.7551488899833	44.3072614731267	64.4205082872602	31.4481149778456	29.9014156611107	167.152475789441	0.58167383946783	70.2969512321193	47.5283004581281	61.8527230524987	33.169393519882	136.474335844768	3.78247668726097	4.32098728690728	81.5652265332196	37.7640901736602	33.5464123497763	23.3762085815871	245.324324324324	0	54.0235314995097	19.943736475323	116.948785027083	5.85158070000646	44.1241997710716	91.72669098149	350.963360433339	299.864457449539
Aga	113.922063571104	59.8796478128089	31.2852069005939	42.9583897550364	75.0415865648414	30.0291560639744	30.8003557727134	40.8280722437824	103.89519457676	142.711444303361	151.379755258815	1.29107588456128	122.423241164803	53.1631682472366	35.6036602906086	57.8605944731015	106.282189503357	167.583518101464	60.6949469245653	1.57851452930458	158.147698272333	155.704232164813	82.4323549582697	18.7420966746744	97.7889913337644	145.022826667616	121.284977538576	0.572141314096264	252.862561013756	74.437311909361	335.576831998668	0	71.1112269386964	75.0151494463918	95.3219849785586	92.9651736215131	60.2767195994474	0.856488348180623	3.79548385414038	0	8.41037638253264	110.563465966282	219.521796387733	0	110.52944599252	47.8700041724205	2.73851337906979	75.5097411001822	0
Agap1	30.0008915496087	50.0129437119658	0	0	0	6.00062203090059	0	1.00116626898468	9.9061923805438	59.2099999999997	0	3.00735971999824	13.8323560428868	0	0	1.00326609382264	11.0050244595492	51.9025644524944	0	10.0518063496278	78.06020550141	3.00092344995334	2.00052343694145	13.1047363683443	17.0105803654169	0	1.03026626242203	0	0	20.0016121126255	9.00883910872709	0	0	0	0	0	0	1.99995524392613	0	0	19.0118029498323	0	0	5.99990414685435	0	1.00315080627995	0	9.00284475324235	0
Agap2	0	0	0	0	0	0	0	0	0	0	0	0	1	0	0	0	0	0	0	0	0	0	0	0	0	0	0	0	0	0	0	0	0	0	0	0	0	0	0	0	1	0	0	0	0	0	0	0	0
Agap3	7.00020802824204	1.00025887423932	4.00852971546211	0	2.0052343528835	0	3.00026616457734	0	0	0.999999999999994	18.0076607942161	0	0	0	2.00540066471508	0	35.0159869167474	0	4.00075674217365	0	2.00154373080538	0	10.0026171847073	1.00805664371879	0	0	0	0	0	6.00048363378766	0	1.0007126950296	0	0	0	7.00017964976942	0	0	0	4	4.00248483154363	0	0	31.9994887832232	0	0	0	3.00094825108078	0
Agbl1	1	0	0	0	0	0	0	0	0	0	0	0	0	0	0	0	0	0	0	0	0	0	0	0	0	0	0	0	0	0	0	0	0	0	0	0	0	0	0	0	0	0	0	0	0	0	0	0	0
Agbl2	0	0	0	0	0	0	0	0	0	0	0	0	0	0	0	0	0	0	0	0	0	0	0	0	0	0	0	0	0	0	0	0	0	0	0	0	0	0	0	0	0	0	0	0	0	0	0	0	0
Agbl3	3.00008915496087	0	11.0234567175208	0	0	0	7.00062105068046	0	0	0	6.00255359807204	5.01226619999707	0	0	0	0	0	0	0	4.0207225398511	0	0	3.00078515541218	0	5.00311187218145	0	0	0	0	3.00024181689383	7.0068748623433	2.0014253900592	0	0	0	0	0	27.9993734149659	6.01335490525758	0	0	0	0	30.9995047587475	0	0	0	0	0
Agbl4	0	0	0	0	0	0	0	0	0	0	0	0	0	0	0	0	0	0	0	0	0	0	0	0	0	0	0	0	0	0	0	0	0	0	0	0	0	0	0	0	0	0	0	0	0	0	0	0	0
Agbl5	0	0	0	0	0	0	0	0	0	0	0	0	0	0	0	0	0	0	0	0	0	0	0	0	0	0	0	0	0	0	0	0	0	0	0	0	0	0	0	0	0	0	0	0	0.68	0	0	0	0
Ager	0	0	0	0	0	0	0	0	0	0	0	0	0	0	0	0	0	0	0	0	0	0	0	0	0	0	0	0	0	0	0	0	0	0	0	0	0	0	0	0	0	0	0	3	0	0	0	0	0
Agfg1	21.1764705882442	73.2141519976547	0	3.33333333332889	0	0	0	2.9790224177311	6.55707797295589	2.02056469730781	10.7670100834751	14.8364234434595	4.28993751600091	0	46.1233516048993	0	0	45.8387109169826	192.285540302128	1.73010380623285	0.910181453979964	0	62.6296507666956	0	6.13437864339908	38.0642354459483	6.94804619280143	0	0	0	0	83.025783223156	1.97214074436776	0	0	8.85044331264206	0	0	1.19480714206202	0	5.25640858603488	0	0	11.815946646142	9.50759781143064	0	0	0	1.72203701698533
Agfg2	11.823418123851	48.1578947370101	7.5109024796938	0	28.1967564017158	3.48534232364799	7.81989724613673	18.6441310122059	0	6.7956114041941	0	3.2665632941107	0	10.5882352941855	3.32650305691875	14.2207394347074	0	43.6366908740087	1.76749280397588	0	6.61994211148531	8.98404502932497	4.4647250357128	4.53117769517413	2.79430667872747	0	0	0	2.48241059166298	1.73497946260302	3.85981193593815	39.5132550133903	4.89130434730526	0.700100348552304	10.3278866335052	44.0432404523937	8.71072282033658	0	6.42197949174992	23.9999999960024	18.6264333796921	0	12.7841029551903	11.7977528089312	77.8185257519156	53.8113757089455	1.71823020677135	0.899358792176264	50.9431531079247
Aggf1	105.784773316025	48.51009443063	74.8739999893221	14.3194632516788	23.8227258936004	64.7503677629448	43.8671733732585	20.4027012878424	29.0295396611534	66.0040429903044	35.5590029131446	1.29107588456128	23.384214604513	5.31631682472366	3.95596225451207	25.2065956120442	77.667753867838	15.6273242197425	7.70729484756385	14.2066307637413	32.2750404637415	22.9986060121148	31.4028018888646	95.5846930408397	26.2873632617646	0.92963350427959	28.8051821654117	0	59.8341645854444	46.5233199433506	129.579172751961	41.4979534733109	51.9224831615879	39.0267890943371	0	97.8580774963295	0.762996450625916	75.3709746398948	36.6896772566903	41.2104660979644	34.6928025779472	109.626487441144	21.6414699628777	20.1714099946942	20.8546124514189	0	0.912837793023262	23.8451814000575	32.7599446818321
Agk	0.813729025507886	6.06376180382875	0	0	18.4626125675403	11.2609335239904	0	0	3.05574101696352	13.3791979034401	14.2236011652578	0	66.0260177068603	42.5305345977893	1.31865408483736	0	4.08777651935989	0	0	0	0	4.95873350843355	3.92535023610808	0	0	16.7334030770326	12.1284977538576	0	0	50.2451855388187	0	0.703355143615439	57.5662313313257	22.0632792489388	0	0	3.05198580250367	0	0	0	0	0	6.18327713225076	0	0	1.3677144049263	0	0	11.9941218019888
Agl	145.621161468878	12.663157894781	20.2794366951733	20.1730310257298	9.31804438298561	1.41156364107744	3.99683637024766	27.4264979890081	29.7773347385628	16.4708631409155	27.8539010637058	28.6477600893508	26.4713774218804	41.7176470590907	8.62673126094262	24.9975867541399	2.63444831713497	31.2759302754119	12.8850225409842	0	5.83500611826633	14.9314828387381	22.9308277834209	22.8673434349788	20.0258645308802	18.9632405375027	12.9794309440374	0	193.218428402088	36.0181736436387	30.5504114729504	33.7382408191256	28.3597826056759	12.3287671380061	14.9625257602906	8.93914658070805	10.2232210555041	9.4193391140577	18.2491250557227	17.9999999970018	9.48085459026328	11.8929245395647	3.33665087130466	69.7752808985359	23.7902350155856	17.3684802022277	11.3660928177925	21.2248674953598	23.0133672611355
Agmat	30.1079739437918	46.9941539796728	64.0106535050514	81.1436250928466	207.853283421664	183.928580891843	176.402037607359	262.968149932191	304.04623118787	466.488033566611	168.651270959486	161.38448557016	35.2276315306811	58.4794850719602	50.1088552238195	194.778238820342	167.598837293756	347.707963889271	88.6338907469843	112.074531580625	201.234877291428	183.473139812041	145.355719243082	74.9683866986978	65.9707668417245	63.2150782910121	235.224633624971	15.4478154805991	56.8566705238032	143.29182542552	79.7410293858221	515.235776904054	215.591180083984	26.4759350987265	62.5062196580712	166.35873174376	21.3715305820319	98.4961600407716	136.637418749054	27.4736440653096	27.3337232432311	75.8952605361768	10.8207349814388	108.750210406177	110.52944599252	10.9417152394104	159.746613779071	51.6645597001247	72.7643389320655
Agmo	271.785494519634	28.8028685681866	270.198816237669	157.514095768467	157.229990897763	198.004747796831	109.201261375984	566.741702440067	169.593626441475	10.7033583227521	453.143613694878	120.070057264199	91.4735453647127	58.4794850719602	338.8940998032	169.680489871168	184.971887501035	368.218826927684	23.1218845426915	107.338987992712	303.38538035917	239.010955106497	156.032671885296	16.867887007207	107.58892035775	207.308271454348	59.1264265500556	244.876482433201	113.713341047606	173.997216588131	102.998829623354	9.84697201061615	86.9137218139623	151.291057707009	251.587534123737	66.8696862891585	64.8546983032029	158.450344413415	118.925160763065	0	7.35907933471607	434.758035664025	60.2869520394449	158.740226479985	31.2819186771284	99.8431515596198	557.743891537213	69.5484457501679	7.1964730811933
Ago1	2.62769097401568	6.79421206118801	0	7.24831146629009	0	0	0	7.08984248810955	0	57.4280777648721	0	0	141.633880189702	0	0	0	0	33.1942507421012	25.4538158165829	0	2.96888023453736	0	0	0	0	0	6.79444960640619	30.7486030448032	0	0.928510371281003	3.0073287148038	0	0	0	118.569876711788	86.7950175156825	0	18.8078293796818	10.6414013988431	0	6.85711586838053	1.86268253508044	8.1732151651557	0	0	0	0	1.91108174089956	4.34629502206902
Ago2	0	5.00129437119658	3.00639728659658	0	2.0052343528835	8.00082937453413	9.00079849373202	11.0228406215213	3.01405447683888	0	0	28.0686907199836	6.00536441804057	5.09438805562522	6.01620199414524	165.538905480735	39.938234220473	0.110026634992761	3.00056755663023	1.00518063496278	2.00154373080538	12.0036937998134	28.0073281171803	11.0886230809067	25.0155593609072	0	0	0	33.1444298471693	0	17.0166960942623	0	0	6.01089292981219	0	0	7.00160656490816	1.99995524392613	3.00667745262879	5	9.00559087097318	6.00059616212311	0	0	51.129196352784	1.00315080627995	152.00563073972	2.00063216738719	141.369735931788
Ago3	3.50358796535423	89.1740333030926	20.1424457552621	11.5972983460642	0.763678025469127	26.0949562735353	97.6250686290011	84.0652752161561	47.6081865720135	0	2.89485455920225	1.07399647252135	0	0	1.08440856246634	2.25121041462181	127.702355745579	2.8452214921801	0.9427339191327	0	0	10.5025809880995	21.8586020245975	0	28.4104062703743	0	79.8347828752727	0	11.4978956129051	23.2127592820251	174.42506545862	0	0	32.8985127339916	0	236.713684133679	80.9136780448551	209.107238265148	3.19242041965293	38.9999999999839	86.2037423453552	0	7.00561299870489	11.7635041363664	147.384928964105	0	29.4654982467674	0.955540870449781	51.2862812604144
Ago4	0	43.3131018900736	0	5.79864917303208	0	0	0	0	0	0	0	0	0	0	0	4.50242082924362	44.5023360931561	0	1.8854678382654	0	0	0	0	0	1.95933836347409	0	0	0	0	0	3.0073287148038	0	0	0	0	0	0	0	0	0	0	31.6656030963674	0	0	0	0	0	0	71.2792383619319
Agpat1	3.3159266620846	0	1.32667619344307	0.772527050249163	0	4.96093845819076	0	0	13.2890672822292	1.03232824948094	0	0	0	0	0	0	8.32893864863142	0	0	0	0	0	0	0	0.903362892695832	48.9803009969253	0	0	0	0	0	0	0	0	0	2.20718413384802	2.31325451800408	1.06453512008959	3.05706768418342	0	0	0	0	0	0	0	0	1.8947722747741	3.72714324466457
Agpat2	220.528703202892	122.624423077927	61.573324775436	178.993290645985	162.572237179403	157.653069335866	233.336028581162	608.544570412046	236.819928814673	137.359765141985	174.74710003031	161.38448557016	44.6844830251533	95.6937028450258	79.6071471016311	360.334013045902	34.7461004145591	103.531022955794	142.584954679931	280.975586216216	96.8251213912245	221.159514476136	152.107321649188	395.458239835631	184.011542832352	56.707643761055	162.248978702229	220.394555603022	508.508106426835	114.447367060643	126.256629860885	109.020047260393	210.963306584799	446.308620235676	34.3784208119392	216.918738450197	87.7445918219804	114.769438656203	113.864515624211	13.7368220326548	174.673004494725	207.147212337506	341.687894328177	180.665672126391	270.067231245875	110.78486679903	72.1141856488377	167.909819025405	126.338082980949
Agpat3	69.1669671681703	1.51594045095719	60.3177311874523	35.798658129197	2.38227258936004	30.0291560639744	56.0006468594789	97.4795728196915	32.0852806781169	7.13557221516804	109.724923274846	14.2018347301741	92.1613163824925	31.8979009483419	18.461157187723	42.9600592033453	7.15360890887982	15.6273242197425	136.804483544258	7.89257264652292	112.962641623095	64.4635356096361	39.2535023610808	129.320467055254	116.715892882235	51.1298427353774	23.498964398099	0	4.48868451503709	2.79139919660104	18.8277430494302	343.237310084334	81.2699736442245	4.41265584978775	121.887128333239	3.26193591654432	54.935744445066	226.969412267865	22.7729031248423	206.052330489822	73.6013063176388	7.49582820110388	34.0080242273792	26.310534775688	17.7264205837061	20.5157160738945	9.12837793023262	68.5548965251654	112.744744938695
Agpat4	0	0	0	0	0	0	0	0	0	0	0	0	0	0	0	0	0	3.77	0	0	1	0	0	0	0	0	0	0	0	0	0	0	1	0	0	0	0	0	0	0	101.42	0	0	0	0	0	0	0	0
Agpat5	27.6470588235411	9.61937763472836	0	3.33333333332889	0	11.6624742462648	0	54.4267395719472	3.27853898647795	34.3495998542328	10.7670100834751	12.3636862028829	0.953319448000202	0	8.96842947873042	24.5833333335662	34.284634924153	101.000549478097	0	3.4602076124657	23.6647178034791	1.59267626252359	0	0	24.5375145735963	5.02735185135167	30.9989753217295	37.4834787416047	37.9985535302584	0	0.955245248508449	0.488386960136212	0	0	15.3135315804197	101.272672678792	19.9428594111028	4.43486696317378	7.16884285237215	0	70.9615159114708	64.7162346319821	0	55.7975258290038	0	19.0740476439319	3.49008059610684	25.5579168874681	33.2927156617163
Agpat6	211.860007732686	116.052631579352	19.1186608574024	71.5990453442053	22.9508482339547	108.916947614	56.4770356665431	233.54227267921	176.690659145389	77.3000797227079	30.07783819052	39.1987595293283	64.4729101750697	84.7058823534836	62.0947237291499	154.57325472508	12.8063459860728	159.407503396889	53.0247841192765	15.6335366576256	86.059247449309	16.171281052785	11.6082850928533	12.0831405204643	21.423017870244	79.7722052789323	30.0011177538577	0	78.195933637384	13.0123459695227	58.8621320230568	24.3158492390094	3.91304347784421	196.028097594645	9.03690080431704	206.350737675104	79.1725515979319	36.6770726565079	29.9692376281663	0	34.4589017524304	24.3778833900302	19.1761544327854	2.52808988762811	48.1733730845192	16.0289204239412	23.1961077914132	118.715360567267	37.196587983564
Agpat9	0	0	0	0	15.6348301667289	0	14.1211821677464	0	0	0	13.3343757156839	0	0	25.6557377049177	0	0	0	0	43.5798444476632	0	0	33.5478618186935	0	6.9643792742984	0	0	0	0	132.323672907519	8.80153712187558	0	30.4052773932251	0	0	14.4032909563576	3.13621941875304	0	159.550009956253	16.363346007111	0	0	0	0	2.50604539343749	3.93031170350434	0	7.7881152720133	22.4019166234046	0
Agps	85.3029188511477	50.8049780947006	19.8561300313774	0	0	0	19.4166254806514	1.05333915481393	12.6700946668216	0.847836626058482	0	30.9884183660742	161.423034617025	0	35.2789728230751	18.0510855208084	0	63.4213740627095	0	2.91047068771797	12.0433224058757	4.65942525259632	5.53840768414084	0	4.91376796528837	29.9014156611107	0	1.16334767893566	0	3.52061484875023	4.12351487016658	0	0	0	118.106985842132	4.70432912812955	7.40472356346278	0.818205179262837	22.2073981525077	8.45945945945945	70.7460984544728	0.885631663926388	0	155.374814393124	0	7.56414853218369	0	3.73365277056744	5.39601851451613
Agr2	0	0	0	0	0	0	0	0	0	0	0	0	0	0	0	0	0	0	0	0	0	0	0	0	0	0	0	0	0	0	0	0	0	0	0	0	0	0	0	0	0	0	0	0	0	0	0	0	0
Agr3	0	0	0	0	0	0	0	0	0	0	0	0	0	0	0	0	0	0	0	0	0	0	0	0	0	0	0	0	0	0	0	0	0	0	0	0	0	0	0	0	0	0	0	0	0	0	0	0	0
Agrn	21.897424783464	6.79421206118801	0	0	12.218848407506	19.5712172051515	0	14.1796849762191	8.12822697570962	5.46934073951163	0	2.14799294504269	6.51190253745756	0	3.25322568739901	3.75201735770301	1.93488417796331	0	0	0	3.95850697938315	34.3720832337803	0	1.28175248221504	17.6340452712668	4.64073795848085	27.1777984256247	0	6.89873736774305	0	3.0073287148038	1.64403164455027	1.01094775997743	8.61627714461685	25.8194327195816	0	67.2861112162479	1.79122184568398	9.57726125895879	6.08999999999748	9.79587981197218	4.65670633770109	0	5.42930960139988	3.90423652885047	6.61648141383106	0	0	0
Agrp	0	0	0	0	0	0	0	0	0	0	0	0	0	0	0	0	0	0	0	0	0	0	0	0	0	0	0	0	0	0	0	0	0	0	0	0	0	0	0	0	0	0	0	0	0	0	0	0	0
Agt	223.039741950248	49.3323700339846	161.846308556409	263.047297733889	308.529319755523	227.917198384523	151.802708303274	176.96097800874	251.445067604556	391.692042872758	441.939309434096	226.453826521312	185.122824828598	189.852459016391	290.747396714309	595.942031142455	123.522428700031	397.09133366046	299.611430577684	440.936309189273	275.992805134652	126.73636687062	251.074481681052	200.208493187893	869.913825502792	692.129827214534	354.436884125505	1776.96704566706	744.320660104793	451.518854352217	375.239853185159	548.759974625181	557.816682620992	582.003383741034	761.934091591316	711.921808056939	453.169082083922	553.973998671696	282.828747628622	431.432432432432	278.071470314108	457.871570249943	851.882458017368	677.325595453639	737.299168200814	216.864138417707	642.952183011765	525.520961589294	649.063941317511
Agtpbp1	4.06864512753943	12.1275236076575	0.615487052933187	2.38657720861314	5.3601133260601	2.8152333809976	15.866849943519	22.6696680976027	0	11.5953048496481	0	81.3377807273609	0	0	7.91192450902413	6.87452607601206	0	0	0	0	0	14.8762005253006	2.94401267708106	28.1131450120117	22.0813851398823	90.1744499151202	25.0150266173312	0	5.98491268671612	1.86093279773403	60.9132863363919	239.140748829249	44.0212357239549	38.4531438338647	0	0	11.4449467593887	3.42595339272249	1.26516128471346	0	9.46167343034923	0	1.54581928306269	7.01614260685015	0	8.20628642955779	0	2.98064767500719	10.3949055617237
Agtr1a	171.176470588307	61.9915447571383	58.3791502810866	23.3333333333022	72.4811072597872	24.0684312257289	13.7314418209725	70.5035305529693	157.123980926956	239.773677413861	13.2517047181232	97.673121002775	111.538375416024	199.999999993379	17.9368589574608	34.5833333336609	0	0.776927303677671	6.84019708584643	5.19031141869854	44.5988912450182	72.4667699448235	21.9203777683435	128.027831037055	24.5375145735963	71.101119040545	18.1718131196345	0	11.0829114463254	93.4966054656728	44.8965266798971	140.655444519229	66.06671493632	211.192900809236	0	51.9226007675001	1.61698860090023	7.60262907972648	86.0261142284658	9.99999999981091	42.9273367859515	54.5361527797602	240.666512220567	64.3312650734397	32.844428803124	16.3491836947988	62.1234346107017	55.109258288603	160.149442579635
Agtr1b	0	0	0	0	0	0	0	0	0	0	0	0	0	0	0	0	0	0	0	0	0	0	0	0	0	0	0	0	0	0	0	0	0	0	0	0	0	0	0	0	0	0	0	0	0	0	0	0	0
Agtr2	0	0	0	0	0	0	0	0	0	0	0	0	0	0	0	0	0	0	0	0	0	0	0	0	0	0	0	0	0	0	0	0	0	0	0	0	0	0	0	0	0	0	0	0	0	0	0	0	0
Agtrap	0	1.95050480476667	0	0	3.02790387285408	0.260026954672359	0	0	0	0	0	0	0.600536441804057	0	0	0	0	0	0	0	0.710548024435912	1.00030781665111	0	0	0	0	0	0	0	0	10.0198310531509	1.60114031204736	0	0.791434235758605	12.2713567839196	2.76007083333766	1.49034196881617	0	0	0	0.900559087097318	1.15011426440693	0	0	0	2.16680574156469	1.02003778522707	0	0
Agxt	0.814846183587254	0.78947368421328	107.883871981056	7.15990453442053	126.557534547236	62.7361618256639	81.5615282772061	36.3069919711377	201.129831071856	179.23425078562	36.5035581675856	83.8417912155078	50.9785801384272	63.5294117651127	22.176687046125	158.901305857382	152.761412833868	128.167194909946	14.1399424318071	205.84156599207	191.032615217147	101.519708831372	58.0414254642664	89.1131613384245	59.6118758128528	242.784972588055	90.0033532615731	344.002604884843	276.788780970423	98.8938293683722	53.0724141191495	469.59983842837	228.913043453886	263.923829397248	233.668435083055	389.040467840505	99.5873183532298	200.256816704533	396.022068657912	11.9999999980012	107.10199193323	726.983308238401	287.642316491781	248.595505616764	539.439873334321	104.187982755618	260.586793158942	130.407024865558	160.107052624906
Agxt2	266.024293019038	93.1545407113191	40.0066584406571	212.405371566569	77.983693212701	100.663361593204	94.2397552233598	65.7420374830478	0	84.7349200551205	91.7117483705588	176.877396184896	28.1986117289716	63.7958018966839	159.55714426532	45.2572966670794	303.517406562472	133.808963631545	207.133549028278	118.388589697844	135.555169947714	104.153238611138	58.8802535416212	18.7420966746744	146.157739735411	158.03769572753	87.3934066276398	0	53.8642141804451	32.5663239603454	55.3757148512654	362.227898961951	32.7337393844793	20.1721410276012	51.5676312179088	156.564769154336	222.031967132142	6.85190678544498	130.311612325486	109.894576261238	87.2576549687762	15.9286349273457	10.8207349814388	76.3005508494953	46.9228780156926	88.9014363202094	159.637073243908	49.6774612501199	22.3890273637125
Ahctf1	155.033767466925	122.295817101384	9.30009038334532	55.0871671438047	35.892867197049	95.060197853593	11.1571507004573	357.530628328953	168.370415925414	152.229983916407	37.6331092696292	57.9958095161527	31.7455248701056	10.8949458208584	40.1231168112544	99.0532582433595	280.55820580468	459.977474569116	65.991374339289	80.1891963418202	228.603778059377	45.8389921126053	54.1713180609589	48.7065943241715	41.1461056329559	139.222138754426	152.875116144139	0	1.14978956129051	53.8536015342982	116.283376972413	289.349569440847	3.03284327993228	41.5147898786084	17.604158672442	6.1370214405028	17.034458535759	49.2586007563094	159.621020982647	0	68.5711586838053	826.118331133524	140.088907930769	17.1928137377663	11.7127095865514	60.6510796267847	16.5743427638067	10.5109495749476	39.1166551986212
Ahcy	649.697528546006	432.027869118289	469.708944445961	1009.54602501544	498.472672279169	751.667312726359	752.25668926338	719.761962098885	1793.35328803555	932.048442745249	918.438246670934	922.912685319788	678.719951185813	813.39647418272	508.974103665522	1369.07332558126	1068.95355981261	1051.07429286461	369.950152683065	990.438941412161	1354.42207306091	633.319526230116	956.009236628533	597.966594405488	1130.34610531057	733.480834876596	1282.58863747044	2344.63510516649	667.317764568848	505.243254584788	881.581380432145	1640.35783238849	660.329823355663	350.49095035457	786.015712200246	1308.84363167362	575.299323771941	1084.93948529084	511.55531386104	645.630635534775	311.183926153708	479.733004870648	912.033377006987	1221.73845248733	916.560217239862	514.274293396338	1126.45096496864	649.264547554567	515.74723748552
Ahcyl1	56.0574074456677	104.461010440766	323.953148353195	55.0871671438047	305.37193204434	202.235911119899	31.6119269846289	404.121021822244	179.982168747856	234.242748305384	87.8105882958015	126.731583757519	68.8796490899573	220.07790558134	101.934404871836	121.565362389578	188.651207351423	115.705674015324	100.768828616094	24.7643106349739	233.551911783606	42.9651040422254	487.845982228973	182.008852474535	66.6175043581191	81.676988069263	178.354302168162	0	227.658333135521	29.7123318809921	78.1905465848987	46.8549018696827	253.747887754334	287.470337461308	176.04158672442	163.946144196289	79.2613355668865	150.462635037454	30.860064056645	71.9999999999702	263.509166942052	1.86268253508044	203.162776962442	83.2494138881315	287.937444002722	60.6510796267847	160.218646716798	43.9548800406899	118.219224600277
Ahcyl2	7.88307292204703	108.707392979008	3.87503765972722	1.44966229325802	13.7462044584443	0	0	159.015038661886	1.16117528224423	23.7004765378837	0	27.923908285555	4.88392690309317	0	19.519354124394	0	2.90232626694497	0.948407164060034	0	84.8236601892224	0	102.295138824089	0.950374001069455	14.0992773043654	6.85768427215932	2.78444277508851	108.711193702499	0	5.74894780645254	2.78553111384301	10.024429049346	0	15.1642163996614	112.794900802257	0	72.7763071108768	0	37.6156587593636	25.5393633572234	0	11.7550557743666	0	0	13.5732740034997	0	9.92472212074658	0	2.86662261134934	44.332209225104
Ahdc1	0	1.00025887423932	2.00426485773106	0	0	0	0	1.00116626898468	0	0	0	0	0	0	0	0	3.00137030714978	3.00072640889349	1.00018918554341	25.1295158740694	0	0	4.0010468738829	0	5.00311187218145	2.00015661596799	2.0005170144117	0	3.0131299861063	2.00016121126255	1.0009821231919	0	3.00339590498106	10.0181548830203	0	11.0002823067805	20.0045901854519	16.9996195733721	9.02003235788638	0	2.00124241577182	1.00009936035385	0	0.999984024475726	5.0028567859867	0	27.9510353893104	3.00094825108078	0
Ahi1	0	0	0	0	0	0	0	0	0	0	0	28	0	0	0	0	0	0	0	0	0	0	0	0	0	0	0	0	0	0	0	0	0	1	0	0	0	0	0	0	0	0	0	0	0	0	0	0	0
Ahnak	7.88307292204703	30.573954275346	10.0750979152908	13.0469606393222	38.9399425186708	3.72785089621933	5.57857535022864	21.2796558107402	11.6117528224423	0	27.9835940722884	35.3022640517766	305.131473148917	2.17898916417169	7.59085993726435	15.0080694308121	13.5441892457432	3.79362865624014	9.427339191327	0	1.97925348969158	22.9147221558535	23.7593500267364	30.7620595731609	10.7763609991075	10.2096235086579	10.1916744096093	0	1.14978956129051	5.4596409831323	11.0268719542806	23.8384588459789	0	0	77.4582981587448	3.50686939457303	0	34.9288259908376	0	17.9999999999926	69.5507466650025	0	0	0.904884933566646	0	0	9.20796820211483	1.91108174089956	0
Ahr	955.489750941493	79.8319917189591	453.379406188084	308.778068463958	342.891433435638	248.83404732264	272.355346223746	73.9470571509826	94.9609145819333	56.1336671231877	502.459905840734	205.133326251577	204.302802234559	58.8327074326355	156.154832995152	51.8678879528865	447.925687198506	102.427973718484	307.265266262921	156.793463906006	52.4502174768267	86.884988174278	55.1216920620284	182.008852474535	64.658165994645	37.4043479453557	78.9854766744719	0	47.3943257163947	51.0680704204552	45.921909475054	4.93209493365081	3.03284327993228	0.783297922237895	0	119.242326588969	1.7034458535759	0.895610922841989	0	0	16.6529956803527	0.931341267540218	1.16760216645081	3.49285584356726	0	2.20549380461035	0	0	1.82544390926899
Ahrr	0	0	0	0	0	0	0	0	0	0	0	0	0	0	0	0	0	0	0	0	0	0	0	0	0	0	0	0	0	0	0	0	0	0	0	0	0	0	0	0	0	0	0	0	0	0	0	0	0
Ahsa1	231.912772269747	292.576507034737	86.7836744635793	238.657720861314	200.110897506244	52.5510231119552	89.591701534023	725.429379123286	490.446433222644	109.709422808209	217.417903526084	74.8824013045544	244.158711311827	127.591603793368	104.173672702151	66.4537520681165	134.906844580175	38.0916027856224	91.5241263148207	325.158207891451	205.441390898536	198.349340337342	125.611207555459	367.345094823619	310.180371543518	305.849422907985	103.092230907789	0.572141314096264	314.207916052596	214.93773813828	52.0531719601895	443.901498238576	255.097417272149	241.403793953746	245.33691215793	367.783274590372	132.761382408909	258.659481150548	145.493547742048	123.631398293893	230.234053471831	58.0926685585551	81.9284220023226	42.0968556411009	213.759777627044	196.950874309387	391.60741320698	241.432461675583	247.07890912097
Ahsa2	156.863459215817	61.7759081470345	43.549999480584	85.7851661489053	163.341881468791	39.0208433031869	85.8479618410435	353.753421752709	64.8286510452372	214.087226446027	261.934761826446	167.492401268631	84.1054357637033	15.7526229508195	46.7872170612231	79.2733800904145	0.852209004209519	20.294839700067	62.4735228425771	62.6333291996907	0	125.152162284737	289.917180905826	92.2780253844538	234.406387016116	150.729518534052	12.1277589262207	0	29.7590426882638	9.90172926211003	158.116177696538	490.91393438457	76.3320360783184	257.681224319654	105.129620690454	0	80.1191089566673	98.5773599975866	131.128842038413	33.8378378378378	73.5759423926517	134.120059185012	103.40827362455	77.2363190257433	21.4753011690237	58.2439436978145	113.343037592034	228.294198656346	26.9338409853133
Ahsg	3559.62507292322	1860.0361942177	1851.80358641902	3680.10205568145	2837.3342993796	2413.5746504194	1825.48108600186	3769.93180012918	4684.4204215949	6026.75780972254	5227.95572629634	3039.12807846303	3691.32207410558	2971.82110502052	3245.20770278473	4461.30962860397	3688.22702291636	5010.67686827479	2871.08294014025	5454.06761650791	6838.33874833616	4702.82318953031	4147.97647474895	3105.56541899356	8505.92830995284	6510.78121057254	6514.54209697403	12890.6470414853	8833.07278519746	5508.8635331481	7647.3308452449	9338.0593964532	7847.07874269979	7726.17586154002	7865.98582698557	8702.01323168152	6698.46791947702	5430.6757151245	5559.14398825663	5206.25555037617	5807.12309381779	6269.39826998027	6400.71207260636	4901.32813211512	6383.52388023576	4395.91616029742	6767.11302588556	5709.50016992203	8961.02429245829
AI118078	0	0	0	0	0	0	0	0	0	0	0	0	0	0	0	0	0	0	0	0	0	0	0	0	0	0	0	0	0	0	2	0	0	0	0	0	0	0	0	0	0	0	0	0	0	0	0	0	0
AI182371	160.432095087021	393.002276203572	341.132392695933	63.4941753150766	243.566600412765	270.485391078909	229.46921022588	327.419942882361	278.742082670075	358.634892822738	363.837965956519	361.13426018925	170.88260753409	246.29508196721	160.580152160204	318.520138410883	222.426550098685	609.341532190328	491.399062684442	298.294140784215	323.162484557665	320.568457378627	162.459958734798	43.527370464365	244.705644671361	660.469504749828	361.550068778043	592.650024818588	304.661473153634	435.676087532841	536.830092159812	664.707735848118	541.941717591921	699.12777436207	239.109033166492	443.759366656461	728.106467995296	523.626768572838	310.097094939043	313	746.76437257499	541.120946659023	633.925909394195	546.17588653041	403.525005072446	530.738481760669	313.255303163202	271.623239058781	783.077915424458
AI314180	40.7423091793627	86.8421052634608	68.9637409499158	207.637231498195	33.4426645694769	37.4674299792159	76.4612175177814	76.5390641553715	104.95435272976	62.0099540632712	13.6717446320545	67.4654205676996	29.2377150793921	111.176470588947	106.4480978214	90.8952567085361	31.1285681361469	340.188079874925	129.910721092227	42.9922258084703	134.290254261559	192.474180708258	136.620586092812	7.55196282529021	212.367307583288	39.8861026394661	90.7928563603588	0	147.641369939156	20.8197535512362	245.107707461912	18.9967572179761	71.4130434706568	106.41525297995	113.606752968557	10.6030023311318	48.3049174582301	39.1777821558152	43.8835265269578	89.999999985009	105.24866181195	1.74127738500216	33.2386676834947	149.999999999268	21.3074534796912	17.1738433113656	3.43646041354269	127.76291001656	201.346747997988
AI317395	158.324705004469	19.004918610547	286.609874655541	33.6253030884003	19.0497263523932	146.085143342275	18.001596987464	16.0186603037548	162.919691321398	148.819999999999	52.022131183291	10.0245323999941	33.109575824797	39.7362268338767	120.303985876258	306.527889645631	6.54298726958651	2.00048427259566	43.7782806512351	66.5932170662839	78.1302595319882	17.0052328830689	129.033761682724	50.5742018153716	8.82548934252807	206.506169815615	86.0222316197032	0	20.0875332407087	26.0020957464132	51.2402748861933	0	0	6.01089292981219	0	178.004568236994	19.9345741198028	7.99982097570453	2.00445163508586	0	11.3670569215839	0	310.984152399717	67.7289179777409	3.06174835302386	3.00945241883985	17.0006297537845	21.0066377575655	0
AI413582	0	0	4.94394772023091	2.26764911839559	8.29247338458429	0	0	0	0	0	0.952455408263139	0	0	0	0	0	0	0	0	0	0	0	0	6.7380369478837	2.88929556358956	0	0.736354518896217	0	0	0.880153712187558	6.91719619470444	0	0	0	75.3580182836629	0	0	0	0	0	1.96516940151313	64.5094104003981	0	0	0	0	0	0	0
AI429214	0	0	0	0	0	0	1	0	0	0	0	0	0	0	0	0	0	0	0	0	0	0	0	0	0	0	0	0	0	0	0	0	0	0	0	0	0	0	0	0	0	0	0	0	0	0	0	0	0
AI462493	72.5213103392656	57.6315789475695	22.5327074390814	48.3293556073385	47.2131735098497	66.2215041493119	97.3142768408127	44.1571523973297	58.1885045868262	68.8055654674653	29.166388548383	33.7544873724772	74.2188152015337	21.1764705883709	36.5915336261062	37.0975811340192	47.5664279482703	30.2785201982918	27.3961384616262	80.7732727310654	22.6969443822353	71.8723602345998	78.5791606285452	66.4572728625539	73.5088943617241	34.6835675125792	66.3182602980012	0	63.3014700874061	30.3621405955529	57.8971790390722	61.5494933862426	42.0652173868253	30.1043149877491	76.1681639221007	221.031817825902	46.7211496727144	75.0212849792207	58.8681453410409	47.9999999920048	50.2913701251687	173.257099807715	54.9716427073182	82.5842696625183	0	25.554678847312	58.4198270302258	15.2890994669965	56.6035034532496
AI464131	29.2508692608685	1.0202640517241	8.41791240247043	1.01250536249324	119.301417824804	73.0375711527784	0	33.7393032647836	4.71197183212479	0	22.0593844729147	12.1296842039929	39.1549760056245	0	7.34979343618077	4.69528531908995	0	1.2002905635574	0	28.2355240361044	0	6.02185305623971	120.151437622704	0	27.3370032695994	9.02070633801562	1.00025850720585	0	79.8178133319559	1.00008060563128	7.02689450480713	110.56874567382	103.967554910761	0.921670249237869	96.6633165829143	0.630016168479248	15.7436124759506	0.979978069523805	8.11802912209774	0	24.0949586858927	0	1.00486025720472	22.5196402311933	88.8107136648358	1.01318231434275	0	1.00031608369359	8.15056131751608
AI467606	0	0	0	0	0	0	0	0	0	0	0	0	0	0	0	0	0	0	0	0	0	0	0	0	0	0	0	0	0	0	0	0	0	0	0	0	0	0	0	0	0	0	0	0	0	0	0	0	0
AI593442	0	0	0	0	0	0	0	0	0	0	0	0	0	0	0	0	0	0	0	0	0	0	0	0	0	0	0	0	0	0	0	0	0	0	0	0	0	0	0	0	29.01	0	0	0	0	0	0	0	0
AI597468	297.881784367672	475.406505122429	930.357919472746	275.267815241439	471.719751100656	11.73013908749	253.533595215148	520.642932363592	247.774760360487	250.610215661971	194.914134539622	497.219144662241	452.972870019951	484.741768078303	616.655396233341	158.429182193428	125.770664059406	387.030218457199	404.228346517605	478.558249849271	102.559320246949	439.532220720533	126.357024100319	131.438323979492	428.978223596085	570.441710896042	155.980061425704	1.14428262819253	149.039288180948	203.223166176544	244.395179924575	125.147980703495	350.059123976157	98.3644026858402	4.04727772286011	195.65907111412	581.616934383123	123.411406089346	522.72668800506	247.262796587786	533.249401564004	868.176192037103	47.9049395821128	99.7081566215991	225.45921521229	304.302777952052	380.845055627235	363.927145626128	93.3062715382717
AI597479	1.62745805101577	2.27391067643578	0.615487052933187	4.77315441722627	8.93352221010016	0	0	10.2013506439212	1.52787050848176	0	29.4631738423198	1.29107588456128	8.94102323113733	5.31631682472366	26.3730816967471	0	0	0	0	1.57851452930458	1.07583468212472	0	2.94401267708106	1.87420966746745	105.149453047059	0	0	0	0	0	0	0	156.896199118711	0	0	0	0	0	40.4851611108307	0	2.10259409563316	3.74791410055194	0	78.9316043270641	0	0	0	5.96129535001439	0
AI607873	0	0	0	0	0	0	0	0	0	0	0	2.08	0	0	0	0	0	0	0	0	0	0	0	13	0	0	32.01	0	0	0	0	0	0	0	0	0	0	0	0	0	17.99	0	0	0	0	0	0	0	0
AI661453	0	0	1.85398039508659	2.26764911839559	0	1.7736746955994	10.5908866258098	4.21335661925571	2.81557659262702	16.1088958951112	0	7.15117346909405	0.67810558545274	0	0	2.91146540658199	1.91507641395398	0	0	0	25.0902550122411	0	7.38454357885446	0	2.94826077917302	0.879453401797375	0	0	0	19.3633816681263	10.3087871754165	0	0	8.19536615573211	0	21.9535359312713	0	4.90923107557702	2.33762085815871	0	0	0	0	10.8595300382291	0	13.8676056423368	0	5.60047915585116	0
AI747448	0	0	0	0	0	0	0	0	0	0	0	0	0	0	0	1	0	0	0	0	2	0	0	0	1	0	1	0	0	0	0	0	0	0	0	0	0	0	0	0	8	0	0	2	0	0	0	0	0
AI836003	0	0	0	0	0	0	0	0	0	0	0	0	0	0	0	0	0	0	0	0	0	0	0	0	0	0	0	0	0	0	0	0	3	0	0	0	0	0	0	0	0	0	0	0	0	0	0	0	0
AI837181	2.00005943664058	23.0059541075043	2.00426485773106	0	17.0444919995097	0	5.0004436076289	0	0	0	3.00127679903602	6.01471943999648	18.0160932541217	5.09438805562522	2.00540066471508	4.01306437529056	7.00319738334948	2.00048427259566	0	0	2.00154373080538	0	10.0026171847073	0	16.0099579909806	19.0014878516959	4.9912899509572	0	41.1794431434528	0	1.0009821231919	5.003563475148	0	0	0	5.00012832126387	2.00045901854519	0	1.00222581754293	0	0	0	0	7.99987219580581	0	3.00945241883985	13.0004815764235	8.00252866954875	17.0011708463526
AI846148	0	0	0	0	2	1	0	0	0	0	0	0	0	0	0	0	0	0	0	0	0	0	0	0	0	0	0	0	0	0	0	0	0	0	0	0	0	0	0	0	0	0	0	0	0	0	4	3	0
AI848285	0	0	0	0	0	0	0	0	0	0	0	0	0	0	0	0	0	0	0	0	0	0	0	0	0	0	0	0	0	0	0	0	0	0	0	0	0	0	0	0	0	0	0	0	0	0	0	0	0
AI987944	1.34705882352998	188.155026535287	2.19246142166748	5.999999999992	6.62117606525455	61.0894979112157	28.1928181808493	291.209371407941	3.44246593580184	263.751045155247	62.1008012353047	119.235389740603	289.885377747902	149.999999995034	4.6251472026024	0	8.40391660945701	105.654344027126	1.77845124232007	128.304498270228	461.170739102568	112.992417444736	98.6573573702373	0.823036056666784	4.59202058448731	3.74178616364888	181.140908897251	0	252.452890016654	3.19326867898144	80.9761397160613	0.796070745022025	3.40194278403439	99.036270923231	6.94213431645693	1.18005910835227	0.986363046549141	1.8753151729992	64.6151702427143	0	49.7957106717037	2.18144611119041	0	203.286797632069	183.220053097006	1.49867517202322	295.735469391709	9.58421883280052	115.588864703445
Aicda	0	0	0	0	0	0	0	0	0	0	0	0	0	0	0	0	0	0	0	0	1	0	0	0	0	0	0	0	0	0	0	0	0	0	0	0	0	0	0	0	0	0	0	0	0	0	0	0	0
Aida	29.3507595328129	4.57894736843703	0	32.2553699275645	5.25246555297078	91.0284281378765	70.3008762427692	20.1160360921169	40.8963989846107	0	0	45.1983474461783	36.9519737503394	26.6294117648764	12.1971778753687	5.31113703235375	98.6637484327007	0	25.6286456576503	0	0.888963654970884	6.45054433105533	0.964380607713964	6.2530252193403	16.9800702510673	2.6706346984686	84.6031520658787	282.33273924111	0	2.95813998373815	148.911544488494	172.748911437388	11.6510869552811	46.0596019312561	2.02684775182539	59.4420622994528	192.459461295873	0.833569833102452	40.5548004904007	0	1.72294508762152	17.2125269507463	0	52.8117977525512	5.660371337431	6.94968192666595	3.41927811147498	0	1.66576024448135
Aif1	0	0	0	0	0	0	0	0	0	0	0	0	0	0	0	0	0	0	0	0	0	0	0	0	0	0	0	0	0	0	0	0	0	0	0	0	0	0	0	0	0	0	0	0	0	0	0	0	1
Aif1l	0	0	0	0	0	0	0	0	0	0	0	0	0	0	0	0	0	0	0	0	0	0	0	0	0	0	0	0	0	0	0	0	0	0	0	0	0	0	0	0	0	0	0	0	0	0	0	0	0
[truncated: 19,288 more rows]
[truncated: 17 more columns]
